# Supplementary material for: Draft genome sequence of fastidious pathogen Ceratobasidium theobromae, which causes vascular-streak dieback in Theobroma cacao
Source: Fungal Biol Biotechnol. 2019 Sep 30;6:14. doi: 10.1186/s40694-019-0077-6 (PMC6767637; doi:10.1186/s40694-019-0077-6)
Supplement: Supplementary file 1 — Additional file 1. C. theobromae genome and predicted genes. [file 40694_2019_77_MOESM1_ESM.xlsx]

## Sheet: Sheet1_Ct Genome
Supplementary Excel file 1, Sheet 1: Ceratobasidium theobromae isolate CT2 putative gene models based on ab initio gene predictor.
Gene id	Gene length	Annotation	RNA Seq (raw reads)						GO		KAAG	CAZyDB			SignalP-5.0			EffectorP 2.0
			VSD infected 1	VSD infected 2	VSD infected 3	VSD infected 4	Non-infected 1	Non-infected 2	Mapping GO ID	Mapping GO Term		Definition	E Value-1	Identity-1	Prediction	Probability	CS Position	Prediction	Probability
CTheo_1	2293	Pectinesterase	218	0	0	0	0	0	GO:0016787	hydrolase activity	K11976
CTheo_10	1478	Hypothetical protein	0	0	0	0	0	0
CTheo_100	686	Hypothetical protein	0	0	0	0	0	0
CTheo_1000	1141	Methyltransferase	0	0	0	0	0	0	GO:0008168;GO:0032259	methyltransferase activity;methylation	K18162
CTheo_1001	905	Lysophospholipase II	0	0	0	0	0	0	GO:0004622;GO:0016021	lysophospholipase activity;integral component of membrane	K06130
CTheo_1002	1112	Acyl-protein thioesterase 1	0	0	94	26	0	0	GO:0004622;GO:0016020	lysophospholipase activity;membrane	K06130
CTheo_1003	1347	Hypothetical protein	0	72	0	0	0	0	GO:0008168;GO:0032259	methyltransferase activity;methylation	K15445
CTheo_1004	3202	Protein WHI3	0	184	0	0	0	0	GO:0003723;GO:0016021	RNA binding;integral component of membrane
CTheo_1005	341	RNA recognition domain-containing protein	0	0	0	0	0	0	GO:0003676;GO:0016020	nucleic acid binding;membrane
CTheo_1006	6069	Nucleolar protein	0	92	0	0	0	0	GO:0003677	DNA binding
CTheo_1007	1198	Hypothetical protein	0	174	0	0	0	0
CTheo_1008	636	Hypothetical protein	0	0	0	14	0	0	GO:0005747;GO:0006120	mitochondrial respiratory chain complex I;mitochondrial electron transport, NADH to ubiquinone	K03952
CTheo_1009	1107	Hypothetical protein	0	0	0	16	0	0	GO:0016021	integral component of membrane
CTheo_101	3029	Beta-glucosidase	0	260	242	0	0	0	GO:0008422;GO:0030245;GO:0102483	beta-glucosidase activity;cellulose catabolic process;scopolin beta-glucosidase activity	K05349	ABL67526.1|GH3	0	86
CTheo_1010	5484	Serine/threonine-protein phosphatase 4 regulatory subunit 3	0	0	56	0	0	0			K17491
CTheo_1011	2134	Prolyl 3,4-dihydroxylase ofd1	0	0	0	0	0	0	GO:0005506;GO:0016706;GO:0031418;GO:0055114	iron ion binding;oxidoreductase activity, acting on paired donors, with incorporation or reduction of molecular oxygen, 2-oxoglutarate as one donor, and incorporation of one atom each of oxygen into both donors;L-ascorbic acid binding;oxidation-reduction process
CTheo_1012	1440	RNA-binding protein rnp24	0	64	144	0	0	0	GO:0003723	RNA binding
CTheo_1013	973	Hypothetical protein	0	0	0	0	0	0
CTheo_1014	2271	Hypothetical protein	0	0	144	0	0	0	GO:0016021	integral component of membrane
CTheo_1015	557	Hypothetical protein	0	0	0	0	0	0
CTheo_1016	3423	Aminotransferase	0	208	736	75	0	0	GO:0008483;GO:0009058;GO:0030170	transaminase activity;biosynthetic process;pyridoxal phosphate binding	K14264
CTheo_1017	1729	Disulfide isomerase	0	118	314	126	0	0	GO:0003756;GO:0005783;GO:0045454	protein disulfide isomerase activity;endoplasmic reticulum;cell redox homeostasis	K09580				SP(Sec/SPI)	0.955977	CS pos: 20-21. VLA-SD. Pr: 0.8602	Non-effector	0.97
CTheo_1018	973	Isochorismatase domain-containing protein 2	0	0	0	0	0	0	GO:0003824;GO:0006810;GO:0008152	catalytic activity;transport;metabolic process
CTheo_1019	4166	Inositol-hexakisphosphate kinase	0	0	0	0	0	0	GO:0006796;GO:0016740	phosphate-containing compound metabolic process;transferase activity	K07756
CTheo_102	287	Hypothetical protein	0	0	0	0	0	0
CTheo_1020	1144	Hypothetical protein	0	0	0	0	0	0	GO:0016021	integral component of membrane
CTheo_1021	11379	Activating signal cointegrator 1 complex subunit 3	0	0	0	0	0	0	GO:0003676;GO:0005524	nucleic acid binding;ATP binding	K18664
CTheo_1022	6208	Transcriptional regulatory protein	0	0	172	18	0	0	GO:0000447;GO:0000472;GO:0000480;GO:0000981;GO:0003677;GO:0006357;GO:0008270;GO:0017069;GO:0031428;GO:0032040	endonucleolytic cleavage in ITS1 to separate SSU-rRNA from 5.8S rRNA and LSU-rRNA from tricistronic rRNA transcript (SSU-rRNA, 5.8S rRNA, LSU-rRNA);endonucleolytic cleavage to generate mature 5'-end of SSU-rRNA from (SSU-rRNA, 5.8S rRNA, LSU-rRNA);endonucleolytic cleavage in 5'-ETS of tricistronic rRNA transcript (SSU-rRNA, 5.8S rRNA, LSU-rRNA);RNA polymerase II transcription factor activity, seq…	K14565
CTheo_1023	5571	Cell surface glycoprotein 1	0	0	600	0	0	0			K00062
CTheo_1024	2088	Hypothetical protein	0	10	44	19	0	0
CTheo_1025	1621	Translation initiation factor eIF-2B delta subunit	0	0	0	0	0	0	GO:0002183;GO:0003743;GO:0005085;GO:0005851	cytoplasmic translational initiation;translation initiation factor activity;guanyl-nucleotide exchange factor activity;eukaryotic translation initiation factor 2B complex	K03680
CTheo_1026	3945	5'-3' exoribonuclease	0	0	0	0	0	0	GO:0000448;GO:0004534;GO:0005634;GO:0006397;GO:0008270;GO:0019843;GO:0030846;GO:0030847;GO:0034244;GO:0034428;GO:0043144;GO:0071028;GO:0071035;GO:0090503;GO:1901408	cleavage in ITS2 between 5.8S rRNA and LSU-rRNA of tricistronic rRNA transcript (SSU-rRNA, 5.8S rRNA, LSU-rRNA);5'-3' exoribonuclease activity;nucleus;mRNA processing;zinc ion binding;rRNA binding;termination of RNA polymerase II transcription, poly(A)-coupled;termination of RNA polymerase II transcription, exosome-dependent;negative regulation of transcription elongation from RNA polymerase II p…	K12619
CTheo_1027	2983	Abhydrolase domain-containing protein	0	84	0	17	0	0	GO:0016787	hydrolase activity	K13535
CTheo_1028	598	Endoplasmic reticulum membrane protein C16E8,02	0	0	0	8	0	0	GO:0016021	integral component of membrane
CTheo_1029	664	Hypothetical protein	0	0	0	0	0	0
CTheo_103	434	Hypothetical protein	0	0	0	0	0	0
CTheo_1030	1772	Acyl-CoA-binding domain-containing protein 5	0	0	144	20	0	0	GO:0000062;GO:0016021	fatty-acyl-CoA binding;integral component of membrane
CTheo_1031	1832	S-(hydroxymethyl)glutathione dehydrogenase / alcohol dehydrogenase	0	0	76	0	0	0	GO:0006069;GO:0008270;GO:0051903	ethanol oxidation;zinc ion binding;S-(hydroxymethyl)glutathione dehydrogenase activity	K00121
CTheo_1032	1879	Major facilitator (MFS1) transporter-like protein	0	0	0	0	0	0	GO:0016021;GO:0055085	integral component of membrane;transmembrane transport
CTheo_1033	1292	Vacuolar protein sorting-associated protein 74	0	0	0	0	0	0	GO:0005797;GO:0005802;GO:0005829;GO:0006487;GO:0006890;GO:0019898;GO:0019899;GO:0030968;GO:0034067;GO:0035269;GO:0060304;GO:0070273	Golgi medial cisterna;trans-Golgi network;cytosol;protein N-linked glycosylation;retrograde vesicle-mediated transport, Golgi to ER;extrinsic component of membrane;enzyme binding;endoplasmic reticulum unfolded protein response;protein localization to Golgi apparatus;protein O-linked mannosylation;regulation of phosphatidylinositol dephosphorylation;phosphatidylinositol-4-phosphate binding	K15620
CTheo_1034	1587	Hypothetical protein	0	0	0	0	0	0	GO:0001671;GO:0006950;GO:0032781;GO:0051087	ATPase activator activity;response to stress;positive regulation of ATPase activity;chaperone binding
CTheo_1035	1417	SH3 domain protein	22	0	680	13	0	0	GO:0016020	membrane
CTheo_1036	905	Presequence translocated-associated motor subunit PAM17	0	0	224	0	0	0	GO:0001405;GO:0016021;GO:0030150	presequence translocase-associated import motor;integral component of membrane;protein import into mitochondrial matrix	K17806
CTheo_1037	1834	Hypothetical protein	0	0	0	0	0	0	GO:0004674;GO:0005524;GO:0006468;GO:0030866;GO:0030950;GO:0032153;GO:0035838;GO:0051285;GO:0071472;GO:0071940;GO:0097248;GO:2000247	protein serine/threonine kinase activity;ATP binding;protein phosphorylation;cortical actin cytoskeleton organization;establishment or maintenance of actin cytoskeleton polarity;cell division site;growing cell tip;cell cortex of cell tip;cellular response to salt stress;fungal-type cell wall assembly;maintenance of protein location in cell cortex of cell tip;positive regulation of establishment o…	K08286
CTheo_1038	3109	Protein STB2	0	0	0	0	0	0
CTheo_1039	1462	Endoplasmic reticulum membrane protein	0	0	74	0	0	0	GO:0016021	integral component of membrane
CTheo_104	3965	Translation initiation factor eIF-2B epsilon subunit	1289	851	3559	488	0	0	GO:0002183;GO:0003743;GO:0005085;GO:0005851;GO:0016779	cytoplasmic translational initiation;translation initiation factor activity;guanyl-nucleotide exchange factor activity;eukaryotic translation initiation factor 2B complex;nucleotidyltransferase activity	K03240
CTheo_1040	2014	Hypothetical protein	0	0	0	0	0	0	GO:0003677;GO:0043229	DNA binding;intracellular organelle
CTheo_1041	1445	Hypothetical protein	0	0	0	0	0	0
CTheo_1042	1691	Hypothetical protein	7	0	0	1	0	0	GO:0005525;GO:0051301	GTP binding;cell division	K16938
CTheo_1043	1766	Hypothetical protein	0	0	102	0	0	0	GO:0004519;GO:0005737;GO:0030968;GO:0046872;GO:0070317;GO:0070481;GO:0070966;GO:0071025;GO:0090305	endonuclease activity;cytoplasm;endoplasmic reticulum unfolded protein response;metal ion binding;negative regulation of G0 to G1 transition;nuclear-transcribed mRNA catabolic process, non-stop decay;nuclear-transcribed mRNA catabolic process, no-go decay;RNA surveillance;nucleic acid phosphodiester bond hydrolysis	K06965
CTheo_1044	4261	HLH domain-containing protein	6	0	0	88	0	0	GO:0005488	binding
CTheo_1045	1633	Hypothetical protein	0	0	0	0	0	0	GO:0016301;GO:0016310	kinase activity;phosphorylation
CTheo_1046	1252	Hypothetical protein	0	0	0	0	0	0	GO:0006357;GO:0016592	regulation of transcription by RNA polymerase II;mediator complex
CTheo_1047	2296	Similar to beta-1,4-endoglucanase	0	0	0	0	0	0	GO:0008810;GO:0016162;GO:0030245	cellulase activity;cellulose 1,4-beta-cellobiosidase activity;cellulose catabolic process		CDS03403.1|GH9	6.3e-138	50	SP(Sec/SPI)	0.995144	CS pos: 22-23. VQS-AE. Pr: 0.8454	Non-effector	0.972
CTheo_1048	4923	Glycoside hydrolase family 9 protein	0	0	4	40	0	0	GO:0005975;GO:0008810;GO:0043170	carbohydrate metabolic process;cellulase activity;macromolecule metabolic process		BAC04648.1|GH9	7.5e-146	52
CTheo_1049	1924	Glucose-6-phosphate 1-dehydrogenase	0	0	141	222	0	0	GO:0004345;GO:0006006;GO:0006740;GO:0009051;GO:0042542;GO:0050661	glucose-6-phosphate dehydrogenase activity;glucose metabolic process;NADPH regeneration;pentose-phosphate shunt, oxidative branch;response to hydrogen peroxide;NADP binding	K00036
CTheo_105	929	Hypothetical protein	0	0	0	0	0	0	GO:0005886;GO:0016021	plasma membrane;integral component of membrane
CTheo_1050	778	THO complex subunit 5	0	0	48	0	0	0			K13174
CTheo_1051	739	Ubiquitin-conjugating enzyme E2 H	199	83	0	0	0	0	GO:0005524;GO:0016021;GO:0016740;GO:0016874	ATP binding;integral component of membrane;transferase activity;ligase activity	K10576
CTheo_1052	3887	Hypothetical protein	0	0	0	26	0	0	GO:0016021	integral component of membrane
CTheo_1053	1496	Transmembrane protein	0	0	430	0	0	0	GO:0016021	integral component of membrane
CTheo_1054	3006	Acetoacetyl-CoA synthetase	0	0	0	0	0	0	GO:0006629;GO:0030729	lipid metabolic process;acetoacetate-CoA ligase activity	K01907
CTheo_1055	663	Hypothetical protein	0	0	228	51	0	0
CTheo_1056	5294	MHC class II regulatory factor RFX1	150	214	1155	283	0	0	GO:0003677;GO:0006355	DNA binding;regulation of transcription, DNA-templated	K09175
CTheo_1057	2944	Patatin-like phospholipase domain protein	278	389	540	0	0	0	GO:0003723;GO:0005730;GO:0006629;GO:0016020;GO:0016787;GO:0042254;GO:1990904	RNA binding;nucleolus;lipid metabolic process;membrane;hydrolase activity;ribosome biogenesis;ribonucleoprotein complex
CTheo_1058	3324	Patatin-like phospholipase domain protein	0	0	0	0	0	0	GO:0004806;GO:0005811;GO:0006642;GO:0016021;GO:0016042;GO:1990748	triglyceride lipase activity;lipid droplet;triglyceride mobilization;integral component of membrane;lipid catabolic process;cellular detoxification
CTheo_1059	5695	Hypothetical protein	0	145	79	0	0	0
CTheo_106	3560	Nucleolar RNA m(5)C methyltransferase	0	22	0	0	0	0	GO:0000463;GO:0003723;GO:0005730;GO:0009383;GO:0030687;GO:0070475;GO:1902626	maturation of LSU-rRNA from tricistronic rRNA transcript (SSU-rRNA, 5.8S rRNA, LSU-rRNA);RNA binding;nucleolus;rRNA (cytosine-C5-)-methyltransferase activity;preribosome, large subunit precursor;rRNA base methylation;assembly of large subunit precursor of preribosome	K14835
CTheo_1060	1051	PUB domain protein	0	152	0	0	0	0
CTheo_1061	5027	Vacuolar membrane-associated protein IML1	0	0	0	0	0	0	GO:0005622;GO:0035556	intracellular;intracellular signal transduction	K20404
CTheo_1062	308	Hypothetical protein	0	0	0	0	0	0	GO:0005634;GO:0006355	nucleus;regulation of transcription, DNA-templated
CTheo_1063	1064	DAXX domain containing protein	0	0	0	0	0	0
CTheo_1064	2545	Hypothetical protein	0	0	123	0	0	0	GO:0016020	membrane
CTheo_1065	3765	Protein argonaute-2 (Fragment)	0	68	0	0	0	0	GO:0003743;GO:0006413;GO:0016740;GO:0031047	translation initiation factor activity;translational initiation;transferase activity;gene silencing by RNA	K11593
CTheo_1066	1764	CDP-diacylglycerol--glycerol-3-phosphate 3-phosphatidyltransferase	0	0	0	0	0	0	GO:0008444;GO:0031047;GO:0032049	CDP-diacylglycerol-glycerol-3-phosphate 3-phosphatidyltransferase activity;gene silencing by RNA;cardiolipin biosynthetic process	K00995
CTheo_1067	971	Zinc finger protein 436	0	0	0	0	0	0	GO:0005488	binding
CTheo_1068	3633	Fungal Zn(2)-cys(6) binuclear cluster domain protein	0	0	0	0	0	0	GO:0000981;GO:0003677;GO:0005634;GO:0006357;GO:0008270	RNA polymerase II transcription factor activity, sequence-specific DNA binding;DNA binding;nucleus;regulation of transcription by RNA polymerase II;zinc ion binding
CTheo_1069	704	D-tyrosyl-tRNA(Tyr) deacylase	0	0	0	0	0	0	GO:0000049;GO:0005737;GO:0051500;GO:0106074	tRNA binding;cytoplasm;D-tyrosyl-tRNA(Tyr) deacylase activity;aminoacyl-tRNA metabolism involved in translational fidelity	K07560
CTheo_107	843	FUN14 domain-containing protein	0	0	116	0	0	0	GO:0016021	integral component of membrane
CTheo_1070	1216	Hypothetical protein	0	0	0	10	0	0
CTheo_1071	1208	TRNA threonylcarbamoyl adenosine modification protein, SUA5/YciO/YrdC/YwlC family protein	0	0	0	0	0	0	GO:0000398;GO:0003725;GO:0005524;GO:0005737;GO:0008033;GO:0044428;GO:0061710;GO:1990904	mRNA splicing, via spliceosome;double-stranded RNA binding;ATP binding;cytoplasm;tRNA processing;nuclear part;L-threonylcarbamoyladenylate synthase;ribonucleoprotein complex	K07566
CTheo_1072	909	Hypothetical protein	0	0	0	16	0	0
CTheo_1073	1950	ATP-dependent RNA helicase	0	0	0	0	0	0	GO:0000447;GO:0000472;GO:0000480;GO:0003676;GO:0004004;GO:0005524;GO:0005730	endonucleolytic cleavage in ITS1 to separate SSU-rRNA from 5.8S rRNA and LSU-rRNA from tricistronic rRNA transcript (SSU-rRNA, 5.8S rRNA, LSU-rRNA);endonucleolytic cleavage to generate mature 5'-end of SSU-rRNA from (SSU-rRNA, 5.8S rRNA, LSU-rRNA);endonucleolytic cleavage in 5'-ETS of tricistronic rRNA transcript (SSU-rRNA, 5.8S rRNA, LSU-rRNA);nucleic acid binding;ATP-dependent RNA helicase acti…	K14778
CTheo_1074	1003	Smad nuclear interacting protein	0	82	0	0	0	0			K13108
CTheo_1075	1778	Hypothetical protein	0	0	0	0	0	0							SP(Sec/SPI)	0.921998	CS pos: 20-21. VLG-AP. Pr: 0.9023	Non-effector	0.933
CTheo_1076	1357	Carbohydrate esterase family 4 protein	846	929	3692	57	0	0	GO:0016787	hydrolase activity		ADX07300.1|CE4	3e-51	42	SP(Sec/SPI)	0.820528	CS pos: 21-22. VSA-IP. Pr: 0.5398	Non-effector	0.529
CTheo_1077	1351	Carbohydrate esterase family 4 protein	0	0	0	0	0	0	GO:0005975;GO:0016798;GO:0016810	carbohydrate metabolic process;hydrolase activity, acting on glycosyl bonds;hydrolase activity, acting on carbon-nitrogen (but not peptide) bonds		BAE92728.1|CE4	2e-59	49	SP(Sec/SPI)	0.923967	CS pos: 19-20. VQA-RP. Pr: 0.7429	Non-effector	0.573
CTheo_1078	1341	U5 snRNP-specific 40 kDa protein	0	0	0	0	0	0	GO:0019013	viral nucleocapsid	K12857
CTheo_1079	1374	Pre-mRNA-splicing factor ISY1	0	0	0	0	0	0	GO:0000350	generation of catalytic spliceosome for second transesterification step	K12870
CTheo_108	825	Hypothetical protein	0	0	0	0	0	0	GO:0016021	integral component of membrane
CTheo_1080	4048	Cyclin-dependent kinase	0	0	163	0	0	0	GO:0004674;GO:0005524;GO:0006357;GO:0006468;GO:0010629	protein serine/threonine kinase activity;ATP binding;regulation of transcription by RNA polymerase II;protein phosphorylation;negative regulation of gene expression	K02208
CTheo_1081	2102	Hypothetical protein	0	0	0	0	0	0
CTheo_1082	839	Hypothetical protein	0	62	426	0	0	0
CTheo_1083	5321	Histone deacetylase RPD3	0	0	330	62	0	0	GO:0000122;GO:0000775;GO:0016021;GO:0030466;GO:0030702;GO:0032041;GO:0032221;GO:0033698;GO:0045944;GO:0046872;GO:0070210;GO:0070932;GO:1990483	negative regulation of transcription by RNA polymerase II;chromosome, centromeric region;integral component of membrane;chromatin silencing at silent mating-type cassette;chromatin silencing at centromere;NAD-dependent histone deacetylase activity (H3-K14 specific);Rpd3S complex;Rpd3L complex;positive regulation of transcription by RNA polymerase II;metal ion binding;Rpd3L-Expanded complex;histon…	K06067
CTheo_1084	5859	Nucleoporin	0	0	0	0	0	0	GO:0000166;GO:0005634;GO:0005737;GO:0006913;GO:0009117;GO:0009204;GO:0017056;GO:0035529;GO:0046872;GO:0047429	nucleotide binding;nucleus;cytoplasm;nucleocytoplasmic transport;nucleotide metabolic process;deoxyribonucleoside triphosphate catabolic process;structural constituent of nuclear pore;NADH pyrophosphatase activity;metal ion binding;nucleoside-triphosphate diphosphatase activity	K14311
CTheo_1085	1544	Hypothetical protein	0	0	80	0	0	0	GO:0004177;GO:0008235;GO:0019538	aminopeptidase activity;metalloexopeptidase activity;protein metabolic process	K01265
CTheo_1086	8949	DNA repair protein rad8	0	0	0	0	0	0	GO:0004386;GO:0004721;GO:0005524;GO:0006470;GO:0008168;GO:0032259	helicase activity;phosphoprotein phosphatase activity;ATP binding;protein dephosphorylation;methyltransferase activity;methylation
CTheo_1087	2720	Hypothetical protein	0	0	0	0	0	0
CTheo_1088	1669	Hypothetical protein	0	0	0	0	0	0
CTheo_1089	513	Hypothetical protein	0	84	295	42	0	0
CTheo_109	1606	Argininosuccinate lyase	192	0	0	62	0	0	GO:0004056;GO:0005829;GO:0042450	argininosuccinate lyase activity;cytosol;arginine biosynthetic process via ornithine	K01755
CTheo_1090	1748	Hypothetical protein	0	0	157	0	0	0	GO:0006511;GO:0016021;GO:0016579;GO:0036459	ubiquitin-dependent protein catabolic process;integral component of membrane;protein deubiquitination;thiol-dependent ubiquitinyl hydrolase activity	K11870
CTheo_1091	1231	Hypothetical protein	220	52	1360	82	0	0				CCA67309.1|GH131	2e-53	42	SP(Sec/SPI)	0.997156	CS pos: 20-21. AQA-QQ. Pr: 0.9001	Non-effector	0.667
CTheo_1092	4008	Peptidyl-prolyl cis-trans isomerase-like 4	0	0	114	72	0	0	GO:0000413;GO:0000790;GO:0003723;GO:0003755;GO:0008793;GO:1901407	protein peptidyl-prolyl isomerization;nuclear chromatin;RNA binding;peptidyl-prolyl cis-trans isomerase activity;aromatic-amino-acid:2-oxoglutarate aminotransferase activity;regulation of phosphorylation of RNA polymerase II C-terminal domain	K12735
CTheo_1093	2564	Endo-beta-1,4-glucanase D	0	0	0	0	0	0	GO:0004497;GO:0005840;GO:0008810;GO:0055114	monooxygenase activity;ribosome;cellulase activity;oxidation-reduction process	K19356	CDJ79823.1|AA9	2e-97	72	SP(Sec/SPI)	0.947515	CS pos: 16-17. VFG-HF. Pr: 0.8308	Non-effector	0.99
CTheo_1094	2706	Cell division control protein 7	0	82	0	0	0	0	GO:0004672;GO:0005524;GO:0006468;GO:0048523;GO:0051301;GO:1903047	protein kinase activity;ATP binding;protein phosphorylation;negative regulation of cellular process;cell division;mitotic cell cycle process	K02214
CTheo_1095	3829	Cryptochrome-2	0	0	92	0	0	0	GO:0016829	lyase activity	K02295
CTheo_1096	2121	20S proteasome subunit beta	0	28	0	0	0	0	GO:0004298;GO:0005634;GO:0005737;GO:0010499;GO:0010950;GO:0019774;GO:0043161;GO:0061133	threonine-type endopeptidase activity;nucleus;cytoplasm;proteasomal ubiquitin-independent protein catabolic process;positive regulation of endopeptidase activity;proteasome core complex, beta-subunit complex;proteasome-mediated ubiquitin-dependent protein catabolic process;endopeptidase activator activity	K02735
CTheo_1097	5001	Hypothetical protein	158	194	484	0	0	0	GO:0016891;GO:0042779;GO:0090502	endoribonuclease activity, producing 5'-phosphomonoesters;tRNA 3'-trailer cleavage;RNA phosphodiester bond hydrolysis, endonucleolytic	K00784
CTheo_1098	2126	Nuclear pore glycoprotein p62	0	0	120	0	0	0			K14306
CTheo_1099	2138	Histone acetyltransferase p300	0	0	0	0	0	0	GO:0016740	transferase activity	K11321
CTheo_11	962	BTB/POZ domain protein	0	0	0	0	0	0
CTheo_110	2312	Syntaxin-like protein psy1	215	295	344	146	0	0	GO:0005484;GO:0005622;GO:0006886;GO:0016021;GO:0016192;GO:0016740;GO:0043167;GO:0061025	SNAP receptor activity;intracellular;intracellular protein transport;integral component of membrane;vesicle-mediated transport;transferase activity;ion binding;membrane fusion	K08486
CTheo_1100	461	Hypothetical protein	0	0	22	10	0	0
CTheo_1101	959	Calcineurin subunit B	0	0	0	9	0	0	GO:0005509	calcium ion binding	K06268
CTheo_1102	7058	Transmembrane protein	0	0	0	0	0	0	GO:0003924;GO:0005525;GO:0005622;GO:0006400;GO:0016020	GTPase activity;GTP binding;intracellular;tRNA modification;membrane	K03650
CTheo_1103	3872	Hypothetical protein	0	0	0	0	0	0	GO:0051087	chaperone binding					SP(Sec/SPI)	0.979186	CS pos: 19-20. AAG-RM. Pr: 0.4302	Non-effector	0.99
CTheo_1104	2600	Subunit 17 of mediator complex protein	0	0	0	0	0	0	GO:0006357;GO:0016592	regulation of transcription by RNA polymerase II;mediator complex	K15134
CTheo_1105	1211	IPP-2 domain protein	80	0	0	0	0	0	GO:0004864;GO:0009966;GO:0032515	protein phosphatase inhibitor activity;regulation of signal transduction;negative regulation of phosphoprotein phosphatase activity	K16833
CTheo_1106	2674	Hypothetical protein	0	94	0	0	0	0
CTheo_1107	1930	Arginyl-tRNA-protein transferase	0	0	0	0	0	0	GO:0004057;GO:0016598	arginyltransferase activity;protein arginylation	K00685
CTheo_1108	1329	Hypothetical protein	0	0	0	0	0	0	GO:0005789;GO:0006487;GO:0006490;GO:0016021;GO:0042283	endoplasmic reticulum membrane;protein N-linked glycosylation;oligosaccharide-lipid intermediate biosynthetic process;integral component of membrane;dolichyl pyrophosphate Glc1Man9GlcNAc2 alpha-1,3-glucosyltransferase activity	K03849	CCA70614.1|GT57	7.1e-112	58
CTheo_1109	1509	Ribonucleoside-diphosphate reductase subunit M2	0	222	140	24	0	0	GO:0004748;GO:0009263;GO:0016021;GO:0046872;GO:0055114	ribonucleoside-diphosphate reductase activity, thioredoxin disulfide as acceptor;deoxyribonucleotide biosynthetic process;integral component of membrane;metal ion binding;oxidation-reduction process	K10808
CTheo_111	1691	Aspartate aminotransferase	0	150	320	60	0	0	GO:0004069;GO:0006520;GO:0009058;GO:0030170	L-aspartate:2-oxoglutarate aminotransferase activity;cellular amino acid metabolic process;biosynthetic process;pyridoxal phosphate binding	K14454
CTheo_1110	2809	Hypothetical protein	0	120	326	128	0	0
CTheo_1111	2051	Hypothetical protein	0	0	0	0	0	0
CTheo_1112	1013	Proteasome subunit alpha type protein	88	64	350	0	0	0	GO:0003729;GO:0004298;GO:0005634;GO:0010499;GO:0019773;GO:0034515;GO:0043161	mRNA binding;threonine-type endopeptidase activity;nucleus;proteasomal ubiquitin-independent protein catabolic process;proteasome core complex, alpha-subunit complex;proteasome storage granule;proteasome-mediated ubiquitin-dependent protein catabolic process	K02727
CTheo_1113	2900	Nucleoporin nup82	0	0	0	0	0	0	GO:0000055;GO:0000056;GO:0005622;GO:0017056	ribosomal large subunit export from nucleus;ribosomal small subunit export from nucleus;intracellular;structural constituent of nuclear pore	K18719
CTheo_1114	2833	Transcription factor SKN7	0	0	0	0	0	0	GO:0000156;GO:0000160;GO:0003700;GO:0005634;GO:0006355;GO:0006950;GO:0043565	phosphorelay response regulator activity;phosphorelay signal transduction system;DNA-binding transcription factor activity;nucleus;regulation of transcription, DNA-templated;response to stress;sequence-specific DNA binding	K15859
CTheo_1115	1188	Fructose-1,6-bisphosphatase I	0	84	334	26	0	0	GO:0005975;GO:0016311;GO:0042132	carbohydrate metabolic process;dephosphorylation;fructose 1,6-bisphosphate 1-phosphatase activity	K03841
CTheo_1116	5593	MRNA cleavage and polyadenylation factor CLP1	0	0	0	0	0	0	GO:0005524;GO:0005849;GO:0031124	ATP binding;mRNA cleavage factor complex;mRNA 3'-end processing	K14399
CTheo_1117	2756	NADH dehydrogenase	0	230	228	0	0	0	GO:0003954;GO:0005509;GO:0016021;GO:0055114	NADH dehydrogenase activity;calcium ion binding;integral component of membrane;oxidation-reduction process	K03885
CTheo_1118	1077	Fungal zn(2)-cys(6) binuclear cluster domain protein	0	0	0	0	0	0	GO:0000981;GO:0005634;GO:0006357;GO:0008270	RNA polymerase II transcription factor activity, sequence-specific DNA binding;nucleus;regulation of transcription by RNA polymerase II;zinc ion binding
CTheo_1119	1914	F-type H+-transporting ATPase subunit beta	0	277	1043	28	0	15	GO:0005524;GO:0005754;GO:0042776;GO:0043531;GO:0046933;GO:0046961;GO:0099132	ATP binding;mitochondrial proton-transporting ATP synthase, catalytic core;mitochondrial ATP synthesis coupled proton transport;ADP binding;proton-transporting ATP synthase activity, rotational mechanism;proton-transporting ATPase activity, rotational mechanism;ATP hydrolysis coupled cation transmembrane transport	K02133
CTheo_112	1588	FAD-dependent oxidoreductase	0	0	0	0	0	0
CTheo_1120	1833	Dioxygenase	0	0	0	0	0	0	GO:0005506;GO:0006725;GO:0051213	iron ion binding;cellular aromatic compound metabolic process;dioxygenase activity					SP(Sec/SPI)	0.992322	CS pos: 20-21. VQA-HP. Pr: 0.8940	Non-effector	0.699
CTheo_1121	1048	Fungal Zn, 2-cys(6) binuclear cluster domain protein	0	0	0	0	0	0	GO:0006355	regulation of transcription, DNA-templated
CTheo_1122	5522	DNA polymerase sigma subunit	108	0	118	0	0	0	GO:0016779	nucleotidyltransferase activity	K03514
CTheo_1123	1355	Phenylalanyl-tRNA synthetase alpha chain	0	0	0	0	0	0	GO:0000049;GO:0004826;GO:0005524;GO:0005737;GO:0006432	tRNA binding;phenylalanine-tRNA ligase activity;ATP binding;cytoplasm;phenylalanyl-tRNA aminoacylation	K01889
CTheo_1124	615	Glutathione S-transferase-like protein	0	0	0	0	0	0	GO:0016740	transferase activity
CTheo_1125	965	Hypothetical protein	0	0	0	0	0	0	GO:0005840;GO:0016021	ribosome;integral component of membrane
CTheo_1126	1177	Hypothetical protein	0	0	102	0	0	0
CTheo_1127	1102	Glutathione S-transferase kappa 1	0	204	0	0	0	0	GO:0004364;GO:0015035;GO:0055114	glutathione transferase activity;protein disulfide oxidoreductase activity;oxidation-reduction process	K13299
CTheo_1128	907	Hypothetical protein	0	0	0	0	0	0
CTheo_1129	4353	Heat shock protein HSP 90-alpha	627	100	330	0	0	0	GO:0005524;GO:0006457;GO:0006950;GO:0051082	ATP binding;protein folding;response to stress;unfolded protein binding	K04079	CCA76025.1|CE8	1.6e-103	65
CTheo_113	1179	Hypothetical protein	0	98	0	0	0	0
CTheo_1130	1313	Phosphoserine aminotransferase	0	0	0	25	0	0	GO:0004648;GO:0006564;GO:0009113	O-phospho-L-serine:2-oxoglutarate aminotransferase activity;L-serine biosynthetic process;purine nucleobase biosynthetic process	K00831
CTheo_1131	1144	S-adenosyl-L-methionine-dependent methyltransferase	0	0	0	0	0	0	GO:0002098;GO:0016300;GO:0030488	tRNA wobble uridine modification;tRNA (uracil) methyltransferase activity;tRNA methylation	K15444
CTheo_1132	614	Hypothetical protein	0	0	94	38	0	0
CTheo_1133	2181	Rad9 protein	0	0	0	0	0	0	GO:0000077;GO:0030896	DNA damage checkpoint;checkpoint clamp complex	K10994
CTheo_1134	756	Hypothetical protein	0	0	0	0	0	0
CTheo_1135	2329	Acetolactate synthase I/II/III large subunit	0	148	0	13	0	0	GO:0000287;GO:0003984;GO:0009097;GO:0009099;GO:0030976;GO:0050660	magnesium ion binding;acetolactate synthase activity;isoleucine biosynthetic process;valine biosynthetic process;thiamine pyrophosphate binding;flavin adenine dinucleotide binding	K01652
CTheo_1136	3594	HORMA domain protein	0	0	0	38	0	0
CTheo_1137	1787	AP-2 adaptor complex subunit mu	0	182	0	0	0	0	GO:0006886;GO:0016192;GO:0030131	intracellular protein transport;vesicle-mediated transport;clathrin adaptor complex	K11826
CTheo_1138	4950	Phospholipase A-2-activating protein	0	0	256	75	0	0	GO:0000906;GO:0005634;GO:0005737;GO:0009231;GO:0009349;GO:0043161	6,7-dimethyl-8-ribityllumazine synthase activity;nucleus;cytoplasm;riboflavin biosynthetic process;riboflavin synthase complex;proteasome-mediated ubiquitin-dependent protein catabolic process	K14018	EGX53944.1|CE16	4e-62	47	SP(Sec/SPI)	0.791988	CS pos: 22-23. VSA-LT. Pr: 0.4365	Non-effector	0.99
CTheo_1139	704	Riboflavin synthase beta chain	344	255	374	34	0	0	GO:0000906;GO:0009231;GO:0009349	6,7-dimethyl-8-ribityllumazine synthase activity;riboflavin biosynthetic process;riboflavin synthase complex	K00794
CTheo_114	3025	Mannosyl-oligosaccharide glucosidase	0	236	304	0	0	0	GO:0004573;GO:0009311	mannosyl-oligosaccharide glucosidase activity;oligosaccharide metabolic process	K01228	CCA74001.1|GH63	0	55
CTheo_1140	3517	Hypothetical protein	0	0	0	0	0	0
CTheo_1141	5227	Rraga protein	0	0	0	0	0	0	GO:0005525	GTP binding	K16185
CTheo_1142	3635	Vacuolar calcium ion transporter	0	0	106	30	0	0	GO:0015369;GO:0016021;GO:0070588	calcium:proton antiporter activity;integral component of membrane;calcium ion transmembrane transport	K07300
CTheo_1143	7410	Phospholipid-translocating ATPase	0	0	134	15	0	0	GO:0000287;GO:0004012;GO:0005524;GO:0016021;GO:0045332	magnesium ion binding;phospholipid-translocating ATPase activity;ATP binding;integral component of membrane;phospholipid translocation	K01530
CTheo_1144	1390	Phospholipase	0	0	0	0	0	0			K19219
CTheo_1145	1931	Phenylalanyl-tRNA synthetase alpha chain	184	0	100	60	0	0	GO:0000049;GO:0002161;GO:0004826;GO:0005524;GO:0006432;GO:0009328;GO:0106074	tRNA binding;aminoacyl-tRNA editing activity;phenylalanine-tRNA ligase activity;ATP binding;phenylalanyl-tRNA aminoacylation;phenylalanine-tRNA ligase complex;aminoacyl-tRNA metabolism involved in translational fidelity	K01889
CTheo_1146	1234	FAD-binding domain oxidoreductase	0	0	232	0	0	0	GO:0016020;GO:0016491;GO:0055114	membrane;oxidoreductase activity;oxidation-reduction process	K00326
CTheo_1147	1202	Hypothetical protein	0	0	0	0	0	0	GO:0016021	integral component of membrane
CTheo_1148	1262	SNARE protein syntaxin 18/UFE1	0	0	0	0	0	0	GO:0016021	integral component of membrane	K08492
CTheo_1149	375	Hypothetical protein	0	0	0	0	0	0
CTheo_115	2219	Hypothetical protein	0	0	0	0	0	0
CTheo_1150	12646	Niemann-Pick type C-related protein 1	0	0	154	32	0	0	GO:0016021	integral component of membrane	K12385
CTheo_1151	847	Hypothetical protein	0	0	0	0	0	0	GO:0003723	RNA binding	K14325
CTheo_1152	2546	Phenylalanyl-tRNA synthetase beta chain	0	248	198	22	0	0	GO:0000287;GO:0003723;GO:0004826;GO:0005524;GO:0005737;GO:0006432	magnesium ion binding;RNA binding;phenylalanine-tRNA ligase activity;ATP binding;cytoplasm;phenylalanyl-tRNA aminoacylation	K01890
CTheo_1153	515	Hypothetical protein	0	0	0	0	0	0
CTheo_1154	1716	Alphaherpesvirus glycoprotein E domain protein	50	265	346	0	0	0
CTheo_1155	1996	Hypothetical protein	0	83	34	0	0	0
CTheo_1156	4574	Hypothetical protein	0	0	0	0	0	0
CTheo_1157	2931	VID27 cytoplasmic protein	0	0	0	0	0	0
CTheo_1158	1516	Pyruvate dehydrogenase e1 component beta subunit	0	0	96	0	0	0	GO:0004739;GO:0005967;GO:0006086;GO:0006096;GO:0042645;GO:0055114	pyruvate dehydrogenase (acetyl-transferring) activity;mitochondrial pyruvate dehydrogenase complex;acetyl-CoA biosynthetic process from pyruvate;glycolytic process;mitochondrial nucleoid;oxidation-reduction process	K00162
CTheo_1159	2693	Histidinol dehydrogenase	0	0	0	48	0	0	GO:0000105;GO:0004399;GO:0004635;GO:0004636;GO:0005524;GO:0008270;GO:0016021;GO:0051287;GO:0055114	histidine biosynthetic process;histidinol dehydrogenase activity;phosphoribosyl-AMP cyclohydrolase activity;phosphoribosyl-ATP diphosphatase activity;ATP binding;zinc ion binding;integral component of membrane;NAD binding;oxidation-reduction process	K14152
CTheo_116	2357	E3 ubiquitin ligase complex SCF subunit sconB	0	146	154	0	0	0	GO:0016874	ligase activity	K10259
CTheo_1160	1290	Oxidoreductase, short chain dehydrogenase/reductase family protein	0	0	0	0	0	0	GO:0005488;GO:0008152;GO:0016020;GO:0016491;GO:0016787	binding;metabolic process;membrane;oxidoreductase activity;hydrolase activity	K04708				SP(Sec/SPI)	0.709247	CS pos: 22-23. TMG-LF. Pr: 0.4227	Unlikely effector	0.509
CTheo_1161	1305	CrcB domain protein	0	0	0	26	0	0	GO:0016021	integral component of membrane	K06199
CTheo_1162	1587	TspO/MBR family domain-containing protein	0	205	192	0	0	0	GO:0016021	integral component of membrane	K05770
CTheo_1163	2154	MFS polyamine transporter	0	0	148	0	0	0	GO:0016021;GO:0055085	integral component of membrane;transmembrane transport
CTheo_1164	7198	Argonaute-like protein	90	112	440	0	0	0	GO:0003676;GO:0031047	nucleic acid binding;gene silencing by RNA	K11593
CTheo_1165	4306	Argonaute-like protein	0	88	232	0	0	0	GO:0003676;GO:0031047	nucleic acid binding;gene silencing by RNA	K11593
CTheo_1166	3701	Casein kinase II subunit beta	84	86	247	2	0	0	GO:0003735;GO:0005840;GO:0005956;GO:0006412;GO:0016021;GO:0016301;GO:0019887;GO:0045859	structural constituent of ribosome;ribosome;protein kinase CK2 complex;translation;integral component of membrane;kinase activity;protein kinase regulator activity;regulation of protein kinase activity	K03115
CTheo_1167	1357	Proprotein convertase subtilisin/kexin type 5	0	0	0	0	0	0							SP(Sec/SPI)	0.997347	CS pos: 25-26. VEA-RD. Pr: 0.6498	Non-effector	0.908
CTheo_1168	932	Hypothetical protein	0	0	0	0	0	0
CTheo_1169	944	Hypothetical protein	0	0	0	0	0	0
CTheo_117	1619	Glycogen synthase kinase 3 beta	68	0	120	115	0	0	GO:0004674;GO:0004712;GO:0004713;GO:0005524;GO:0018108;GO:0033047;GO:0050321;GO:0051984;GO:1905342	protein serine/threonine kinase activity;protein serine/threonine/tyrosine kinase activity;protein tyrosine kinase activity;ATP binding;peptidyl-tyrosine phosphorylation;regulation of mitotic sister chromatid segregation;tau-protein kinase activity;positive regulation of chromosome segregation;positive regulation of protein localization to kinetochore	K03083
CTheo_1170	3781	DnaJ domain protein	0	0	0	0	0	0			K09529
CTheo_1171	1345	Cyclin	0	0	0	0	0	0
CTheo_1172	991	Rwdd1 protein	0	0	0	32	0	0
CTheo_1173	567	Hypothetical protein	0	0	0	0	0	0
CTheo_1174	1022	Glycerol-3-phosphate O-acyltransferase	0	0	116	0	0	0	GO:0016020;GO:0016746	membrane;transferase activity, transferring acyl groups
CTheo_1175	15644	Cytoskeleton-associated protein 5	0	500	321	75	0	0			K13507
CTheo_1176	536	N-terminal acetyltransferase A complex catalytic subunit ard1	0	0	0	0	0	0	GO:0004596	peptide alpha-N-acetyltransferase activity	K20791
CTheo_1177	1801	Hypothetical protein	0	188	284	0	0	0	GO:0016787	hydrolase activity
CTheo_1178	461	Hypothetical protein	0	0	10	0	0	0	GO:0016021	integral component of membrane
CTheo_1179	579	Hypothetical protein	0	0	0	0	0	0
CTheo_118	4394	Rap guanine nucleotide exchange factor	0	0	1	0	0	0	GO:0005488;GO:0007166;GO:0016301;GO:0016310	binding;cell surface receptor signaling pathway;kinase activity;phosphorylation
CTheo_1180	4392	Cell division control protein 4	0	0	276	0	0	0	GO:0003700;GO:0006355;GO:0016874;GO:0051301	DNA-binding transcription factor activity;regulation of transcription, DNA-templated;ligase activity;cell division	K03361
CTheo_1181	773	Hypothetical protein	0	0	0	0	0	0	GO:0005488	binding
CTheo_1182	5058	Rho guanine nucleotide exchange factor gef2	0	124	391	76	0	0	GO:0005089;GO:0035023	Rho guanyl-nucleotide exchange factor activity;regulation of Rho protein signal transduction
CTheo_1183	2916	RhoGEF domain protein	0	0	106	0	0	0	GO:0006796;GO:0016787	phosphate-containing compound metabolic process;hydrolase activity
CTheo_1184	2277	Transketolase	373	138	700	157	0	0	GO:0004802;GO:0008152;GO:0046872	transketolase activity;metabolic process;metal ion binding	K00615
CTheo_1185	2614	Deoxyribodipyrimidine photo-lyase	0	0	0	0	0	0	GO:0003904	deoxyribodipyrimidine photo-lyase activity	K01669
CTheo_1186	864	Orotidine 5'-phosphate decarboxylase	98	90	224	0	0	0	GO:0004590;GO:0006207;GO:0044205	orotidine-5'-phosphate decarboxylase activity;'de novo' pyrimidine nucleobase biosynthetic process;'de novo' UMP biosynthetic process	K01591
CTheo_1187	1075	Hypothetical protein	0	0	136	0	0	0	GO:0009201;GO:0009260;GO:0016740;GO:0042455	ribonucleoside triphosphate biosynthetic process;ribonucleotide biosynthetic process;transferase activity;ribonucleoside biosynthetic process
CTheo_1188	2198	Nucleoside-diphosphate kinase	288	419	3023	250	0	0	GO:0004550;GO:0005524;GO:0006165;GO:0006183;GO:0006228;GO:0006241	nucleoside diphosphate kinase activity;ATP binding;nucleoside diphosphate phosphorylation;GTP biosynthetic process;UTP biosynthetic process;CTP biosynthetic process	K00940
CTheo_1189	1703	Nucleoside diphosphate kinase	352	1596	1376	399	0	0	GO:0009209;GO:0009220;GO:0016021;GO:0016301;GO:0016310;GO:0046132;GO:0055114	pyrimidine ribonucleoside triphosphate biosynthetic process;pyrimidine ribonucleotide biosynthetic process;integral component of membrane;kinase activity;phosphorylation;pyrimidine ribonucleoside biosynthetic process;oxidation-reduction process					SP(Sec/SPI)	0.934706	CS pos: 23-24. ALA-AT. Pr: 0.7970	Non-effector	0.98
CTheo_119	1546	Formate/nitrite transporter	0	141	1174	92	0	0	GO:0016021;GO:0022857;GO:0055085	integral component of membrane;transmembrane transporter activity;transmembrane transport
CTheo_1190	2951	Cellobiose dehydrogenase	0	0	0	0	0	0	GO:0000272;GO:0047735;GO:0050660;GO:0055114	polysaccharide catabolic process;cellobiose dehydrogenase (acceptor) activity;flavin adenine dinucleotide binding;oxidation-reduction process	K19069	AAC49277.1|AA8	0	57	SP(Sec/SPI)	0.982013	CS pos: 18-19. ALA-QQ. Pr: 0.6757	Non-effector	0.99
CTheo_1191	345	Hypothetical protein	316	0	54	0	0	0	GO:0000049;GO:0002098;GO:0005737;GO:0016021;GO:0016779;GO:0032447;GO:0034227	tRNA binding;tRNA wobble uridine modification;cytoplasm;integral component of membrane;nucleotidyltransferase activity;protein urmylation;tRNA thio-modification	K03948
CTheo_1192	1099	Hypothetical protein	0	0	100	0	0	0	GO:0000049;GO:0002098;GO:0005737;GO:0016021;GO:0016779;GO:0032447;GO:0034227	tRNA binding;tRNA wobble uridine modification;cytoplasm;integral component of membrane;nucleotidyltransferase activity;protein urmylation;tRNA thio-modification	K14168
CTheo_1193	3308	UDP-xylose synthase	290	374	461	64	0	0			K08678	ARF90664.1|GT4	3e-97	50
CTheo_1194	5385	Stress-induced-phosphoprotein 1	79	0	0	0	0	0	GO:0003723	RNA binding	K09553
CTheo_1195	1482	Hypothetical protein	0	0	178	0	0	0			K14797
CTheo_1196	1357	Hypothetical protein	0	0	0	0	0	0	GO:0016021	integral component of membrane
CTheo_1197	923	Protein transport protein sec22	0	80	0	14	0	0	GO:0005484;GO:0005783;GO:0005794;GO:0006888;GO:0006890;GO:0012507;GO:0016021;GO:0031201;GO:0048280	SNAP receptor activity;endoplasmic reticulum;Golgi apparatus;ER to Golgi vesicle-mediated transport;retrograde vesicle-mediated transport, Golgi to ER;ER to Golgi transport vesicle membrane;integral component of membrane;SNARE complex;vesicle fusion with Golgi apparatus	K08517
CTheo_1198	1119	Hypothetical protein	0	0	114	0	0	0
CTheo_1199	786	Translationally-controlled tumor protein	0	248	117	140	0	0
CTheo_12	1609	Nbl1/borealin family, amino-terminal protein	0	0	0	0	0	0
CTheo_120	1653	Hypothetical protein	0	46	178	16	0	0
CTheo_1200	1832	U3 small nucleolar RNA-associated protein	0	0	0	32	0	0	GO:0005730;GO:0006364	nucleolus;rRNA processing	K14549
CTheo_1201	2438	Beta-catenin-like protein 1	0	0	126	0	0	0	GO:0007034	vacuolar transport	K12864
CTheo_1202	4134	Transcriptional regulatory protein	0	0	0	9	0	0	GO:0000981;GO:0003677;GO:0005634;GO:0006357;GO:0007034;GO:0008270	RNA polymerase II transcription factor activity, sequence-specific DNA binding;DNA binding;nucleus;regulation of transcription by RNA polymerase II;vacuolar transport;zinc ion binding
CTheo_1203	1803	Isocitrate dehydrogenase (NAD+)	0	0	2	74	0	0	GO:0000287;GO:0004449;GO:0005962;GO:0006099;GO:0006102;GO:0007034;GO:0051287	magnesium ion binding;isocitrate dehydrogenase (NAD+) activity;mitochondrial isocitrate dehydrogenase complex (NAD+);tricarboxylic acid cycle;isocitrate metabolic process;vacuolar transport;NAD binding	K00030
CTheo_1204	4366	U3 small nucleolar RNA-associated protein	0	0	0	0	0	0	GO:0000462;GO:0000479;GO:0030684	maturation of SSU-rRNA from tricistronic rRNA transcript (SSU-rRNA, 5.8S rRNA, LSU-rRNA);endonucleolytic cleavage of tricistronic rRNA transcript (SSU-rRNA, 5.8S rRNA, LSU-rRNA);preribosome	K14768
CTheo_1205	6718	Protein SSD1	0	298	652	40	0	0	GO:0000175;GO:0000932;GO:0003723;GO:0034427;GO:0046872;GO:0090503;GO:1990074	3'-5'-exoribonuclease activity;P-body;RNA binding;nuclear-transcribed mRNA catabolic process, exonucleolytic, 3'-5';metal ion binding;RNA phosphodiester bond hydrolysis, exonucleolytic;polyuridylation-dependent mRNA catabolic process	K18748
CTheo_1206	630	Transmembrane protein	0	0	68	0	0	0	GO:0016020	membrane
CTheo_1207	3636	TIP41-like protein	0	0	64	0	0	0			K17607
CTheo_1208	1184	Ribosome biogenesis regulatory protein	0	0	0	0	0	0	GO:0005634;GO:0042254	nucleus;ribosome biogenesis	K14852
CTheo_1209	4733	PPR domain protein	0	0	284	24	0	0			K17669
CTheo_121	7816	Phosphatidylinositol 4-kinase	0	0	0	0	0	0	GO:0005622;GO:0016301;GO:0046854;GO:0048015	intracellular;kinase activity;phosphatidylinositol phosphorylation;phosphatidylinositol-mediated signaling	K00888
CTheo_1210	2022	Hypothetical protein	0	0	0	0	0	0	GO:0009987;GO:0044424	cellular process;intracellular part
CTheo_1211	1770	ADP-ribosylation factor GTPase-activating protein AGD6	0	0	0	0	0	0	GO:0005096;GO:0043547	GTPase activator activity;positive regulation of GTPase activity	K12492
CTheo_1212	3755	Lipin-1	0	0	0	0	0	0			K15728
CTheo_1213	866	Hypothetical protein	0	0	0	0	0	0
CTheo_1214	2201	Ubiquitin carboxyl-terminal hydrolase	0	0	0	0	0	0	GO:0006511;GO:0016579;GO:0036459	ubiquitin-dependent protein catabolic process;protein deubiquitination;thiol-dependent ubiquitinyl hydrolase activity	K11855
CTheo_1215	3142	Hypothetical protein	0	0	0	13	0	0
CTheo_1216	2351	Tripeptidyl-peptidase I	0	0	0	0	0	0	GO:0004252;GO:0006508;GO:0046872	serine-type endopeptidase activity;proteolysis;metal ion binding	K01279				SP(Sec/SPI)	0.95371	CS pos: 19-20. VAA-AP. Pr: 0.7125	Non-effector	0.988
CTheo_1217	772	Vacuolar protein-sorting-associated protein 46	0	0	64	0	0	0	GO:0007034	vacuolar transport	K12197
CTheo_1218	1200	Hypothetical protein	0	0	182	0	0	0
CTheo_1219	1551	Translation initiation factor eIF-4A 3	0	0	0	0	0	0	GO:0003743;GO:0004386;GO:0005524;GO:0006413	translation initiation factor activity;helicase activity;ATP binding;translational initiation	K13025
CTheo_122	1812	Hypothetical protein	0	0	130	0	0	0
CTheo_1220	6809	Inositol polyphosphate phosphatase catalytic domain protein	0	0	0	0	0	0	GO:0016020;GO:0042578;GO:0046856	membrane;phosphoric ester hydrolase activity;phosphatidylinositol dephosphorylation	K20279
CTheo_1221	1046	NADH dehydrogenase (ubiquinone) Fe-S protein 8	0	0	124	60	0	0	GO:0003954;GO:0016020;GO:0051539;GO:0055114	NADH dehydrogenase activity;membrane;4 iron, 4 sulfur cluster binding;oxidation-reduction process	K03941
CTheo_1222	523	Prefoldin subunit 2	0	0	71	0	0	0	GO:0006457;GO:0016272;GO:0051082	protein folding;prefoldin complex;unfolded protein binding	K09549
CTheo_1223	858	Hypothetical protein	0	68	0	0	0	0	GO:0006457;GO:0016272;GO:0051082	protein folding;prefoldin complex;unfolded protein binding
CTheo_1224	591	Pre-mRNA branch site p14-like protein	0	0	0	32	0	0	GO:0003723;GO:0005686	RNA binding;U2 snRNP	K12833
CTheo_1225	1562	Transmembrane adaptor Erv26	0	108	0	0	0	0	GO:0016021	integral component of membrane
CTheo_1226	4502	Hypothetical protein	0	2	204	30	0	0
CTheo_1227	1117	Hypothetical protein	63	0	152	32	0	0
CTheo_1228	5136	General amino acid permease AGP2	0	0	0	0	0	0	GO:0003676;GO:0008270;GO:0016021;GO:0022857;GO:0044464;GO:0055085	nucleic acid binding;zinc ion binding;integral component of membrane;transmembrane transporter activity;cell part;transmembrane transport	K16261
CTheo_1229	1439	Hypothetical protein	0	0	166	30	0	0			K12880
CTheo_123	635	CPDase domain-containing protein	0	0	0	0	0	0
CTheo_1230	741	Hypothetical protein	0	0	0	0	0	0	GO:0016787	hydrolase activity	K08726
CTheo_1231	1903	F-box-like domain protein	0	0	0	0	0	0
CTheo_1232	2133	Cytochrome P450 family monooxygenase	0	0	0	0	0	0	GO:0004497;GO:0005506;GO:0016021;GO:0016705;GO:0020037;GO:0055114	monooxygenase activity;iron ion binding;integral component of membrane;oxidoreductase activity, acting on paired donors, with incorporation or reduction of molecular oxygen;heme binding;oxidation-reduction process	K07824				SP(Sec/SPI)	0.559588	CS pos: 19-20. VTA-HL. Pr: 0.4190	Non-effector	0.99
CTheo_1233	8056	ATP-binding cassette sub-family A protein	0	132	134	30	0	0	GO:0003777;GO:0005524;GO:0005868;GO:0007018;GO:0016021;GO:0042626;GO:0055085	microtubule motor activity;ATP binding;cytoplasmic dynein complex;microtubule-based movement;integral component of membrane;ATPase activity, coupled to transmembrane movement of substances;transmembrane transport
CTheo_1234	2060	CASC3/barentsz eIF4AIII-binding protein	0	0	120	60	0	0
CTheo_1235	1201	Transcription initiation factor IIB	0	236	449	70	0	0	GO:0001113;GO:0001129;GO:0001139;GO:0001174;GO:0003743;GO:0005634;GO:0006413;GO:0017025;GO:0045899;GO:0046872;GO:0097550;GO:2000679	transcriptional open complex formation at RNA polymerase II promoter;RNA polymerase II transcription factor activity, TBP-class protein binding, involved in preinitiation complex assembly;RNA polymerase II complex recruiting activity;transcriptional start site selection at RNA polymerase II promoter;translation initiation factor activity;nucleus;translational initiation;TBP-class protein binding;…	K03124
CTheo_1236	2202	Hypothetical protein	0	0	0	0	0	0	GO:0003677;GO:0005634;GO:0016020	DNA binding;nucleus;membrane
CTheo_1237	1528	Hypothetical protein	0	0	0	0	0	0	GO:0016021	integral component of membrane
CTheo_1238	497	Hypothetical protein	0	0	0	0	0	0
CTheo_1239	1066	Extracellular metalloprotease PODANS_2_14170	0	0	0	0	0	0	GO:0006508;GO:0008237;GO:0016021	proteolysis;metallopeptidase activity;integral component of membrane					SP(Sec/SPI)	0.828231	CS pos: 18-19. VLA-AP. Pr: 0.7139	Non-effector	0.568
CTheo_124	5300	UDP-galactose transporter	0	0	0	66	0	0	GO:0000139;GO:0015165;GO:0016021;GO:0090481	Golgi membrane;pyrimidine nucleotide-sugar transmembrane transporter activity;integral component of membrane;pyrimidine nucleotide-sugar transmembrane transport	K15272
CTheo_1240	4258	RNA recognition motif protein	188	130	177	0	0	0	GO:0003676	nucleic acid binding	K14785
CTheo_1241	1664	Type I inositol-1,4,5-trisphosphate 5-phosphatase	0	0	0	0	0	0
CTheo_1242	4095	Hypothetical protein	0	0	92	0	0	0	GO:0016787;GO:0046856	hydrolase activity;phosphatidylinositol dephosphorylation
CTheo_1243	2745	Transcription factor protein	0	0	0	0	0	0	GO:0016787;GO:0046856	hydrolase activity;phosphatidylinositol dephosphorylation
CTheo_1244	4811	Hypothetical protein	0	0	0	0	0	0	GO:0003689;GO:0005524;GO:0005663;GO:0006260;GO:0016021;GO:0055085	DNA clamp loader activity;ATP binding;DNA replication factor C complex;DNA replication;integral component of membrane;transmembrane transport	K22544
CTheo_1245	6249	DNA replication factor C, large subunit	0	0	0	0	0	0	GO:0000278;GO:0003682;GO:0003689;GO:0005524;GO:0005634;GO:0005663;GO:0006272;GO:0006298;GO:0016020;GO:0070914	mitotic cell cycle;chromatin binding;DNA clamp loader activity;ATP binding;nucleus;DNA replication factor C complex;leading strand elongation;mismatch repair;membrane;UV-damage excision repair	K10754	CCA69719.1|GH43_13	3.1e-174	59
CTheo_1246	704	Ribosome-assembly protein	0	0	0	0	0	0
CTheo_1247	1486	Hypothetical protein	0	0	0	0	0	0	GO:0016020	membrane
CTheo_1248	6337	Phosphoribosylaminoimidazole carboxylase	0	0	116	0	0	0	GO:0004638;GO:0005524;GO:0006189;GO:0007165;GO:0046872	phosphoribosylaminoimidazole carboxylase activity;ATP binding;'de novo' IMP biosynthetic process;signal transduction;metal ion binding	K11808
CTheo_1249	7227	Succinate-semialdehyde dehydrogenase (NADP+)	0	0	0	0	0	0	GO:0006540;GO:0009013;GO:0009450;GO:0034599;GO:0055114	glutamate decarboxylation to succinate;succinate-semialdehyde dehydrogenase [NAD(P)+] activity;gamma-aminobutyric acid catabolic process;cellular response to oxidative stress;oxidation-reduction process	K00135
CTheo_125	2354	Hypothetical protein	0	0	0	0	0	0
CTheo_1250	5390	TBC1 domain family member 2A	0	0	0	0	0	0			K19944
CTheo_1251	2881	Hypothetical protein	0	0	0	0	0	0	GO:0001522;GO:0003723;GO:0004672;GO:0005524;GO:0006468;GO:0009982	pseudouridine synthesis;RNA binding;protein kinase activity;ATP binding;protein phosphorylation;pseudouridine synthase activity	K06176
CTheo_1252	1649	Kinase domain protein	0	0	0	0	0	0	GO:0000166;GO:0004672;GO:0006807;GO:0016310;GO:0043412;GO:0044238;GO:0048523	nucleotide binding;protein kinase activity;nitrogen compound metabolic process;phosphorylation;macromolecule modification;primary metabolic process;negative regulation of cellular process
CTheo_1253	4148	Cytochrome b2 (L-lactate ferricytochrome C oxidoreductase)	0	0	253	0	0	0	GO:0004460;GO:0008270;GO:0016020;GO:0020037;GO:0055114	L-lactate dehydrogenase (cytochrome) activity;zinc ion binding;membrane;heme binding;oxidation-reduction process	K00101
CTheo_1254	1453	Cytochrome b2 (L-lactate ferricytochrome C oxidoreductase)	0	0	214	0	0	0	GO:0016491;GO:0020037;GO:0046872;GO:0055114	oxidoreductase activity;heme binding;metal ion binding;oxidation-reduction process					SP(Sec/SPI)	0.943986	CS pos: 18-19. ALA-AP. Pr: 0.7409	Non-effector	0.981
CTheo_1255	3716	MFS sugar transporter	0	0	114	0	0	0	GO:0008643;GO:0016021;GO:0022857;GO:0055085	carbohydrate transport;integral component of membrane;transmembrane transporter activity;transmembrane transport
CTheo_1256	2298	Cell fusion protein cfr1	0	176	382	193	0	0	GO:0016021;GO:0046983	integral component of membrane;protein dimerization activity	K19877
CTheo_1257	2110	FAD-binding domain-containing protein	0	0	0	0	0	0	GO:0016021;GO:0046983	integral component of membrane;protein dimerization activity
CTheo_1258	2173	FAD-binding domain-containing protein	0	0	0	0	0	0	GO:0016021;GO:0046983	integral component of membrane;protein dimerization activity
CTheo_1259	1399	Hypothetical protein	0	0	0	0	0	0	GO:0003824;GO:0005488;GO:0006810	catalytic activity;binding;transport	K12602
CTheo_126	1583	Dihydrodipicolinate synthetase family protein	0	410	444	10	0	0	GO:0008152;GO:0016829	metabolic process;lyase activity	K18103
CTheo_1260	4663	Transposon Tf2-7 polyprotein	0	0	0	0	0	0
CTheo_1261	1291	P12 domain protein	0	0	0	0	0	0
CTheo_1262	474	Hypothetical protein	0	0	0	0	0	0
CTheo_1263	2010	Hypothetical protein	0	0	39	0	0	0
CTheo_1264	761	Hypothetical protein	0	47	194	42	0	0
CTheo_1265	2845	Serine/threonine-protein kinase ppk27	0	0	0	0	0	0	GO:0004672;GO:0005524;GO:0006468	protein kinase activity;ATP binding;protein phosphorylation	K08286
CTheo_1266	1187	Hypothetical protein	0	0	0	0	0	0
CTheo_1267	883	Hypothetical protein	0	0	92	38	0	0
CTheo_1268	1904	Eukaryotic translation initiation factor 2A	0	0	0	0	0	0	GO:0005488;GO:0016020;GO:0044238;GO:0044271;GO:1901564;GO:1901576	binding;membrane;primary metabolic process;cellular nitrogen compound biosynthetic process;organonitrogen compound metabolic process;organic substance biosynthetic process
CTheo_1269	2665	ATP-dependent RNA helicase	0	0	0	0	0	0	GO:0016817	hydrolase activity, acting on acid anhydrides	K17675
CTheo_127	3222	Pol II transcription elongation factor	0	0	118	30	0	0	GO:0003746;GO:0004402;GO:0006355;GO:0006414;GO:0016573;GO:0046872;GO:0051536	translation elongation factor activity;histone acetyltransferase activity;regulation of transcription, DNA-templated;translational elongation;histone acetylation;metal ion binding;iron-sulfur cluster binding	K07739
CTheo_1270	6096	Cell division control protein 73	0	94	204	0	0	0	GO:0006368;GO:0016021;GO:0016570;GO:0016593;GO:0051301	transcription elongation from RNA polymerase II promoter;integral component of membrane;histone modification;Cdc73/Paf1 complex;cell division	K17257
CTheo_1271	983	Methyltransferase domain protein	0	0	0	0	0	0	GO:0008168;GO:0032259	methyltransferase activity;methylation
CTheo_1272	4754	V-type H+-transporting ATPase subunit I	0	54	0	30	0	0	GO:0000220;GO:0015078;GO:0015991;GO:0016021;GO:0016787	vacuolar proton-transporting V-type ATPase, V0 domain;proton transmembrane transporter activity;ATP hydrolysis coupled proton transport;integral component of membrane;hydrolase activity	K02154
CTheo_1273	1382	Hypothetical protein	0	41	0	0	0	0	GO:0004326;GO:0004650;GO:0005524;GO:0005576;GO:0005975;GO:0006730;GO:0006761;GO:0008841;GO:0046901;GO:0071555	tetrahydrofolylpolyglutamate synthase activity;polygalacturonase activity;ATP binding;extracellular region;carbohydrate metabolic process;one-carbon metabolic process;dihydrofolate biosynthetic process;dihydrofolate synthase activity;tetrahydrofolylpolyglutamate biosynthetic process;cell wall organization	K20457
CTheo_1274	3588	Sterol 3-beta-glucosyltransferase UGT80A2	0	0	0	0	0	0	GO:0005975;GO:0016758;GO:0030259	carbohydrate metabolic process;transferase activity, transferring hexosyl groups;lipid glycosylation		CCA73033.1|GT1	0	56
CTheo_1275	1769	Histone deacetylase HOS2	0	0	80	36	0	0	GO:0005737;GO:0006357;GO:0032041;GO:0032874;GO:0034399;GO:0034739;GO:0034967;GO:0045129;GO:0045835;GO:0046872;GO:0060303;GO:0070210;GO:0070932;GO:0070933	cytoplasm;regulation of transcription by RNA polymerase II;NAD-dependent histone deacetylase activity (H3-K14 specific);positive regulation of stress-activated MAPK cascade;nuclear periphery;histone deacetylase activity (H4-K16 specific);Set3 complex;NAD-independent histone deacetylase activity;negative regulation of meiotic nuclear division;metal ion binding;regulation of nucleosome density;Rpd3…	K11483
CTheo_1276	1977	Hypothetical protein	0	0	0	0	0	0
CTheo_1277	1191	Hypothetical protein	0	0	0	0	0	0
CTheo_1278	1602	Tryptophanyl-tRNA synthetase	0	0	0	0	0	0	GO:0004830;GO:0005524;GO:0005737;GO:0006436	tryptophan-tRNA ligase activity;ATP binding;cytoplasm;tryptophanyl-tRNA aminoacylation	K01867
CTheo_1279	945	Hypothetical protein	0	0	0	0	0	0	GO:0004830;GO:0005524;GO:0005737;GO:0006436	tryptophan-tRNA ligase activity;ATP binding;cytoplasm;tryptophanyl-tRNA aminoacylation
CTheo_128	1525	Hypothetical protein	0	0	0	0	0	0
CTheo_1280	2810	N-alpha-acetyltransferase 35	0	0	0	0	0	0	GO:0016740	transferase activity	K20823
CTheo_1281	1958	Glutamate 5-kinase	0	0	0	0	0	0	GO:0003723;GO:0004349;GO:0005737;GO:0006561;GO:0016020;GO:0016310	RNA binding;glutamate 5-kinase activity;cytoplasm;proline biosynthetic process;membrane;phosphorylation	K00931
CTheo_1282	1582	Clp1-like protein	0	0	372	0	0	0
CTheo_1283	2265	Lipase	0	0	0	0	0	0	GO:0006629;GO:0016787	lipid metabolic process;hydrolase activity	K17900				SP(Sec/SPI)	0.991022	CS pos: 21-22. CFA-LD. Pr: 0.8876	Non-effector	0.971
CTheo_1284	1846	Hypothetical protein	0	0	0	0	0	0
CTheo_1285	985	DOPA 4,5-dioxygenase	0	0	79	0	0	0	GO:0016491	oxidoreductase activity
CTheo_1286	1961	Hypothetical protein	0	0	0	58	0	0
CTheo_1287	1136	Hypothetical protein	0	0	0	0	0	0	GO:0016020	membrane
CTheo_1288	1440	Transmembrane protein	0	0	0	0	0	0	GO:0016021	integral component of membrane
CTheo_1289	1233	Transmembrane protein	0	56	0	0	0	0	GO:0016021	integral component of membrane
CTheo_129	1801	Hypothetical protein	0	0	0	0	0	0
CTheo_1290	581	ATP synthase complex subunit H	0	0	179	0	0	0	GO:0000276;GO:0015986	mitochondrial proton-transporting ATP synthase complex, coupling factor F(o);ATP synthesis coupled proton transport	K02141
CTheo_1291	929	3' exoribonuclease family 1 protein	0	248	0	0	0	0			K12590
CTheo_1292	3387	Solute carrier family 41 member 3	0	0	622	18	0	0	GO:0000815;GO:0005886;GO:0008324;GO:0016021;GO:0042802;GO:0043328;GO:0070676;GO:0071454;GO:0098655;GO:1904669	ESCRT III complex;plasma membrane;cation transmembrane transporter activity;integral component of membrane;identical protein binding;protein transport to vacuole involved in ubiquitin-dependent protein catabolic process via the multivesicular body sorting pathway;intralumenal vesicle formation;cellular response to anoxia;cation transmembrane transport;ATP export	K12194
CTheo_1293	1015	Hypothetical protein	0	0	0	0	0	0
CTheo_1294	2340	Histone acetyltransferase subunit 3	0	0	0	0	0	0	GO:0016740	transferase activity	K11315
CTheo_1295	2855	Fungal specific transcription factor domain protein	0	0	60	0	0	0	GO:0000981;GO:0003677;GO:0005634;GO:0006357;GO:0008270	RNA polymerase II transcription factor activity, sequence-specific DNA binding;DNA binding;nucleus;regulation of transcription by RNA polymerase II;zinc ion binding
CTheo_1296	2884	Fungal specific transcription factor domain protein	0	0	0	0	0	0	GO:0005488	binding
CTheo_1297	2202	Biofilm and cell wall regulator 1	182	0	954	0	0	0	GO:0003676	nucleic acid binding	K21544
CTheo_1298	3283	Thiamin biosynthesis protein	0	0	295	0	0	0	GO:0003824;GO:0044237	catalytic activity;cellular metabolic process	K00877
CTheo_1299	626	Hypothetical protein	0	0	102	0	0	0
CTheo_13	816	Glutathione S-transferase carboxy-terminal-like protein	0	0	0	0	0	0	GO:0004364;GO:0005737;GO:0008152	glutathione transferase activity;cytoplasm;metabolic process	K00799
CTheo_130	3179	60S ribosomal protein L7	136	0	0	0	0	0	GO:0005840	ribosome	K02937
CTheo_1300	1456	Med15 domain protein	0	58	15	0	0	0
CTheo_1301	839	Hypothetical protein	82	0	0	0	0	0
CTheo_1302	1730	Endonuclease III	0	0	0	0	0	0	GO:0005488;GO:0006281;GO:0016798;GO:0140097	binding;DNA repair;hydrolase activity, acting on glycosyl bonds;catalytic activity, acting on DNA	K10773
CTheo_1303	5346	Dynactin, 150 kDa isoform	0	48	0	0	0	0	GO:0005869;GO:0010970;GO:0070840	dynactin complex;transport along microtubule;dynein complex binding	K04648
CTheo_1304	1699	Glycosyltransferase family 4 protein	0	0	0	0	0	0	GO:0004378;GO:0006486;GO:0016021;GO:0097502	GDP-Man:Man1GlcNAc2-PP-Dol alpha-1,3-mannosyltransferase activity;protein glycosylation;integral component of membrane;mannosylation	K03843	CCA71623.1|GT4	2e-96	47
CTheo_1305	2836	Ribosome biogenesis protein tsr1	0	0	0	0	0	0	GO:0000462;GO:0005634	maturation of SSU-rRNA from tricistronic rRNA transcript (SSU-rRNA, 5.8S rRNA, LSU-rRNA);nucleus	K14799
CTheo_1306	2884	Ubiquitin carboxyl-terminal hydrolase	0	0	0	0	0	0	GO:0004843;GO:0006511;GO:0008270;GO:0016579	thiol-dependent ubiquitin-specific protease activity;ubiquitin-dependent protein catabolic process;zinc ion binding;protein deubiquitination	K11836
CTheo_1307	1092	Flavoprotein-like protein YCP4	932	1291	4658	641	0	0	GO:0003955;GO:0005622;GO:0010181;GO:0055114	NAD(P)H dehydrogenase (quinone) activity;intracellular;FMN binding;oxidation-reduction process	K03809	CDR88365.1|AA6	4e-62	58
CTheo_1308	218	Hypothetical protein	0	0	0	0	0	0
CTheo_1309	1770	Hypothetical protein	240	284	356	65	0	0
CTheo_131	694	SUR7/pali family protein	0	0	0	61	0	0	GO:0005886;GO:0016021	plasma membrane;integral component of membrane					SP(Sec/SPI)	0.631138	CS pos: 25-26. TVS-AP. Pr: 0.3386	Non-effector	0.638
CTheo_1310	296	Serine/threonine kinase 23	0	0	0	0	0	0	GO:0004672;GO:0005524;GO:0006468	protein kinase activity;ATP binding;protein phosphorylation
CTheo_1311	2423	Serine/Threonine-kinase SRPK1	118	0	0	0	0	0	GO:0004672;GO:0005524;GO:0006468	protein kinase activity;ATP binding;protein phosphorylation	K08832
CTheo_1312	686	Hypothetical protein	0	0	0	32	0	0
CTheo_1313	785	Histone H3,2	22	0	69	0	0	0			K11253
CTheo_1314	599	Hypothetical protein	0	0	0	30	0	0
CTheo_1315	1679	Hypothetical protein	0	0	0	0	0	0	GO:0008270;GO:0016021	zinc ion binding;integral component of membrane
CTheo_1316	4976	WGA-negative nucleoporin carboxy-terminal protein	0	0	136	0	0	0	GO:0005643;GO:0006913;GO:0017056	nuclear pore;nucleocytoplasmic transport;structural constituent of nuclear pore	K14312
CTheo_1317	3444	Vacuolar protein sorting-associated VTA1-like protein	0	0	0	0	0	0
CTheo_1318	1046	Hypothetical protein	0	0	0	0	0	0	GO:0003676;GO:0008408;GO:0090305	nucleic acid binding;3'-5' exonuclease activity;nucleic acid phosphodiester bond hydrolysis	K18740
CTheo_1319	2488	Copper radical oxidase	0	118	262	0	0	0	GO:0016874	ligase activity		CCA70978.1|AA5_1	0	65	SP(Sec/SPI)	0.923979	CS pos: 26-27. VAA-DP. Pr: 0.5486	Non-effector	0.953
CTheo_132	3114	Enhancer of polycomb-like protein 1	0	0	118	4	0	0	GO:0006357;GO:0016740;GO:0032777	regulation of transcription by RNA polymerase II;transferase activity;Piccolo NuA4 histone acetyltransferase complex	K11322
CTheo_1320	5676	Hypothetical protein	0	0	0	0	0	0	GO:0005975;GO:0016740	carbohydrate metabolic process;transferase activity
CTheo_1321	2040	NADH oxidase	0	0	0	0	0	0	GO:0010181;GO:0016021;GO:0016491;GO:0055114	FMN binding;integral component of membrane;oxidoreductase activity;oxidation-reduction process
CTheo_1322	4310	Transmembrane protein	0	37	0	0	0	0	GO:0016021	integral component of membrane	K21989
CTheo_1323	704	Hypothetical protein	0	0	59	0	0	0	GO:0003676;GO:0004526;GO:0005634;GO:0008033;GO:0090502	nucleic acid binding;ribonuclease P activity;nucleus;tRNA processing;RNA phosphodiester bond hydrolysis, endonucleolytic
CTheo_1324	2070	Transcription initiation factor TFIIF alpha subunit	0	208	0	0	0	0	GO:0003743;GO:0006367;GO:0006413	translation initiation factor activity;transcription initiation from RNA polymerase II promoter;translational initiation	K03138
CTheo_1325	1664	Eukaryotic peptide chain release factor subunit 1	0	0	0	0	0	0	GO:0003747;GO:0005737;GO:0006415	translation release factor activity;cytoplasm;translational termination	K03265
CTheo_1326	2902	Tryptophanyl-tRNA synthetase	0	0	0	0	0	0	GO:0004830;GO:0005524;GO:0005737;GO:0006436	tryptophan-tRNA ligase activity;ATP binding;cytoplasm;tryptophanyl-tRNA aminoacylation	K01867
CTheo_1327	1470	SKG6 domain protein	0	100	86	94	0	0	GO:0016020	membrane
CTheo_1328	977	Hypothetical protein	0	0	116	0	0	0
CTheo_1329	1369	Hypothetical protein	0	118	790	98	0	0
CTheo_133	1299	Peptidyl-Lys metalloendopeptidase	0	0	0	0	0	0	GO:0004222;GO:0006508	metalloendopeptidase activity;proteolysis	K08646				SP(Sec/SPI)	0.956311	CS pos: 18-19. VAA-AP. Pr: 0.4882	Non-effector	0.839
CTheo_1330	1430	Hypothetical protein	0	0	254	32	0	0
CTheo_1331	4955	Pre-mRNA-splicing factor CWC22	0	76	194	0	0	0	GO:0003723;GO:0016021	RNA binding;integral component of membrane	K13100
CTheo_1332	4253	Argonaute-1 protein	0	0	76	0	0	0
CTheo_1333	1065	Transmembrane protein	54	331	316	34	0	0							SP(Sec/SPI)	0.927434	CS pos: 20-21. AQG-ES. Pr: 0.3928	Non-effector	0.99
CTheo_1334	1280	Phosphatidylinositol-specific phospholipase C, X domain protein	0	0	0	0	0	0	GO:0006629;GO:0008081;GO:0016829	lipid metabolic process;phosphoric diester hydrolase activity;lyase activity	K01771
CTheo_1335	1673	Hypothetical protein	0	92	0	0	0	0
CTheo_1336	1850	3'-5' exonuclease eri1	0	36	0	0	0	0	GO:0003676;GO:0004527;GO:0090305	nucleic acid binding;exonuclease activity;nucleic acid phosphodiester bond hydrolysis	K18416				SP(Sec/SPI)	0.507214	CS pos: 17-18. AVA-VL. Pr: 0.1812	Non-effector	0.989
CTheo_1337	1166	U3 containing 90S pre-ribosomal complex subunit	0	0	0	0	0	0			K14784
CTheo_1338	1740	Hypothetical protein	0	0	0	0	0	0	GO:0016021	integral component of membrane
CTheo_1339	2059	Glycylpeptide N-tetradecanoyltransferase	0	0	64	0	0	0	GO:0004379;GO:0006499	glycylpeptide N-tetradecanoyltransferase activity;N-terminal protein myristoylation	K00671
CTheo_134	1285	Peptidyl-Lys metalloendopeptidase	0	0	0	0	0	0	GO:0008237	metallopeptidase activity					SP(Sec/SPI)	0.988653	CS pos: 19-20. CVA-VA. Pr: 0.5191	Non-effector	0.666
CTheo_1340	3011	Hypothetical protein	0	0	0	0	0	0	GO:0003677;GO:0006139;GO:0016020;GO:0016829	DNA binding;nucleobase-containing compound metabolic process;membrane;lyase activity	K11109
CTheo_1341	1226	50S ribosomal protein L3	0	0	0	0	0	0	GO:0003735;GO:0005840;GO:0006412	structural constituent of ribosome;ribosome;translation	K02906
CTheo_1342	593	Glia maturation factor beta	0	0	0	0	0	0	GO:0000147;GO:0003779;GO:0030479;GO:0034316;GO:0071846;GO:0071933	actin cortical patch assembly;actin binding;actin cortical patch;negative regulation of Arp2/3 complex-mediated actin nucleation;actin filament debranching;Arp2/3 complex binding
CTheo_1343	434	Hypothetical protein	0	0	110	0	0	0	GO:0016740	transferase activity
CTheo_1344	3329	Skeletal muscle/kidney enriched inositol 5-phosphatase	0	0	0	38	0	0	GO:0016021;GO:0016787;GO:0046856	integral component of membrane;hydrolase activity;phosphatidylinositol dephosphorylation
CTheo_1345	736	Hypothetical protein	0	39	617	16	0	0	GO:0000266;GO:0003400;GO:0003924;GO:0005525;GO:0005739;GO:0005794;GO:0006886;GO:0006998;GO:0007006;GO:0030127;GO:0044233;GO:0070971	mitochondrial fission;regulation of COPII vesicle coating;GTPase activity;GTP binding;mitochondrion;Golgi apparatus;intracellular protein transport;nuclear envelope organization;mitochondrial membrane organization;COPII vesicle coat;ER-mitochondrion membrane contact site;endoplasmic reticulum exit site	K07953
CTheo_1346	1608	Ubiquitin fusion degradation protein Ufd1	0	0	0	0	0	0	GO:0003684;GO:0006284;GO:0006289;GO:0006511;GO:0008534	damaged DNA binding;base-excision repair;nucleotide-excision repair;ubiquitin-dependent protein catabolic process;oxidized purine nucleobase lesion DNA N-glycosylase activity	K14016
CTheo_1347	2106	Hypothetical protein	0	0	0	0	0	0
CTheo_1348	2032	Hypothetical protein	0	0	0	0	0	0	GO:0016020;GO:0097159;GO:1901363	membrane;organic cyclic compound binding;heterocyclic compound binding
CTheo_1349	1633	N-glycosylase/DNA lyase	220	0	68	0	0	0	GO:0006281;GO:0016829;GO:0140097	DNA repair;lyase activity;catalytic activity, acting on DNA	K03660
CTheo_135	1251	Hypothetical protein	0	0	0	24	0	0	GO:0005623;GO:0045454	cell;cell redox homeostasis
CTheo_1350	416	Hypothetical protein	0	0	0	0	0	0	GO:0003824;GO:0006281	catalytic activity;DNA repair
CTheo_1351	1592	3-methyl-2-oxobutanoate dehydrogenase	0	0	0	0	0	0	GO:0016301;GO:0016310	kinase activity;phosphorylation
CTheo_1352	1250	Pre-mRNA-splicing factor RBM22	0	0	0	0	0	0	GO:0000974;GO:0003723;GO:0046872;GO:0071014	Prp19 complex;RNA binding;metal ion binding;post-mRNA release spliceosomal complex	K12872
CTheo_1353	932	BTB domain-containing protein	0	0	0	0	0	0
CTheo_1354	1384	Hypothetical protein	0	0	0	0	0	0
CTheo_1355	1286	Hypothetical protein	0	0	0	0	0	0
CTheo_1356	1350	Condensation domain protein	0	0	83	0	0	0
CTheo_1357	629	AT hook motif protein	0	0	0	0	0	0	GO:0003677	DNA binding
CTheo_1358	1874	Hypothetical protein	130	0	90	0	0	0			K10088				SP(Sec/SPI)	0.911867	CS pos: 23-24. TEA-YR. Pr: 0.8618	Non-effector	0.937
CTheo_1359	3336	Kinase-domain protein	0	0	248	26	0	0	GO:0004672;GO:0005524;GO:0006468	protein kinase activity;ATP binding;protein phosphorylation
CTheo_136	1349	Nse1 non-SMC component of SMC5-6 complex protein	0	0	0	0	0	0	GO:0044237;GO:0044238;GO:0071704	cellular metabolic process;primary metabolic process;organic substance metabolic process	K22817
CTheo_1360	371	Hypothetical protein	0	0	0	0	0	0
CTheo_1361	1812	Kynurenine 3-monooxygenase	0	288	222	0	0	0	GO:0004502;GO:0005741;GO:0006569;GO:0016021;GO:0019805;GO:0034354;GO:0043420;GO:0055114;GO:0071949	kynurenine 3-monooxygenase activity;mitochondrial outer membrane;tryptophan catabolic process;integral component of membrane;quinolinate biosynthetic process;'de novo' NAD biosynthetic process from tryptophan;anthranilate metabolic process;oxidation-reduction process;FAD binding	K00486
CTheo_1362	1681	Kynureninase	0	44	0	0	0	0	GO:0005737;GO:0006569;GO:0019805;GO:0030170;GO:0030429;GO:0034354;GO:0043420;GO:0097053	cytoplasm;tryptophan catabolic process;quinolinate biosynthetic process;pyridoxal phosphate binding;kynureninase activity;'de novo' NAD biosynthetic process from tryptophan;anthranilate metabolic process;L-kynurenine catabolic process	K01556
CTheo_1363	921	Alpha/beta-hydrolase	0	0	0	48	0	0	GO:0008152;GO:0016787	metabolic process;hydrolase activity	K14263
CTheo_1364	494	Plasma membrane proteolipid 3	0	0	66	0	0	0	GO:0005886;GO:0016021	plasma membrane;integral component of membrane
CTheo_1365	596	Histidine phosphatase superfamily domain-containing protein	0	104	30	0	0	0			K15206
CTheo_1366	1038	Hypothetical protein	0	0	0	0	0	0	GO:0008233	peptidase activity
CTheo_1367	1623	Glycoside hydrolase family 28 protein	0	0	0	0	0	0	GO:0004326;GO:0004650;GO:0005524;GO:0005576;GO:0005975;GO:0016758;GO:0030259;GO:0046901;GO:0071555	tetrahydrofolylpolyglutamate synthase activity;polygalacturonase activity;ATP binding;extracellular region;carbohydrate metabolic process;transferase activity, transferring hexosyl groups;lipid glycosylation;tetrahydrofolylpolyglutamate biosynthetic process;cell wall organization		ALB05715.1|GH28	6.3e-176	68	SP(Sec/SPI)	0.959264	CS pos: 27-28. VAG-YS. Pr: 0.6406	Non-effector	0.789
CTheo_1368	4185	Mitogen-activated protein kinase kinase kinase	0	0	0	0	0	0	GO:0004185;GO:0004672;GO:0005524;GO:0006468;GO:0006508	serine-type carboxypeptidase activity;protein kinase activity;ATP binding;protein phosphorylation;proteolysis	K11228
CTheo_1369	2608	TRNA (guanine-N2-)-methyltransferase	0	0	0	65	0	0	GO:0000049;GO:0004809;GO:0030488;GO:0043231	tRNA binding;tRNA (guanine-N2-)-methyltransferase activity;tRNA methylation;intracellular membrane-bounded organelle	K00555
CTheo_137	654	Hypothetical protein	0	0	0	50	0	0	GO:0003723;GO:0006281;GO:0016853;GO:0030915	RNA binding;DNA repair;isomerase activity;Smc5-Smc6 complex
CTheo_1370	3568	Leucine-rich repeat family protein / protein kinase family protein	421	311	1012	26	0	0	GO:0006629;GO:0016021;GO:0016787	lipid metabolic process;integral component of membrane;hydrolase activity
CTheo_1371	697	Small nuclear ribonucleoprotein-associated protein B	98	136	660	20	0	0	GO:0019013	viral nucleocapsid	K11086
CTheo_1372	1097	Pre-mRNA-splicing factor CWC24	0	168	268	0	0	0	GO:0046872	metal ion binding	K13127
CTheo_1373	1503	Glutaminyl-peptide cyclotransferase-like protein	0	0	0	0	0	0	GO:0006508;GO:0008233;GO:0016020;GO:0016603;GO:0046872	proteolysis;peptidase activity;membrane;glutaminyl-peptide cyclotransferase activity;metal ion binding	K00683				SP(Sec/SPI)	0.902913	CS pos: 19-20. AFS-QN. Pr: 0.7363	Non-effector	0.947
CTheo_1374	2002	Hypothetical protein	0	0	0	0	0	0
CTheo_1375	1007	LST8-required for transport of permease from the to the plasma membrane	0	88	0	0	0	0	GO:0000139;GO:0001558;GO:0010008;GO:0030295;GO:0030950;GO:0031234;GO:0031505;GO:0031930;GO:0031931;GO:0031932;GO:0032008;GO:0032147;GO:0034399	Golgi membrane;regulation of cell growth;endosome membrane;protein kinase activator activity;establishment or maintenance of actin cytoskeleton polarity;extrinsic component of cytoplasmic side of plasma membrane;fungal-type cell wall organization;mitochondria-nucleus signaling pathway;TORC1 complex;TORC2 complex;positive regulation of TOR signaling;activation of protein kinase activity;nuclear pe…	K08266
CTheo_1376	4720	Hypothetical protein	0	0	0	0	0	0							SP(Sec/SPI)	0.990806	CS pos: 19-20. SFA-TP. Pr: 0.9028	Non-effector	0.989
CTheo_1377	1164	40S ribosomal protein S2	162	0	202	0	0	0	GO:0003735;GO:0006407;GO:0022627;GO:0032040;GO:0045903;GO:0070181	structural constituent of ribosome;rRNA export from nucleus;cytosolic small ribosomal subunit;small-subunit processome;positive regulation of translational fidelity;small ribosomal subunit rRNA binding	K02981
CTheo_1378	1074	Ornithine decarboxylase antizyme protein	0	66	0	46	0	0	GO:0008073;GO:0043086	ornithine decarboxylase inhibitor activity;negative regulation of catalytic activity
CTheo_1379	2121	A/G-specific adenine glycosylase	0	0	0	0	0	0	GO:0006284;GO:0016798;GO:0051539	base-excision repair;hydrolase activity, acting on glycosyl bonds;4 iron, 4 sulfur cluster binding	K03575
CTheo_138	4997	AAA ATPase	0	0	0	64	0	0	GO:0000166	nucleotide binding
CTheo_1380	449	C2H2-type zinc-finger protein	0	0	0	0	0	0
CTheo_1381	1712	Serine/threonine-protein phosphatase	0	0	0	0	0	0	GO:0004721;GO:0006470	phosphoprotein phosphatase activity;protein dephosphorylation	K17615
CTheo_1382	15255	E3 ubiquitin-protein ligase Huwe1	0	0	392	0	0	0	GO:0004842;GO:0016567;GO:0016874	ubiquitin-protein transferase activity;protein ubiquitination;ligase activity	K10592
CTheo_1383	2762	Protein MEI2-like 3	0	0	116	8	0	0
CTheo_1384	2407	GTPase-activating protein GYP5	0	0	126	0	0	0	GO:0003824;GO:0006284	catalytic activity;base-excision repair
CTheo_1385	3408	DNA-directed RNA polymerase II subunit RPB3	0	0	0	0	0	0	GO:0003677;GO:0003899;GO:0005654;GO:0006351;GO:0046983	DNA binding;DNA-directed 5'-3' RNA polymerase activity;nucleoplasm;transcription, DNA-templated;protein dimerization activity	K03011
CTheo_1386	1496	DNA-3-methyladenine glycosylase II	0	0	0	0	0	0	GO:0003905	alkylbase DNA N-glycosylase activity	K01247
CTheo_1387	3263	Glutaminase GtaA	0	0	0	0	0	0	GO:0003824	catalytic activity
CTheo_1388	1826	Hypothetical protein	0	270	51	0	0	0	GO:0006004;GO:0016021;GO:0016757	fucose metabolic process;integral component of membrane;transferase activity, transferring glycosyl groups
CTheo_1389	1428	Hypothetical protein	0	0	0	0	0	0	GO:0006004;GO:0016021;GO:0016757	fucose metabolic process;integral component of membrane;transferase activity, transferring glycosyl groups
CTheo_139	1054	CDP-diacylglycerol--inositol 3-phosphatidyltransferase	0	0	0	9	0	0	GO:0003881;GO:0008654;GO:0016020	CDP-diacylglycerol-inositol 3-phosphatidyltransferase activity;phospholipid biosynthetic process;membrane	K00999
CTheo_1390	1797	Sorting nexin-3 protein	0	106	0	0	0	0	GO:0000387;GO:0005681;GO:0019013;GO:0035091	spliceosomal snRNP assembly;spliceosomal complex;viral nucleocapsid;phosphatidylinositol binding	K11088
CTheo_1391	743	Sorting nexin-3	0	0	251	40	0	0	GO:0000387;GO:0005681;GO:0005768;GO:0005829;GO:0008104;GO:0032266;GO:0032994;GO:0034499	spliceosomal snRNP assembly;spliceosomal complex;endosome;cytosol;protein localization;phosphatidylinositol-3-phosphate binding;protein-lipid complex;late endosome to Golgi transport	K17918
CTheo_1392	1456	Hypothetical protein	0	0	0	0	0	0	GO:0003824;GO:0050662	catalytic activity;coenzyme binding
CTheo_1393	585	Hypothetical protein	0	0	0	0	0	0
CTheo_1394	4535	Transcription factor protein	0	0	0	28	0	0	GO:0003723	RNA binding	K14327
CTheo_1395	875	20S proteasome subunit alpha	0	0	78	0	0	0	GO:0004298;GO:0005634;GO:0010499;GO:0019773;GO:0034515;GO:0043161;GO:0080129	threonine-type endopeptidase activity;nucleus;proteasomal ubiquitin-independent protein catabolic process;proteasome core complex, alpha-subunit complex;proteasome storage granule;proteasome-mediated ubiquitin-dependent protein catabolic process;proteasome core complex assembly	K02728
CTheo_1396	1438	Hypothetical protein	0	0	0	0	0	0	GO:0004731;GO:0016799;GO:0019363;GO:0046130	purine-nucleoside phosphorylase activity;hydrolase activity, hydrolyzing N-glycosyl compounds;pyridine nucleotide biosynthetic process;purine ribonucleoside catabolic process	K03783
CTheo_1397	2692	Arrestin domain-containing protein C31A2	0	0	0	2	0	0	GO:0016874	ligase activity	K20062
CTheo_1398	1438	Hypothetical protein	0	0	0	0	0	0	GO:0016021;GO:0055085	integral component of membrane;transmembrane transport
CTheo_1399	1660	Cytochrome C peroxidase	0	0	426	32	0	0	GO:0004601;GO:0006979;GO:0020037;GO:0046872;GO:0055114;GO:0098869	peroxidase activity;response to oxidative stress;heme binding;metal ion binding;oxidation-reduction process;cellular oxidant detoxification	K00428
CTheo_14	2919	Hypothetical protein	0	52	86	0	0	0	GO:0043565	sequence-specific DNA binding
CTheo_140	2194	Bifunctional polynucleotide phosphatase/kinase	0	0	0	0	0	0	GO:0006281;GO:0016301;GO:0016310	DNA repair;kinase activity;phosphorylation	K08073
CTheo_1400	2235	Transmembrane protein	0	0	108	0	0	0	GO:0016020	membrane
CTheo_1401	530	Hypothetical protein	0	0	0	0	0	0
CTheo_1402	1337	Hypothetical protein	0	0	0	36	0	0	GO:0016020	membrane
CTheo_1403	1628	C4-dicarboxylate transporter/malic acid transporter	0	0	0	0	0	0	GO:0015140;GO:0016021;GO:0071423	malate transmembrane transporter activity;integral component of membrane;malate transmembrane transport
CTheo_1404	10981	Protein CSF1	0	0	0	0	0	0	GO:0006113;GO:0016021	fermentation;integral component of membrane
CTheo_1405	1585	Hypothetical protein	209	128	1925	47	0	0	GO:0016491;GO:0046872;GO:0055114	oxidoreductase activity;metal ion binding;oxidation-reduction process
CTheo_1406	1047	Ribosome biogenesis protein NSA2	0	0	0	0	0	0	GO:0000463;GO:0000466;GO:0005634;GO:0005840;GO:0030687	maturation of LSU-rRNA from tricistronic rRNA transcript (SSU-rRNA, 5.8S rRNA, LSU-rRNA);maturation of 5.8S rRNA from tricistronic rRNA transcript (SSU-rRNA, 5.8S rRNA, LSU-rRNA);nucleus;ribosome;preribosome, large subunit precursor	K14842
CTheo_1407	934	Protein YIPF5	0	122	0	40	0	0	GO:0005789;GO:0006888;GO:0030134;GO:0030173;GO:0048280	endoplasmic reticulum membrane;ER to Golgi vesicle-mediated transport;COPII-coated ER to Golgi transport vesicle;integral component of Golgi membrane;vesicle fusion with Golgi apparatus	K20363
CTheo_1408	1157	Putative effector protein	0	0	0	0	0	0	GO:0008233;GO:0016020	peptidase activity;membrane					SP(Sec/SPI)	0.995455	CS pos: 18-19. ASA-AV. Pr: 0.7600	Effector	0.652
CTheo_1409	851	Hypothetical protein	0	0	0	0	0	0
CTheo_141	1573	Hypothetical protein	0	0	94	0	0	0	GO:0004519;GO:0006281;GO:0046872;GO:0090305;GO:0140078	endonuclease activity;DNA repair;metal ion binding;nucleic acid phosphodiester bond hydrolysis;class I DNA-(apurinic or apyrimidinic site) endonuclease activity
CTheo_1410	1295	Peptidoglycan-binding LysM domain protein	0	0	0	0	0	0	GO:0003824;GO:0008152	catalytic activity;metabolic process		CCA70547.1|CBM50	6e-15	41
CTheo_1411	2396	Glycoside hydrolase family 16 protein	25	0	0	0	0	0	GO:0004553;GO:0005975;GO:0016021	hydrolase activity, hydrolyzing O-glycosyl compounds;carbohydrate metabolic process;integral component of membrane	K21850	CCA67709.1|GH16	8.4e-174	58
CTheo_1412	828	Hypothetical protein	0	0	0	0	0	0
CTheo_1413	2565	Mitochondrial chaperone BCS1-A	50	29	0	26	0	0	GO:0005524;GO:0005739;GO:0034551	ATP binding;mitochondrion;mitochondrial respiratory chain complex III assembly	K08900
CTheo_1414	1381	Guanine nucleotide-binding protein subunit alpha	0	0	0	0	0	0	GO:0001664;GO:0003924;GO:0005525;GO:0005834;GO:0007186;GO:0031683	G-protein coupled receptor binding;GTPase activity;GTP binding;heterotrimeric G-protein complex;G-protein coupled receptor signaling pathway;G-protein beta/gamma-subunit complex binding	K04630
CTheo_1415	990	Pyridoxal biosynthesis protein PDX2	0	0	62	50	0	0	GO:0004359;GO:0006541;GO:0016740;GO:0042823	glutaminase activity;glutamine metabolic process;transferase activity;pyridoxal phosphate biosynthetic process	K08681
CTheo_1416	1929	Hypothetical protein	0	0	0	0	0	0
CTheo_1417	841	BAG domain protein	0	0	86	0	0	0	GO:0097159;GO:1901363	organic cyclic compound binding;heterocyclic compound binding
CTheo_1418	2658	ATP-dependent RNA helicase	0	0	0	0	0	0	GO:0003723;GO:0004386;GO:0005524;GO:0051087	RNA binding;helicase activity;ATP binding;chaperone binding	K14806
CTheo_1419	8547	Protein ERD1	0	0	0	0	0	0	GO:0005737;GO:0007015;GO:0016021	cytoplasm;actin filament organization;integral component of membrane	K20120
CTheo_142	1345	Tom37 carboxy-terminal domain protein	0	0	0	0	0	0	GO:0016020	membrane	K17714
CTheo_1420	2313	PH-response regulator protein palC	0	283	125	18	0	0	GO:0071467	cellular response to pH
CTheo_1421	1039	Pseudouridine-5'-monophosphatase	0	0	0	0	0	0	GO:0016787	hydrolase activity	K17623
CTheo_1422	906	Monothiol glutaredoxin-S6	0	87	294	0	0	0	GO:0005623;GO:0009055;GO:0015035;GO:0016020;GO:0022900;GO:0045454	cell;electron transfer activity;protein disulfide oxidoreductase activity;membrane;electron transport chain;cell redox homeostasis		CDS09080.1|GT22	3e-14	44
CTheo_1423	985	Glutaredoxin domain protein	0	40	82	0	0	0	GO:0005623;GO:0009055;GO:0015035;GO:0016021;GO:0022900;GO:0045454	cell;electron transfer activity;protein disulfide oxidoreductase activity;integral component of membrane;electron transport chain;cell redox homeostasis
CTheo_1424	993	Thymidylate synthase	0	0	0	30	0	0	GO:0004799;GO:0006231;GO:0032259	thymidylate synthase activity;dTMP biosynthetic process;methylation	K00560
CTheo_1425	365	Hypothetical protein	0	0	0	0	0	0	GO:0009987;GO:0044429	cellular process;mitochondrial part
CTheo_1426	591	Hypothetical protein	0	0	0	0	0	0
CTheo_1427	2136	Hypothetical protein	0	156	0	0	0	0	GO:0005737;GO:0016740;GO:0017183	cytoplasm;transferase activity;peptidyl-diphthamide biosynthetic process from peptidyl-histidine	K17866
CTheo_1428	2608	Serine/Threonine kinase catalytic domain protein	0	0	0	0	0	0	GO:0004672;GO:0005524;GO:0006468	protein kinase activity;ATP binding;protein phosphorylation	K20872
CTheo_1429	1813	BSD domain protein	0	0	0	0	0	0
CTheo_143	7835	Ubiquitin carboxyl-terminal hydrolase	0	60	220	0	0	0	GO:0006508;GO:0036459;GO:0042765;GO:0044267	proteolysis;thiol-dependent ubiquitinyl hydrolase activity;GPI-anchor transamidase complex;cellular protein metabolic process	K05289
CTheo_1430	1188	Hypothetical protein	0	0	48	0	0	0
CTheo_1431	1447	Hypothetical protein	0	0	0	0	0	0	GO:0016020	membrane
CTheo_1432	4725	Vacuolar protein sorting-associated protein	0	0	0	0	0	0			K20178
CTheo_1433	5241	Phosphoribosylformylglycinamidine synthase	0	0	0	0	0	0	GO:0003676;GO:0004642;GO:0006189;GO:0008270	nucleic acid binding;phosphoribosylformylglycinamidine synthase activity;'de novo' IMP biosynthetic process;zinc ion binding	K01952
CTheo_1434	2531	Cohesin subunit rad21	0	0	144	0	0	0	GO:0000228	nuclear chromosome	K06670
CTheo_1435	1111	Hypothetical protein	0	0	0	0	0	0	GO:0016020	membrane
CTheo_1436	1401	Hypothetical protein	0	0	0	0	0	0
CTheo_1437	2526	Na(+)/H(+) antiporter	0	0	0	0	0	0	GO:0015299;GO:0015672;GO:0016020;GO:0098662	solute:proton antiporter activity;monovalent inorganic cation transport;membrane;inorganic cation transmembrane transport
CTheo_1438	4639	Na(+)/H(+) antiporter	0	0	0	0	0	0	GO:0015299;GO:0016021;GO:0016758;GO:0030004;GO:1902600	solute:proton antiporter activity;integral component of membrane;transferase activity, transferring hexosyl groups;cellular monovalent inorganic cation homeostasis;proton transmembrane transport
CTheo_1439	4346	Chitin synthase	0	0	0	0	0	0	GO:0004100;GO:0006031;GO:0016021;GO:0046872	chitin synthase activity;chitin biosynthetic process;integral component of membrane;metal ion binding	K00698	CCA66323.1|GT2	0	61
CTheo_144	3374	Leucine-rich repeat-containing protein sog2	0	0	206	0	0	0	GO:0000166	nucleotide binding		ADX07322.1|GH55	9e-20	50
CTheo_1440	1882	Hypothetical protein	0	0	0	0	0	0
CTheo_1441	3274	Serine/arginine repetitive matrix protein 1	0	0	0	0	0	0
CTheo_1442	3784	Hypothetical protein	88	0	451	54	0	0	GO:0004124;GO:0006535	cysteine synthase activity;cysteine biosynthetic process from serine	K01738
CTheo_1443	2962	Transcription factor cbf12	0	98	0	36	0	0	GO:0000978;GO:0000982;GO:0005634;GO:0006357	RNA polymerase II proximal promoter sequence-specific DNA binding;transcription factor activity, RNA polymerase II proximal promoter sequence-specific DNA binding;nucleus;regulation of transcription by RNA polymerase II
CTheo_1444	305	Hypothetical protein	0	0	0	0	0	0
CTheo_1445	747	Transmembrane protein	0	0	0	0	0	0	GO:0016020	membrane
CTheo_1446	1814	Histone acetyltransferase ESA1	0	0	98	0	0	0	GO:0000183;GO:0001207;GO:0006302;GO:0010485;GO:0016239;GO:0031452;GO:0031453;GO:0031618;GO:0032777;GO:0032968;GO:0034508;GO:0043967;GO:0043973;GO:0044016;GO:0048478;GO:0051726;GO:0097159;GO:1901363	chromatin silencing at rDNA;histone displacement;double-strand break repair;H4 histone acetyltransferase activity;positive regulation of macroautophagy;negative regulation of heterochromatin assembly;positive regulation of heterochromatin assembly;nuclear pericentric heterochromatin;Piccolo NuA4 histone acetyltransferase complex;positive regulation of transcription elongation from RNA polymerase …	K11304
CTheo_1447	1551	UV excision repair protein rhp23	128	68	0	18	0	0	GO:0005488;GO:0044267;GO:0044424	binding;cellular protein metabolic process;intracellular part	K10839
CTheo_1448	668	ATP synthase subunit delta	0	188	244	18	0	0	GO:0015986;GO:0045261;GO:0046933;GO:0099132	ATP synthesis coupled proton transport;proton-transporting ATP synthase complex, catalytic core F(1);proton-transporting ATP synthase activity, rotational mechanism;ATP hydrolysis coupled cation transmembrane transport	K02134
CTheo_1449	4336	Hypothetical protein	0	0	0	28	0	0	GO:0006281;GO:0016491;GO:0035510;GO:0055114	DNA repair;oxidoreductase activity;DNA dealkylation;oxidation-reduction process
CTheo_145	2129	Heat shock protein HSP70	272	140	1642	99	8	19	GO:0005524;GO:0005737	ATP binding;cytoplasm	K03283	CUI24525.1|GH19	5e-77	53
CTheo_1450	2610	DNA polymerase kappa subunit	0	0	0	0	0	0	GO:0003684;GO:0003887;GO:0006281;GO:0071897	damaged DNA binding;DNA-directed DNA polymerase activity;DNA repair;DNA biosynthetic process	K03511
CTheo_1451	2127	F-box-like domain-containing protein	0	0	0	0	0	0
CTheo_1452	7230	DNA polymerase	54	196	0	0	0	0	GO:0000166;GO:0000784;GO:0003690;GO:0003697;GO:0003887;GO:0005657;GO:0006279;GO:0006284;GO:0006297;GO:0006303;GO:0007064;GO:0008270;GO:0008310;GO:0008622;GO:0010964;GO:0031573;GO:0033314;GO:0035822;GO:0042276;GO:0045004;GO:0070868;GO:0090053;GO:0090305;GO:1902975;GO:1903097;GO:1903460	nucleotide binding;nuclear chromosome, telomeric region;double-stranded DNA binding;single-stranded DNA binding;DNA-directed DNA polymerase activity;replication fork;premeiotic DNA replication;base-excision repair;nucleotide-excision repair, DNA gap filling;double-strand break repair via nonhomologous end joining;mitotic sister chromatid cohesion;zinc ion binding;single-stranded DNA 3'-5' exodeox…	K02324
CTheo_1453	1393	Hypothetical protein	0	0	202	0	0	0	GO:0016020	membrane					SP(Sec/SPI)	0.781861	CS pos: 18-19. VLA-FQ. Pr: 0.6343	Non-effector	0.858
CTheo_1454	1472	Hypothetical protein	0	0	0	0	0	0
CTheo_1455	2728	Pectate lyase E	0	172	514	30	0	0	GO:0016491;GO:0055114	oxidoreductase activity;oxidation-reduction process
CTheo_1456	2819	Hypothetical protein	0	0	0	40	0	0	GO:0016020	membrane
CTheo_1457	2175	Extracellular metalloproteinase mep	0	0	0	0	0	0	GO:0004222;GO:0005615;GO:0006508;GO:0008270	metalloendopeptidase activity;extracellular space;proteolysis;zinc ion binding	K01417	CCA68306.1|CBM50	7e-97	44	SP(Sec/SPI)	0.993086	CS pos: 20-21. ALA-AP. Pr: 0.9674	Non-effector	0.899
CTheo_1458	2277	Extracellular metalloproteinase MEP	0	0	158	0	0	0	GO:0004222;GO:0005615;GO:0006508;GO:0008270	metalloendopeptidase activity;extracellular space;proteolysis;zinc ion binding		CCA68306.1|CBM50	7.4e-111	42	SP(Sec/SPI)	0.920889	CS pos: 20-21. AAG-AP. Pr: 0.8171	Non-effector	0.989
CTheo_1459	2326	Hypothetical protein	0	0	0	0	0	0	GO:0004222;GO:0005615;GO:0006508;GO:0008270	metalloendopeptidase activity;extracellular space;proteolysis;zinc ion binding	K01417	CCA68306.1|CBM50	1.4e-105	41	SP(Sec/SPI)	0.974079	CS pos: 20-21. AVA-AP. Pr: 0.8747	Non-effector	0.938
CTheo_146	5203	Ubiquitin carboxyl-terminal hydrolase	0	112	504	0	0	0	GO:0006511;GO:0016579;GO:0036459	ubiquitin-dependent protein catabolic process;protein deubiquitination;thiol-dependent ubiquitinyl hydrolase activity	K11838
CTheo_1460	1514	Transmembrane protein	0	0	0	0	0	0
CTheo_1461	4565	Polarized growth protein rax2	0	0	474	19	0	0	GO:0016021	integral component of membrane					SP(Sec/SPI)	0.979349	CS pos: 18-19. ASA-QN. Pr: 0.9022	Non-effector	0.99
CTheo_1462	1733	C2H2 type zinc-finger protein	0	0	0	0	0	0	GO:0003676;GO:0008270	nucleic acid binding;zinc ion binding	K14816
CTheo_1463	1333	S-adenosylmethionine decarboxylase proenzyme	31	184	0	54	0	0	GO:0004014;GO:0006597;GO:0008295;GO:0015940	adenosylmethionine decarboxylase activity;spermine biosynthetic process;spermidine biosynthetic process;pantothenate biosynthetic process	K01611
CTheo_1464	591	Hypothetical protein	0	0	215	0	0	0	GO:0008152;GO:0043231	metabolic process;intracellular membrane-bounded organelle
CTheo_1465	680	Hypothetical protein	0	0	0	0	0	0	GO:0016021	integral component of membrane	K20815
CTheo_1466	815	Hypothetical protein	0	83	0	66	0	0	GO:0005634;GO:0006357	nucleus;regulation of transcription by RNA polymerase II
CTheo_1467	5188	Valine--tRNA ligase	0	84	374	0	0	0	GO:0016021;GO:0016740	integral component of membrane;transferase activity
CTheo_1468	3263	Alpha-1,2-mannosyltransferase	0	0	0	0	0	0	GO:0004377;GO:0005789;GO:0006486;GO:0006490;GO:0016021;GO:0097502	GDP-Man:Man3GlcNAc2-PP-Dol alpha-1,2-mannosyltransferase activity;endoplasmic reticulum membrane;protein glycosylation;oligosaccharide-lipid intermediate biosynthetic process;integral component of membrane;mannosylation	K03844	AFR97636.2|GT4	1e-119	50	SP(Sec/SPI)	0.591047	CS pos: 19-20. GSG-KP. Pr: 0.2497	Non-effector	0.971
CTheo_1469	1649	Serum paraoxonase/arylesterase	0	0	196	0	0	0	GO:0016020	membrane
CTheo_147	855	Translocation protein sec66	0	0	0	0	0	0	GO:0016021;GO:0031204;GO:0031207	integral component of membrane;posttranslational protein targeting to membrane, translocation;Sec62/Sec63 complex	K12273
CTheo_1470	893	Serum paraoxonase/arylesterase	0	0	0	0	0	0	GO:0016021	integral component of membrane
CTheo_1471	3617	Formin BNR1	0	150	96	0	0	0	GO:0000981;GO:0003677;GO:0005634;GO:0006357;GO:0008270	RNA polymerase II transcription factor activity, sequence-specific DNA binding;DNA binding;nucleus;regulation of transcription by RNA polymerase II;zinc ion binding
CTheo_1472	4062	Hypothetical protein	0	0	0	0	0	0	GO:0005524;GO:0016787	ATP binding;hydrolase activity
CTheo_1473	515	Hypothetical protein	0	0	0	0	0	0
CTheo_1474	896	Hypothetical protein	0	0	0	0	0	0
CTheo_1475	516	Hypothetical protein	0	0	0	0	0	0
CTheo_1476	1507	Ubiquitin carboxyl-terminal hydrolase	0	0	0	0	0	0
CTheo_1477	227	Hypothetical protein	0	0	0	0	0	0
CTheo_1478	5246	Hypothetical protein	0	58	0	22	0	0	GO:0004622;GO:0005789;GO:0016021;GO:0016042;GO:0046470	lysophospholipase activity;endoplasmic reticulum membrane;integral component of membrane;lipid catabolic process;phosphatidylcholine metabolic process	K14676
CTheo_1479	3422	Hypothetical protein	0	0	468	0	0	0
CTheo_148	2183	Citrate synthase	0	0	388	0	0	0	GO:0004108;GO:0005739;GO:0006099;GO:0019629;GO:0050440	citrate (Si)-synthase activity;mitochondrion;tricarboxylic acid cycle;propionate catabolic process, 2-methylcitrate cycle;2-methylcitrate synthase activity	K01647
CTheo_1480	602	MRP-L28 domain-containing protein	0	86	0	0	0	0			K17421
CTheo_1481	790	Hypothetical protein	0	0	0	0	0	0							SP(Sec/SPI)	0.999256	CS pos: 20-21. AQS-VP. Pr: 0.5396	Non-effector	0.996
CTheo_1482	2072	Protein LTV1	0	32	0	0	0	0			K14798
CTheo_1483	1426	C-3 sterol dehydrogenase (C-4 sterol decarboxylase)	0	0	0	28	0	0	GO:0003854;GO:0006694;GO:0055114	3-beta-hydroxy-delta5-steroid dehydrogenase activity;steroid biosynthetic process;oxidation-reduction process	K07748	XP_361931.1|GH43_34	1e-35	42
CTheo_1484	1352	Transmembrane protein	0	0	50	0	0	0	GO:0016020	membrane
CTheo_1485	4937	Origin recognition complex subunit 4	0	234	207	18	0	0			K02606
CTheo_1486	1698	CMGC/CDK kinase	0	0	0	0	0	0	GO:0004693;GO:0005524;GO:0006468;GO:0051301;GO:0051726	cyclin-dependent protein serine/threonine kinase activity;ATP binding;protein phosphorylation;cell division;regulation of cell cycle	K08818	CBX99002.1|GH18	4e-57	40
CTheo_1487	888	Cyanate hydratase	0	38	0	0	0	0	GO:0008824;GO:0009439;GO:0043565	cyanate hydratase activity;cyanate metabolic process;sequence-specific DNA binding	K01725
CTheo_1488	2520	Phospholipase C, delta 4	0	37	0	0	0	0	GO:0004435;GO:0005622;GO:0006796;GO:0016042;GO:0019637;GO:0035556	phosphatidylinositol phospholipase C activity;intracellular;phosphate-containing compound metabolic process;lipid catabolic process;organophosphate metabolic process;intracellular signal transduction	K05857
CTheo_1489	2389	Hypothetical protein	0	0	0	0	0	0	GO:0003677	DNA binding
CTheo_149	967	Hypothetical protein	0	0	0	0	0	0	GO:0000070;GO:0000776	mitotic sister chromatid segregation;kinetochore
CTheo_1490	1063	Hypothetical protein	0	0	0	0	0	0
CTheo_1491	601	DNA-directed RNA polymerase I, II	0	0	56	0	0	0	GO:0003677;GO:0003899;GO:0005665;GO:0006351	DNA binding;DNA-directed 5'-3' RNA polymerase activity;RNA polymerase II, core complex;transcription, DNA-templated	K03014
CTheo_1492	796	Myosin regulatory light chain, invertebrate	0	0	0	0	0	0	GO:0005509	calcium ion binding	K12757
CTheo_1493	7489	Antiviral helicase SKI2	84	76	240	82	0	0	GO:0003723;GO:0003724;GO:0005524;GO:0005737;GO:0034427	RNA binding;RNA helicase activity;ATP binding;cytoplasm;nuclear-transcribed mRNA catabolic process, exonucleolytic, 3'-5'	K12599
CTheo_1494	967	Hypothetical protein	0	72	334	0	0	0	GO:0000340;GO:0003729	RNA 7-methylguanosine cap binding;mRNA binding
CTheo_1495	1082	Hypothetical protein	0	0	0	0	0	0	GO:0006796;GO:0016301	phosphate-containing compound metabolic process;kinase activity	K10524
CTheo_1496	4016	PH domain-containing protein	0	82	236	16	0	0	GO:0016020	membrane
CTheo_1497	1958	WLM domain protein	0	0	4	0	0	0	GO:0008233	peptidase activity	K22685
CTheo_1498	3134	Myosin-9	0	0	0	0	0	0	GO:0032440;GO:0055114	2-alkenal reductase [NAD(P)] activity;oxidation-reduction process
CTheo_1499	2950	Hypothetical protein	0	0	0	23	0	0
CTheo_15	308	Hypothetical protein	0	0	0	0	0	0
CTheo_150	2515	Myosin-3	0	0	0	20	0	0	GO:0090304	nucleic acid metabolic process
CTheo_1500	8523	1-phosphatidylinositol-3-phosphate 5-kinase	0	0	48	0	0	0	GO:0000285;GO:0005524;GO:0046854;GO:0046872	1-phosphatidylinositol-3-phosphate 5-kinase activity;ATP binding;phosphatidylinositol phosphorylation;metal ion binding	K00921
CTheo_1501	2159	Toll-like receptor 7	0	30	134	0	0	0
CTheo_1502	828	Hypothetical protein	0	0	0	0	0	0	GO:0016021	integral component of membrane
CTheo_1503	3050	Small ribosomal subunit Rsm22	0	0	0	0	0	0	GO:0006412;GO:0008168;GO:0032259	translation;methyltransferase activity;methylation
CTheo_1504	2856	Hypothetical protein	0	0	395	12	0	0			K02863
CTheo_1505	365	Hypothetical protein	0	0	0	0	0	0
CTheo_1506	1447	Hypothetical protein	0	0	0	0	0	0	GO:0016021	integral component of membrane
CTheo_1507	1570	Methyltransferase	0	0	0	0	0	0	GO:0016740	transferase activity	K22696
CTheo_1508	293	Ubiquitin-like Rad60 SUMO-like protein	0	0	0	0	0	0
CTheo_1509	449	Hypothetical protein	0	0	80	0	0	0
CTheo_151	1469	Twinfilin	0	0	0	0	0	0	GO:0003779;GO:0005622;GO:0030837	actin binding;intracellular;negative regulation of actin filament polymerization	K08870
CTheo_1510	755	Hypothetical protein	0	0	0	0	0	0	GO:0016021	integral component of membrane
CTheo_1511	1778	T-complex protein 1 subunit eta	0	0	270	0	0	0	GO:0005524;GO:0005832;GO:0006457;GO:0051082	ATP binding;chaperonin-containing T-complex;protein folding;unfolded protein binding	K09499
CTheo_1512	704	RNA polymerase II transcriptional coactivator SUB1	0	0	0	0	0	0	GO:1903506	regulation of nucleic acid-templated transcription
CTheo_1513	1235	Cytoplasmic protein	0	0	226	0	0	0	GO:0005622;GO:0006606;GO:0034087	intracellular;protein import into nucleus;establishment of mitotic sister chromatid cohesion	K06883
CTheo_1514	2341	Membrane protein	0	190	354	14	0	0	GO:0016021	integral component of membrane					SP(Sec/SPI)	0.996318	CS pos: 18-19. AIA-FE. Pr: 0.9425	Non-effector	0.991
CTheo_1515	5019	Pre-mRNA-processing factor 17	130	545	810	134	0	0	GO:0000398;GO:0071013	mRNA splicing, via spliceosome;catalytic step 2 spliceosome	K12816
CTheo_1516	3039	Dynamin central region protein	100	126	154	0	0	0	GO:0003924;GO:0005525	GTPase activity;GTP binding
CTheo_1517	3465	Dynamin central region protein	0	0	0	78	0	0	GO:0003924;GO:0005525	GTPase activity;GTP binding
CTheo_1518	5328	WD domain, G-beta repeat protein	0	0	0	0	0	0	GO:0004341;GO:0032008	gluconolactonase activity;positive regulation of TOR signaling	K20408
CTheo_1519	431	Hypothetical protein	0	0	0	0	0	0
CTheo_152	2804	Vacuolar segregation protein PEP7	0	0	0	0	0	0			K12481
CTheo_1520	4298	Nephrocystin-3	0	0	0	0	0	0			K16815
CTheo_1521	6306	Hypothetical protein	0	0	0	32	0	0	GO:0004177;GO:0006508;GO:0046872	aminopeptidase activity;proteolysis;metal ion binding
CTheo_1522	4778	Hypothetical protein	0	0	0	0	0	0	GO:0003924;GO:0004754;GO:0005525;GO:0005622;GO:0007264;GO:0009085;GO:0055114	GTPase activity;saccharopine dehydrogenase (NAD+, L-lysine-forming) activity;GTP binding;intracellular;small GTPase mediated signal transduction;lysine biosynthetic process;oxidation-reduction process
CTheo_1523	947	Ras-related protein Rac1	0	34	120	112	0	0	GO:0003924;GO:0005525;GO:0005622;GO:0007264	GTPase activity;GTP binding;intracellular;small GTPase mediated signal transduction	K04392	CEF62298.1|GT4	3e-63	63
CTheo_1524	1321	Saccharopine dehydrogenase	0	0	332	0	0	0	GO:0003729;GO:0003924;GO:0004754;GO:0005525;GO:0005622;GO:0007264;GO:0019878;GO:0055114	mRNA binding;GTPase activity;saccharopine dehydrogenase (NAD+, L-lysine-forming) activity;GTP binding;intracellular;small GTPase mediated signal transduction;lysine biosynthetic process via aminoadipic acid;oxidation-reduction process	K00290
CTheo_1525	652	Transmembrane protein	0	0	207	0	0	0	GO:0016020	membrane
CTheo_1526	4076	Glycine dehydrogenase	0	178	235	5	0	0	GO:0004375;GO:0005739;GO:0006546;GO:0055114	glycine dehydrogenase (decarboxylating) activity;mitochondrion;glycine catabolic process;oxidation-reduction process	K00281
CTheo_1527	2050	Rsc complex subunit rsc9	0	0	0	52	0	0	GO:0003677;GO:0006355	DNA binding;regulation of transcription, DNA-templated	K11763
CTheo_1528	2486	WD domain, G-beta repeat protein	0	84	0	0	0	0			K11801
CTheo_1529	3760	F-box-like/WD repeat-containing protein	0	0	0	10	0	0			K04508
CTheo_153	1256	Patatin-like phospholipase	0	0	0	0	0	0	GO:0006629	lipid metabolic process
CTheo_1530	674	Hypothetical protein	0	0	92	0	0	0
CTheo_1531	3881	SUR7/pali family protein	0	70	116	0	0	0	GO:0016020	membrane					SP(Sec/SPI)	0.934653	CS pos: 21-22. VLA-RQ. Pr: 0.6029	Non-effector	0.99
CTheo_1532	541	Hypothetical protein	0	0	0	0	0	0
CTheo_1533	4274	Elongation factor EF-2	0	552	1969	72	0	0	GO:0003746;GO:0003924;GO:0005525;GO:0006414	translation elongation factor activity;GTPase activity;GTP binding;translational elongation	K03234
CTheo_1534	1377	Protein geranylgeranyltransferase type II	0	0	0	0	0	0	GO:0004663;GO:0018344	Rab geranylgeranyltransferase activity;protein geranylgeranylation	K05956
CTheo_1535	3438	Ubiquitin carboxyl-terminal hydrolase	102	76	291	13	0	0	GO:0006511;GO:0016579;GO:0036459	ubiquitin-dependent protein catabolic process;protein deubiquitination;thiol-dependent ubiquitinyl hydrolase activity	K11843
CTheo_1536	1012	Putative effector protein	0	0	0	0	0	0	GO:0005576;GO:0030570	extracellular region;pectate lyase activity	K22539	CDJ79830.1|PL3_2	1e-72	58	SP(Sec/SPI)	0.977432	CS pos: 22-23. AVA-IP. Pr: 0.8349	Effector	0.73
CTheo_1537	1673	Hypothetical protein	0	0	0	0	0	0
CTheo_1538	791	Hypothetical protein	0	0	0	0	0	0
CTheo_1539	5081	Hypothetical protein	0	0	0	0	0	0	GO:0016020;GO:0016787	membrane;hydrolase activity
CTheo_154	2230	Signal recognition particle 54 kDa protein	0	78	0	0	0	0	GO:0003924;GO:0005525;GO:0005786;GO:0006614;GO:0008312	GTPase activity;GTP binding;signal recognition particle, endoplasmic reticulum targeting;SRP-dependent cotranslational protein targeting to membrane;7S RNA binding	K03106
CTheo_1540	281	Hypothetical protein	0	0	0	0	0	0
CTheo_1541	1513	Tetratricopeptide repeat protein 1	0	0	248	0	0	0
CTheo_1542	3302	U3 small nucleolar RNA-associated protein	116	0	0	0	0	0	GO:0006364;GO:0032040	rRNA processing;small-subunit processome	K14567
CTheo_1543	786	GNAT family acetyltransferase	0	0	0	0	0	0	GO:0016740	transferase activity
CTheo_1544	839	Hypothetical protein	0	0	0	0	0	0
CTheo_1545	695	Hypothetical protein	0	0	0	0	0	0
CTheo_1546	1539	Hypothetical protein	0	239	474	53	0	0
CTheo_1547	3001	Hypothetical protein	0	0	0	0	0	0
CTheo_1548	6075	ABC transporter	0	0	0	0	0	0	GO:0005524;GO:0016021;GO:0042626;GO:0055085	ATP binding;integral component of membrane;ATPase activity, coupled to transmembrane movement of substances;transmembrane transport
CTheo_1549	2248	Nuclear protein localization protein 4	0	0	73	0	0	0	GO:0006511	ubiquitin-dependent protein catabolic process	K14015
CTheo_155	828	Transmembrane protein	0	0	0	0	0	0	GO:0016021	integral component of membrane
CTheo_1550	710	Transmembrane protein	0	0	0	0	0	0	GO:0016021	integral component of membrane
CTheo_1551	3475	Hypothetical protein	0	0	442	0	0	0	GO:0016020;GO:0016787	membrane;hydrolase activity		AAW46564.1|GH15	0	58
CTheo_1552	5165	Protein kinase	0	0	0	72	0	0	GO:0004674;GO:0005524;GO:0005622;GO:0006468;GO:0035556	protein serine/threonine kinase activity;ATP binding;intracellular;protein phosphorylation;intracellular signal transduction
CTheo_1553	6390	Sterol O-acyltransferase	0	34	40	28	0	0	GO:0005789;GO:0008374;GO:0016021;GO:0016491;GO:0055114	endoplasmic reticulum membrane;O-acyltransferase activity;integral component of membrane;oxidoreductase activity;oxidation-reduction process	K00637
CTheo_1554	5276	Early endosome antigen 1	0	0	90	0	0	0
CTheo_1555	1560	Hypothetical protein	0	0	0	0	0	0
CTheo_1556	1542	Mitochondrial trans-2-enoyl-CoA reductase	0	0	0	0	0	0	GO:0019166;GO:0055114	trans-2-enoyl-CoA reductase (NADPH) activity;oxidation-reduction process	K07512
CTheo_1557	1155	Hypothetical protein	0	0	0	0	0	0
CTheo_1558	2679	Drebrin-like protein A	0	0	0	0	0	0	GO:0003779;GO:0005622	actin binding;intracellular	K20520
CTheo_1559	1014	Protein disulfide-isomerase	0	0	0	0	0	0	GO:0005623;GO:0016853;GO:0045454	cell;isomerase activity;cell redox homeostasis	K09584				SP(Sec/SPI)	0.993269	CS pos: 17-18. ALA-GM. Pr: 0.9066	Non-effector	0.508
CTheo_156	5597	Transcription elongation factor SPT6	0	0	0	0	0	0	GO:0000991;GO:0003677;GO:0003746;GO:0005634;GO:0006357;GO:0006414;GO:0032784	transcription factor activity, core RNA polymerase II binding;DNA binding;translation elongation factor activity;nucleus;regulation of transcription by RNA polymerase II;translational elongation;regulation of DNA-templated transcription, elongation	K11292
CTheo_1560	1882	MFS monosaccharide transporter	0	0	0	0	0	0	GO:0008643;GO:0016021;GO:0022857;GO:0055085	carbohydrate transport;integral component of membrane;transmembrane transporter activity;transmembrane transport	K08139
CTheo_1561	1826	MFS monosaccharide transporter	0	0	26	0	0	0	GO:0008643;GO:0016021;GO:0022857;GO:0055085	carbohydrate transport;integral component of membrane;transmembrane transporter activity;transmembrane transport
CTheo_1562	1837	MFS monosaccharide transporter	0	260	521	114	0	0	GO:0008643;GO:0016021;GO:0022857;GO:0055085	carbohydrate transport;integral component of membrane;transmembrane transporter activity;transmembrane transport
CTheo_1563	2319	Hypothetical protein	0	0	0	0	0	0
CTheo_1564	680	Hypothetical protein	0	0	693	0	0	0	GO:0000281;GO:0008064;GO:0015629;GO:0044092;GO:0044093;GO:0044430;GO:0051336;GO:0051494;GO:1902904	mitotic cytokinesis;regulation of actin polymerization or depolymerization;actin cytoskeleton;negative regulation of molecular function;positive regulation of molecular function;cytoskeletal part;regulation of hydrolase activity;negative regulation of cytoskeleton organization;negative regulation of supramolecular fiber organization	K17945
CTheo_1565	1755	Import inner membrane translocase subunit TIM44	0	84	0	0	0	0	GO:0001405;GO:0030150;GO:0030674;GO:0031314;GO:0051087	presequence translocase-associated import motor;protein import into mitochondrial matrix;protein binding, bridging;extrinsic component of mitochondrial inner membrane;chaperone binding	K17804
CTheo_1566	3989	Centromere/kinetochore protein	0	0	0	0	0	0	GO:0043229	intracellular organelle	K11578
CTheo_1567	2206	Sorting nexin-41	0	0	0	0	0	0	GO:0000278;GO:0000775;GO:0005634;GO:0035091	mitotic cell cycle;chromosome, centromeric region;nucleus;phosphatidylinositol binding	K21996
CTheo_1568	5824	Clr2 domain protein	99	0	0	0	0	0	GO:0006342;GO:0016787;GO:0070824	chromatin silencing;hydrolase activity;SHREC complex	K07023
CTheo_1569	528	Hypothetical protein	0	0	0	0	0	0
CTheo_157	1025	AdoMet dependent proline di-methyltransferase domain-containing protein	0	0	24	0	0	0	GO:0006480;GO:0008168	N-terminal protein amino acid methylation;methyltransferase activity	K16219
CTheo_1570	1117	Hypothetical protein	0	0	0	0	0	0	GO:0005634;GO:0006355	nucleus;regulation of transcription, DNA-templated
CTheo_1571	3864	Lanosterol synthase	0	94	219	0	0	0	GO:0016866	intramolecular transferase activity	K01852
CTheo_1572	2622	Hypothetical protein	0	0	0	0	0	0
CTheo_1573	865	Hypothetical protein	0	0	0	0	0	0	GO:0006493;GO:0016757	protein O-linked glycosylation;transferase activity, transferring glycosyl groups
CTheo_1574	4693	SAC3/GANP domain protein associated with nuclear localization of protein	136	202	739	0	0	0	GO:0005750;GO:0006122;GO:0008121;GO:0016021;GO:0020037;GO:0045153;GO:0046872	mitochondrial respiratory chain complex III;mitochondrial electron transport, ubiquinol to cytochrome c;ubiquinol-cytochrome-c reductase activity;integral component of membrane;heme binding;electron transporter, transferring electrons within CoQH2-cytochrome c reductase complex activity;metal ion binding	K00413
CTheo_1575	846	Glucosamine-phosphate N-acetyltransferase	0	82	0	0	0	0	GO:0004343	glucosamine 6-phosphate N-acetyltransferase activity	K00621
CTheo_1576	1365	TRNA-splicing endonuclease subunit sen2	0	0	0	0	0	0	GO:0000213;GO:0000214;GO:0003676;GO:0006388;GO:0016829;GO:0090502	tRNA-intron endonuclease activity;tRNA-intron endonuclease complex;nucleic acid binding;tRNA splicing, via endonucleolytic cleavage and ligation;lyase activity;RNA phosphodiester bond hydrolysis, endonucleolytic	K15322
CTheo_1577	4551	Cytoplasmic dynein intermediate chain	0	0	92	48	0	0			K10415
CTheo_1578	4431	Sulfite reductase subunit beta	0	0	299	0	0	0	GO:0004783;GO:0008652;GO:0009337;GO:0010181;GO:0016021;GO:0020037;GO:0050661;GO:0051539;GO:0055114	sulfite reductase (NADPH) activity;cellular amino acid biosynthetic process;sulfite reductase complex (NADPH);FMN binding;integral component of membrane;heme binding;NADP binding;4 iron, 4 sulfur cluster binding;oxidation-reduction process	K00381
CTheo_1579	1330	Carrier RIM2 protein	0	0	216	0	0	0	GO:0004783;GO:0008652;GO:0009337;GO:0010181;GO:0016021;GO:0020037;GO:0050661;GO:0051539;GO:0055085;GO:0055114	sulfite reductase (NADPH) activity;cellular amino acid biosynthetic process;sulfite reductase complex (NADPH);FMN binding;integral component of membrane;heme binding;NADP binding;4 iron, 4 sulfur cluster binding;transmembrane transport;oxidation-reduction process	K15116
CTheo_158	1359	Chromosome segregation in meiosis protein 3	0	0	0	0	0	0	GO:0009987	cellular process	K10998
CTheo_1580	1924	Phosphatidylserine decarboxylase	0	132	0	0	0	0	GO:0004609;GO:0006646;GO:0016540;GO:0031305	phosphatidylserine decarboxylase activity;phosphatidylethanolamine biosynthetic process;protein autoprocessing;integral component of mitochondrial inner membrane	K01613
CTheo_1581	2880	Condensin complex subunit 2	0	0	0	0	0	0	GO:0000796;GO:0007076;GO:0051301	condensin complex;mitotic chromosome condensation;cell division	K06676
CTheo_1582	732	ESCRT-II complex VPS25 subunit	0	0	36	0	0	0	GO:0000814;GO:0071985	ESCRT II complex;multivesicular body sorting pathway	K12189
CTheo_1583	1800	60S ribosomal protein L11	245	0	303	0	0	0	GO:0003735;GO:0005840;GO:0006412	structural constituent of ribosome;ribosome;translation	K02868
CTheo_1584	1965	Hypothetical protein	0	0	0	36	0	0
CTheo_1585	1304	Hypothetical protein	0	0	0	0	0	0
CTheo_1586	4414	DNA polymerase type-B family catalytic domain protein	0	0	0	0	0	0	GO:0000166;GO:0003677;GO:0003887;GO:0005634;GO:0006260;GO:0046872;GO:0051539;GO:0071897	nucleotide binding;DNA binding;DNA-directed DNA polymerase activity;nucleus;DNA replication;metal ion binding;4 iron, 4 sulfur cluster binding;DNA biosynthetic process	K02327
CTheo_1587	2217	VMS1 homolog C1827,04	64	0	0	0	0	0
CTheo_1588	825	Nudix hydrolase NudL	0	0	0	0	0	0	GO:0016787	hydrolase activity
CTheo_1589	1001	Thioesterase	0	0	237	0	0	0	GO:0016021	integral component of membrane
CTheo_159	1307	Hypothetical protein	0	0	0	0	0	0	GO:0003824;GO:0050662	catalytic activity;coenzyme binding
CTheo_1590	1162	Mitochondrial carrier	0	130	58	0	0	0	GO:0016021;GO:0055085	integral component of membrane;transmembrane transport	K15113
CTheo_1591	2866	Carrier protein C8C9,12c	0	0	0	0	0	0	GO:0016020	membrane
CTheo_1592	3498	Actin-interacting protein	0	0	0	0	0	0	GO:0005519;GO:0051125	cytoskeletal regulatory protein binding;regulation of actin nucleation
CTheo_1593	636	Hypothetical protein	0	0	0	0	0	0
CTheo_1594	786	Hypothetical protein	0	0	0	0	0	0			K14860
CTheo_1595	2139	C2H2-type zinc-finger protein	0	40	0	0	0	0	GO:0003676	nucleic acid binding
CTheo_1596	2882	Hypothetical protein	0	0	0	0	0	0	GO:0005488;GO:0016301;GO:0016310	binding;kinase activity;phosphorylation	K06668
CTheo_1597	1219	Hypoxanthine-guanine phosphoribosyltransferase	0	108	0	50	0	0	GO:0032263;GO:0052657	GMP salvage;guanine phosphoribosyltransferase activity	K07101
CTheo_1598	1502	Hypothetical protein	0	0	0	0	0	0	GO:0016021	integral component of membrane
CTheo_1599	3682	Rho-GTPase-activating protein 8	110	0	0	76	0	0	GO:0005096;GO:0005622;GO:0035556;GO:0043547	GTPase activator activity;intracellular;intracellular signal transduction;positive regulation of GTPase activity
CTheo_16	2318	Flap endonuclease-1	0	0	58	0	0	0	GO:0000287;GO:0000734;GO:0001302;GO:0003677;GO:0005654;GO:0005730;GO:0005739;GO:0005829;GO:0006286;GO:0006303;GO:0017108;GO:0035753;GO:0035861;GO:0045145;GO:0051908;GO:0070914;GO:0090305;GO:1903469;GO:1904162	magnesium ion binding;gene conversion at mating-type locus, DNA repair synthesis;replicative cell aging;DNA binding;nucleoplasm;nucleolus;mitochondrion;cytosol;base-excision repair, base-free sugar-phosphate removal;double-strand break repair via nonhomologous end joining;5'-flap endonuclease activity;maintenance of DNA trinucleotide repeats;site of double-strand break;single-stranded DNA 5'-3' e…	K04799
CTheo_160	1036	Hypothetical protein	0	796	1178	203	0	0							SP(Sec/SPI)	0.980324	CS pos: 19-20. VAA-TP. Pr: 0.8363	Non-effector	0.971
CTheo_1600	5329	4-alpha-glucanotransferase	0	47	475	10	0	0	GO:0004134;GO:0004135;GO:0005980	4-alpha-glucanotransferase activity;amylo-alpha-1,6-glucosidase activity;glycogen catabolic process	K01196	CCA77894.1|GH13_25	0	63
CTheo_1601	1561	4-alpha-glucanotransferase	0	0	120	0	0	0	GO:0000786;GO:0003677;GO:0005634;GO:0006334	nucleosome;DNA binding;nucleus;nucleosome assembly
CTheo_1602	728	Transcription initiation factor TFIID subunit 10	0	0	128	0	0	0	GO:0000124;GO:0003682;GO:0003743;GO:0005669;GO:0006355;GO:0006413;GO:0016573;GO:0032947;GO:0042802;GO:0046695;GO:0051123	SAGA complex;chromatin binding;translation initiation factor activity;transcription factor TFIID complex;regulation of transcription, DNA-templated;translational initiation;histone acetylation;protein-containing complex scaffold activity;identical protein binding;SLIK (SAGA-like) complex;RNA polymerase II transcriptional preinitiation complex assembly	K03134
CTheo_1603	3152	DNA topoisomerase 2-associated protein pat1	0	0	196	88	0	0	GO:0016853	isomerase activity	K12617
CTheo_1604	3958	Histidine phosphatase family containing protein	156	0	0	0	0	0	GO:0016020;GO:0016311;GO:0016791	membrane;dephosphorylation;phosphatase activity	K01078				SP(Sec/SPI)	0.641183	CS pos: 21-22. SLA-SA. Pr: 0.3733	Non-effector	0.991
CTheo_1605	1548	Hypothetical protein	0	0	0	0	0	0
CTheo_1606	239	Hypothetical protein	0	0	0	0	0	0
CTheo_1607	2920	Exopolysaccharide phosphotransferase	153	0	0	0	0	0	GO:0016021;GO:0016772	integral component of membrane;transferase activity, transferring phosphorus-containing groups
CTheo_1608	929	Hypothetical protein	0	0	0	0	0	0
CTheo_1609	1159	Hypothetical protein	0	0	0	0	0	0
CTheo_161	1139	Hypothetical protein	110	0	144	0	0	0	GO:0015031;GO:0016021	protein transport;integral component of membrane	K19995
CTheo_1610	1883	SET domain protein	0	0	0	0	0	0
CTheo_1611	3330	Gamma-tubulin complex component	0	0	0	0	0	0	GO:0000922;GO:0005874;GO:0007020;GO:0043015;GO:0044450;GO:0044732	spindle pole;microtubule;microtubule nucleation;gamma-tubulin binding;microtubule organizing center part;mitotic spindle pole body	K16570
CTheo_1612	2346	Hypothetical protein	0	0	0	0	0	0	GO:0005488	binding
CTheo_1613	842	Hypothetical protein	0	0	0	0	0	0	GO:0000818;GO:0016021;GO:0055085	nuclear MIS12/MIND complex;integral component of membrane;transmembrane transport
CTheo_1614	1595	GDP-mannose transporter 2	0	0	0	0	0	0	GO:0000818;GO:0005458;GO:0005794;GO:0016021;GO:1990570	nuclear MIS12/MIND complex;GDP-mannose transmembrane transporter activity;Golgi apparatus;integral component of membrane;GDP-mannose transmembrane transport	K15356
CTheo_1615	7338	Pyruvate carboxylase	0	58	572	32	0	0	GO:0004736;GO:0005524;GO:0006090;GO:0006094;GO:0009374;GO:0046872	pyruvate carboxylase activity;ATP binding;pyruvate metabolic process;gluconeogenesis;biotin binding;metal ion binding	K01958
CTheo_1616	2103	Transcription factor Opi1	0	0	0	0	0	0	GO:0003714;GO:0006355;GO:0008270;GO:0043565;GO:1903507	transcription corepressor activity;regulation of transcription, DNA-templated;zinc ion binding;sequence-specific DNA binding;negative regulation of nucleic acid-templated transcription	K21642
CTheo_1617	4850	Voltage-gated potassium channel beta-2 subunit	0	4	34	0	0	0
CTheo_1618	2707	Hypothetical protein	0	0	0	0	0	0	GO:0008168;GO:0032259	methyltransferase activity;methylation	K06911
CTheo_1619	1483	Lysosomal aspartic protease	116	232	0	0	0	0	GO:0004190;GO:0006508;GO:0016020	aspartic-type endopeptidase activity;proteolysis;membrane	K01379				SP(Sec/SPI)	0.96942	CS pos: 17-18. VSA-AP. Pr: 0.6617	Non-effector	0.967
CTheo_162	2393	Polyadenylate-binding protein, cytoplasmic and nuclear	0	522	139	62	0	0	GO:0003723;GO:0005737;GO:0015031;GO:0016021	RNA binding;cytoplasm;protein transport;integral component of membrane	K13126
CTheo_1620	2213	Hypothetical protein	0	0	0	0	0	0	GO:0004190;GO:0006508;GO:0016021	aspartic-type endopeptidase activity;proteolysis;integral component of membrane
CTheo_1621	3096	Rhomboid domain protein	0	0	0	0	0	0	GO:0004252;GO:0006508;GO:0016021	serine-type endopeptidase activity;proteolysis;integral component of membrane	K09650
CTheo_1622	4381	Fungistatic metabolite	0	0	118	0	0	0				ABD61577.1|AA5_1	2.2e-167	51
CTheo_1623	2878	Hypothetical protein	0	0	0	108	0	0	GO:0003676;GO:0016020;GO:0046872	nucleic acid binding;membrane;metal ion binding	K15687
CTheo_1624	4177	AP endonuclease 2	0	136	88	0	0	0	GO:0004518;GO:0005840;GO:0006974;GO:0016829;GO:0046872;GO:0090304	nuclease activity;ribosome;cellular response to DNA damage stimulus;lyase activity;metal ion binding;nucleic acid metabolic process	K10772
CTheo_1625	1529	Actin-related protein 2/3 complex subunit 1	0	178	914	30	0	0	GO:0003779;GO:0005885;GO:0030479;GO:0034314	actin binding;Arp2/3 protein complex;actin cortical patch;Arp2/3 complex-mediated actin nucleation	K05757
CTheo_1626	2369	Hypothetical protein	0	57	0	0	0	0
CTheo_1627	852	Hypothetical protein	0	64	242	28	0	0
CTheo_1628	575	Hypothetical protein	0	0	0	0	0	0	GO:0043232;GO:0044446	intracellular non-membrane-bounded organelle;intracellular organelle part
CTheo_1629	1861	Lariat debranching enzyme	0	0	0	46	0	0	GO:0016787	hydrolase activity	K18328
CTheo_163	1916	Hypothetical protein	0	200	0	0	0	0	GO:0008168;GO:0032259	methyltransferase activity;methylation
CTheo_1630	2469	Kinesin-like protein klpA	0	0	258	0	0	0	GO:0003777;GO:0005524;GO:0005874;GO:0007018;GO:0008017	microtubule motor activity;ATP binding;microtubule;microtubule-based movement;microtubule binding	K10405	AMS24251.1|CBM57	1e-60	47
CTheo_1631	1910	Hypothetical protein	0	0	0	0	0	0
CTheo_1632	902	Hypothetical protein	0	0	0	0	0	0
CTheo_1633	1204	Hypothetical protein	0	0	64	0	0	0
CTheo_1634	3556	VPS9 domain protein	0	0	234	82	0	0
CTheo_1635	3663	Peptidyl-prolyl cis-trans isomerase SDCCAG10	0	78	0	0	0	0	GO:0000413;GO:0003755;GO:0006457	protein peptidyl-prolyl isomerization;peptidyl-prolyl cis-trans isomerase activity;protein folding	K04554	AFU57543.1|GT66	2e-16	44
CTheo_1636	3806	3-beta hydroxysteroid dehydrogenase	0	0	104	0	0	0	GO:0003854;GO:0004798;GO:0005524;GO:0006233;GO:0006694;GO:0016020;GO:0016310;GO:0016853;GO:0046940;GO:0055114	3-beta-hydroxy-delta5-steroid dehydrogenase activity;thymidylate kinase activity;ATP binding;dTDP biosynthetic process;steroid biosynthetic process;membrane;phosphorylation;isomerase activity;nucleoside monophosphate phosphorylation;oxidation-reduction process	K00943				SP(Sec/SPI)	0.823758	CS pos: 19-20. ALS-KR. Pr: 0.6549	Non-effector	0.99
CTheo_1637	2519	MFS transporter	0	0	1	0	0	0	GO:0016021;GO:0055085	integral component of membrane;transmembrane transport
CTheo_1638	1045	Hypothetical protein	0	0	0	0	0	0	GO:0016740	transferase activity
CTheo_1639	365	Hypothetical protein	0	0	0	0	0	0
CTheo_164	2170	Transcription factor SPT8	0	0	0	0	0	0			K11360
CTheo_1640	2132	Hypothetical protein	150	0	360	0	0	0
CTheo_1641	1979	Glucose-6-phosphate isomerase	0	244	766	114	0	0	GO:0004347;GO:0006094;GO:0006096	glucose-6-phosphate isomerase activity;gluconeogenesis;glycolytic process	K01810
CTheo_1642	278	Hypothetical protein	0	0	0	0	0	0
CTheo_1643	1432	Hypothetical protein	39	344	859	92	0	0							SP(Sec/SPI)	0.892085	CS pos: 19-20. VAA-EI. Pr: 0.4477	Non-effector	0.973
CTheo_1644	1132	Hypothetical protein	0	0	0	0	0	0
CTheo_1645	1622	Hypothetical protein	0	0	0	0	0	0
CTheo_1646	936	Short-chain dehydrogenase/reductase SDR	0	0	74	0	0	0	GO:0016491;GO:0055114	oxidoreductase activity;oxidation-reduction process
CTheo_1647	1171	Hypothetical protein	0	0	0	0	0	0	GO:0016021;GO:0016765;GO:0022857;GO:0055085	integral component of membrane;transferase activity, transferring alkyl or aryl (other than methyl) groups;transmembrane transporter activity;transmembrane transport
CTheo_1648	2759	MFS transporter	0	0	0	0	0	0	GO:0016021;GO:0055085	integral component of membrane;transmembrane transport
CTheo_1649	1558	Hypothetical protein	0	0	0	0	0	0	GO:0016021;GO:0022857;GO:0055085	integral component of membrane;transmembrane transporter activity;transmembrane transport	K14859
CTheo_165	1160	NAD-dependent deacetylase sirtuin 5	0	0	0	0	0	0	GO:0005739;GO:0006476;GO:0008270;GO:0034979;GO:0036047;GO:0036049;GO:0036054;GO:0036055;GO:0070403	mitochondrion;protein deacetylation;zinc ion binding;NAD-dependent protein deacetylase activity;peptidyl-lysine demalonylation;peptidyl-lysine desuccinylation;protein-malonyllysine demalonylase activity;protein-succinyllysine desuccinylase activity;NAD+ binding	K11415
CTheo_1650	438	Hypothetical protein	0	0	0	0	0	0	GO:0016021;GO:0022857;GO:0055085	integral component of membrane;transmembrane transporter activity;transmembrane transport
CTheo_1651	1104	UCH domain-containing protein	0	0	0	0	0	0	GO:0016579;GO:0036459	protein deubiquitination;thiol-dependent ubiquitinyl hydrolase activity
CTheo_1652	2330	Ubiquitin carboxyl-terminal hydrolase	0	0	0	0	0	0	GO:0004843;GO:0006511;GO:0008270;GO:0016578	thiol-dependent ubiquitin-specific protease activity;ubiquitin-dependent protein catabolic process;zinc ion binding;histone deubiquitination	K11366
CTheo_1653	822	Hypothetical protein	0	100	128	0	0	0	GO:0005783;GO:0016021;GO:0045047;GO:0051604	endoplasmic reticulum;integral component of membrane;protein targeting to ER;protein maturation
CTheo_1654	1522	Hypothetical protein	0	0	0	0	0	0
CTheo_1655	1484	Hypothetical protein	0	0	0	0	0	0	GO:0008152	metabolic process	K00505				SP(Sec/SPI)	0.970108	CS pos: 20-21. ALG-AG. Pr: 0.7083	Non-effector	0.583
CTheo_1656	1015	Eukaryotic cytochrome b561 protein	0	0	1107	141	0	0	GO:0016021;GO:0022857;GO:0055085;GO:0055114	integral component of membrane;transmembrane transporter activity;transmembrane transport;oxidation-reduction process
CTheo_1657	2220	Hypothetical protein	0	0	307	60	0	0	GO:0016021;GO:0016740	integral component of membrane;transferase activity		CCA67199.1|GT90	2.6e-143	48
CTheo_1658	1932	Protein kinase A	0	0	0	0	0	0	GO:0004691;GO:0005524;GO:0006468	cAMP-dependent protein kinase activity;ATP binding;protein phosphorylation	K04345
CTheo_1659	5560	Hypothetical protein	0	0	278	0	0	0	GO:0005086;GO:0032012	ARF guanyl-nucleotide exchange factor activity;regulation of ARF protein signal transduction	K18443
CTheo_166	1552	Mss51-mRNA processing-like protein	0	0	0	0	0	0	GO:0031090;GO:0043231;GO:0044444;GO:0044446	organelle membrane;intracellular membrane-bounded organelle;cytoplasmic part;intracellular organelle part	K17656
CTheo_1660	3293	OPT oligopeptide transporter	0	0	254	88	0	0	GO:0016021;GO:0055085	integral component of membrane;transmembrane transport
CTheo_1661	1261	Deuterolysin M35 metalloprotease	0	0	0	0	0	0	GO:0008233	peptidase activity					SP(Sec/SPI)	0.992356	CS pos: 19-20. VSA-AP. Pr: 0.8619	Unlikely effector	0.535
CTheo_1662	644	Hypothetical protein	0	0	0	0	0	0
CTheo_1663	575	Hypothetical protein	0	0	60	12	0	0
CTheo_1664	1461	3-hydroxyisobutyrate dehydrogenase	0	0	0	0	0	0	GO:0004616;GO:0006574;GO:0008442;GO:0051287;GO:0055114	phosphogluconate dehydrogenase (decarboxylating) activity;valine catabolic process;3-hydroxyisobutyrate dehydrogenase activity;NAD binding;oxidation-reduction process	K00020
CTheo_1665	2516	NAD-dependent epimerase/dehydratase family protein	0	0	390	0	0	0	GO:0008152;GO:0016491	metabolic process;oxidoreductase activity
CTheo_1666	1396	RNA polymerase II transcription factor B subunit 3	0	0	0	34	0	0	GO:0005675;GO:0006289;GO:0016301;GO:0045737;GO:0061575	holo TFIIH complex;nucleotide-excision repair;kinase activity;positive regulation of cyclin-dependent protein serine/threonine kinase activity;cyclin-dependent protein serine/threonine kinase activator activity	K10842
CTheo_1667	3560	Hypothetical protein	0	0	280	72	0	0
CTheo_1668	1183	Zinc finger C-x8-C-x5-C-x3-H type protein	0	0	0	0	0	0
CTheo_1669	2797	Transcription-associated protein 1	0	0	0	0	0	0	GO:0016021;GO:0022857;GO:0055085	integral component of membrane;transmembrane transporter activity;transmembrane transport
CTheo_167	1924	Glucan synthesis regulatory protein	0	112	56	0	0	0	GO:0042546	cell wall biogenesis
CTheo_1670	2947	Primary-amine oxidase	0	0	0	0	0	0	GO:0005507;GO:0008131;GO:0009308;GO:0048038;GO:0055114	copper ion binding;primary amine oxidase activity;amine metabolic process;quinone binding;oxidation-reduction process	K00276
CTheo_1671	3622	Cytochrome b5-like heme/steroid-binding domain protein	0	0	0	0	0	0	GO:0020037;GO:0046872	heme binding;metal ion binding
CTheo_1672	4698	DNA repair protein UVH3	0	0	34	0	0	0	GO:0003677;GO:0004518;GO:0006281	DNA binding;nuclease activity;DNA repair	K10846
CTheo_1673	997	Rsm22-cox11 tandem protein 1, mitochondrial OS=Schizosaccharomyces pombe (strain 972 / ATCC 24843) GN=cox1101 PE=1 SV=2	0	0	0	0	0	0	GO:0005507;GO:0005743;GO:0005758;GO:0005761;GO:0009060;GO:0016021;GO:0034622	copper ion binding;mitochondrial inner membrane;mitochondrial intermembrane space;mitochondrial ribosome;aerobic respiration;integral component of membrane;cellular protein-containing complex assembly	K02258
CTheo_1674	414	Hypothetical protein	0	0	0	0	0	0	GO:0016021	integral component of membrane	K09539
CTheo_1675	5416	Mucin-2	0	0	0	0	0	0			K12609
CTheo_1676	4991	Fungal specific transcription factor domain protein	0	0	0	35	0	0	GO:0000981;GO:0003677;GO:0005634;GO:0006357;GO:0008270;GO:0016021	RNA polymerase II transcription factor activity, sequence-specific DNA binding;DNA binding;nucleus;regulation of transcription by RNA polymerase II;zinc ion binding;integral component of membrane
CTheo_1677	8281	Calcofluor white hypersensitive protein	0	0	0	0	0	0	GO:0016021	integral component of membrane
CTheo_1678	6455	AT rich interactive domain 1A (SWI-like)	53	268	424	78	0	0
CTheo_1679	1330	Coiled-coil domain-containing protein 130	0	0	0	0	0	0			K13115
CTheo_168	6686	PAB-dependent poly(A)-specific ribonuclease subunit PAN2	0	0	0	0	0	0	GO:0000166;GO:0000289;GO:0003676;GO:0004535;GO:0006270;GO:0006397;GO:0031251;GO:0046872;GO:0090503	nucleotide binding;nuclear-transcribed mRNA poly(A) tail shortening;nucleic acid binding;poly(A)-specific ribonuclease activity;DNA replication initiation;mRNA processing;PAN complex;metal ion binding;RNA phosphodiester bond hydrolysis, exonucleolytic	K12571
CTheo_1680	1006	Peroxisomal multifunctional enzyme type 2	0	0	33	0	0	0
CTheo_1681	1174	Chaperone protein DnaJ	0	0	0	0	0	0
CTheo_1682	1066	J domain-containing protein spf31	110	0	0	0	0	0			K09528
CTheo_1683	1668	Aspartic-type endopeptidase CTSD	0	0	0	0	0	0	GO:0016787	hydrolase activity					SP(Sec/SPI)	0.92197	CS pos: 17-18. ASA-LH. Pr: 0.8138	Non-effector	0.962
CTheo_1684	1428	Eukaryotic aspartyl protease	0	0	0	0	0	0	GO:0016787	hydrolase activity
CTheo_1685	674	Hypothetical protein	0	0	0	0	0	0
CTheo_1686	3192	Adaptin amino-terminal region protein	0	0	86	0	0	0	GO:0006886;GO:0016192;GO:0030123;GO:0030276	intracellular protein transport;vesicle-mediated transport;AP-3 adaptor complex;clathrin binding	K12397
CTheo_1687	1524	Hypothetical protein	0	0	0	0	0	0			K10990
CTheo_1688	1629	Proliferation-associated protein 2G4	0	178	107	122	0	0	GO:0003677;GO:0005634	DNA binding;nucleus
CTheo_1689	552	Hypothetical protein	0	180	0	6	0	0	GO:0005739;GO:0008137;GO:0016020;GO:0055114	mitochondrion;NADH dehydrogenase (ubiquinone) activity;membrane;oxidation-reduction process	K03964
CTheo_169	1201	SH3 domain-containing protein PJ696,02	0	46	0	30	0	0			K20523
CTheo_1690	1678	Homocitrate synthase	0	102	170	0	0	0	GO:0004410;GO:0019878	homocitrate synthase activity;lysine biosynthetic process via aminoadipic acid	K01655
CTheo_1691	3917	Hypothetical protein	0	0	0	0	0	0	GO:0005576;GO:0005975;GO:0030248;GO:0052692	extracellular region;carbohydrate metabolic process;cellulose binding;raffinose alpha-galactosidase activity	K07407	CCA74935.1|GH27	9.3e-149	60
CTheo_1692	1750	Ammonium transporter MEP3	0	0	0	0	0	0	GO:0005886;GO:0008519;GO:0016021;GO:0072488	plasma membrane;ammonium transmembrane transporter activity;integral component of membrane;ammonium transmembrane transport	K03320
CTheo_1693	4441	Hypothetical protein	0	322	0	10	0	0			K17989
CTheo_1694	1706	Adenylosuccinate synthetase	0	216	92	0	0	0	GO:0000287;GO:0004019;GO:0005525;GO:0005737;GO:0044208	magnesium ion binding;adenylosuccinate synthase activity;GTP binding;cytoplasm;'de novo' AMP biosynthetic process	K01939	CAN80640.1|GT47	3.7e-120	53
CTheo_1695	2214	Hypothetical protein	0	0	0	0	0	0
CTheo_1696	1020	Hypothetical protein	0	0	0	0	0	0	GO:0003677;GO:0005634	DNA binding;nucleus
CTheo_1697	1367	60S ribosomal protein l3	0	0	0	64	0	0	GO:0003723;GO:0004525;GO:0005840;GO:0006396;GO:0090502	RNA binding;ribonuclease III activity;ribosome;RNA processing;RNA phosphodiester bond hydrolysis, endonucleolytic	K17425
CTheo_1698	2493	Protein decapping 5	0	0	0	56	0	0	GO:0003824;GO:0090501;GO:0097159;GO:1901363	catalytic activity;RNA phosphodiester bond hydrolysis;organic cyclic compound binding;heterocyclic compound binding	K18749
CTheo_1699	1300	Hypothetical protein	0	0	0	0	0	0
CTheo_17	956	Hypothetical protein	0	0	0	0	0	0	GO:0015299;GO:0016021;GO:1902600	solute:proton antiporter activity;integral component of membrane;proton transmembrane transport
CTheo_170	2170	Hypothetical protein	0	0	0	46	0	0	GO:0016021	integral component of membrane	K15692
CTheo_1700	750	N-alpha-acetyltransferase 20, NatB catalytic subunit	0	0	0	0	0	0	GO:0016740	transferase activity	K17972
CTheo_1701	2790	MFS sugar transporter-like protein	0	0	0	0	0	0	GO:0008643;GO:0016021;GO:0022857;GO:0055085	carbohydrate transport;integral component of membrane;transmembrane transporter activity;transmembrane transport
CTheo_1702	2058	General alpha-glucoside permease	0	0	144	0	0	0	GO:0016021	integral component of membrane	K15378
CTheo_1703	2962	Peptidase M24	0	37	265	92	0	0	GO:0016020;GO:0016787;GO:0043167	membrane;hydrolase activity;ion binding
CTheo_1704	1925	Hypothetical protein	0	134	0	0	0	0	GO:0016021	integral component of membrane
CTheo_1705	4384	Hypothetical protein	152	346	329	48	0	0	GO:0016301;GO:0016310	kinase activity;phosphorylation
CTheo_1706	4072	Transcription initiation factor TFIID component TAF4 family protein	0	142	846	62	0	0	GO:0000139;GO:0010467;GO:0015031;GO:0016021;GO:0016192;GO:0034645;GO:0044238;GO:0044271	Golgi membrane;gene expression;protein transport;integral component of membrane;vesicle-mediated transport;cellular macromolecule biosynthetic process;primary metabolic process;cellular nitrogen compound biosynthetic process
CTheo_1707	3665	Transport protein	0	0	0	0	0	0	GO:0016021;GO:0055085	integral component of membrane;transmembrane transport
CTheo_1708	1382	20S proteasome subunit alpha	0	0	0	0	0	0	GO:0004298;GO:0005634;GO:0005737;GO:0006511;GO:0019773	threonine-type endopeptidase activity;nucleus;cytoplasm;ubiquitin-dependent protein catabolic process;proteasome core complex, alpha-subunit complex	K02731
CTheo_1709	1290	4-hydroxybenzoate polyprenyltransferase	0	0	234	9	0	0	GO:0002083;GO:0006744;GO:0008299;GO:0031305;GO:0047293	4-hydroxybenzoate decaprenyltransferase activity;ubiquinone biosynthetic process;isoprenoid biosynthetic process;integral component of mitochondrial inner membrane;4-hydroxybenzoate nonaprenyltransferase activity	K06125
CTheo_171	3026	VHS domain protein	0	228	0	12	0	0
CTheo_1710	1348	Threonine aldolase	0	176	0	0	0	0	GO:0004793;GO:0006520	threonine aldolase activity;cellular amino acid metabolic process	K01620
CTheo_1711	3379	Hypothetical protein	0	56	410	0	0	0
CTheo_1712	1976	Structural constituent of cell wall	140	0	144	98	0	0
CTheo_1713	2293	Mitofilin domain-containing protein	0	0	352	22	0	0	GO:0005739;GO:0016020	mitochondrion;membrane	K17785
CTheo_1714	2005	Cytidylyltransferase	0	114	0	0	0	0	GO:0003824	catalytic activity	K19785
CTheo_1715	2283	Topoisomerase acting in meiosis protein	0	0	0	0	0	0	GO:0006259;GO:0061982;GO:0097159;GO:1901363	DNA metabolic process;meiosis I cell cycle process;organic cyclic compound binding;heterocyclic compound binding	K10878
CTheo_1716	5485	AGC/YANK kinase	0	0	398	0	0	0	GO:0004674;GO:0005524;GO:0006468;GO:0016021	protein serine/threonine kinase activity;ATP binding;protein phosphorylation;integral component of membrane
CTheo_1717	2797	ALG12-alpha-1,6-mannosyltransferase-like protein	0	0	0	0	0	0	GO:0005783;GO:0016740;GO:0044425	endoplasmic reticulum;transferase activity;membrane part	K03847	CCA68780.1|GT22	4e-67	47
CTheo_1718	2986	Dual specificity protein phosphatase PPS1	0	0	0	0	0	0	GO:0004725;GO:0008138;GO:0035335	protein tyrosine phosphatase activity;protein tyrosine/serine/threonine phosphatase activity;peptidyl-tyrosine dephosphorylation	K04459
CTheo_1719	3965	ATP-dependent permease	0	0	190	0	0	0	GO:0005524;GO:0016021;GO:0016887	ATP binding;integral component of membrane;ATPase activity					SP(Sec/SPI)	0.593113	CS pos: 23-24. ASA-LN. Pr: 0.5034	Non-effector	0.99
CTheo_172	4265	Pre-mRNA-splicing factor prp1	192	0	70	0	0	0	GO:0000398;GO:0005634	mRNA splicing, via spliceosome;nucleus	K12855	CAB37515.1|GH35	8e-23	47
CTheo_1720	2411	Amino acid permease	0	0	0	0	0	0	GO:0006865;GO:0016021;GO:0022857;GO:0055085	amino acid transport;integral component of membrane;transmembrane transporter activity;transmembrane transport
CTheo_1721	1878	Galactokinase	0	0	0	0	0	0	GO:0004335;GO:0005524;GO:0005534;GO:0005737;GO:0006012;GO:0046835	galactokinase activity;ATP binding;galactose binding;cytoplasm;galactose metabolic process;carbohydrate phosphorylation	K00849
CTheo_1722	1670	Hypothetical protein	0	0	348	48	0	0	GO:0005975;GO:0016853;GO:0030246	carbohydrate metabolic process;isomerase activity;carbohydrate binding	K01785
CTheo_1723	2929	Hypothetical protein	0	0	0	0	0	0
CTheo_1724	1029	Ubiquinone biosynthesis protein COQ4	0	0	0	0	0	0	GO:0006744;GO:0031314	ubiquinone biosynthetic process;extrinsic component of mitochondrial inner membrane	K18586
CTheo_1725	356	Hypothetical protein	0	0	0	0	0	0
CTheo_1726	566	40S ribosomal protein S10	0	0	0	0	0	0	GO:0005840	ribosome	K02947
CTheo_1727	299	Hypothetical protein	0	0	0	0	0	0
CTheo_1728	1167	Hypothetical protein	0	0	484	70	0	0
CTheo_1729	2814	Hypothetical protein	0	0	0	0	0	0
CTheo_173	2203	Ecl1 domain protein	0	0	0	40	0	0
CTheo_1730	1442	Acetamidase/formamidase	0	0	0	0	0	0	GO:0004328;GO:0030170	formamidase activity;pyridoxal phosphate binding	K01455
CTheo_1731	2071	Hypothetical protein	0	0	97	0	0	0
CTheo_1732	619	Hypothetical protein	0	0	99	0	0	0	GO:0016020;GO:0016740	membrane;transferase activity
CTheo_1733	2765	MscS family protein C1183,11	48	70	382	12	0	0	GO:0005509;GO:0016021;GO:0055085	calcium ion binding;integral component of membrane;transmembrane transport	K22048
CTheo_1734	1105	Hypothetical protein	0	0	0	0	0	0
CTheo_1735	1377	Hypothetical protein	0	0	0	0	0	0
CTheo_1736	1571	Hypothetical protein	0	0	0	0	0	0
CTheo_1737	2217	RCC1/BLIP-II protein	0	80	0	0	0	0			K15072
CTheo_1738	4343	Actin-related protein 8	2	0	116	0	0	0	GO:0000166;GO:0005634;GO:0009987	nucleotide binding;nucleus;cellular process	K11673
CTheo_1739	284	Hypothetical protein	0	0	0	0	0	0
CTheo_174	242	Hypothetical protein	0	0	0	0	0	0
CTheo_1740	1201	Hypothetical protein	0	0	0	0	0	0	GO:0003676	nucleic acid binding
CTheo_1741	4270	Rho-GTPase-activating protein	0	0	231	0	0	0	GO:0065007	biological regulation	K20643
CTheo_1742	594	DNA-directed RNA polymerase II subunit rpb4	0	0	75	58	0	0	GO:0000166;GO:0003676;GO:0003899;GO:0005665;GO:0006352;GO:0006366	nucleotide binding;nucleic acid binding;DNA-directed 5'-3' RNA polymerase activity;RNA polymerase II, core complex;DNA-templated transcription, initiation;transcription by RNA polymerase II	K03012
CTheo_1743	1233	Hypothetical protein	0	0	0	0	0	0
CTheo_1744	1401	Hypothetical protein	0	0	0	0	0	0	GO:0003676	nucleic acid binding
CTheo_1745	4715	Nuclear pore complex protein Nup85	0	32	504	52	0	0	GO:0016020	membrane
CTheo_1746	4190	Rho guanyl-nucleotide exchange factor	0	0	0	0	0	0	GO:0050794	regulation of cellular process	K19842	CED83340.1|GT31	0	50
CTheo_1747	1730	Hypothetical protein	212	248	1714	14	0	0	GO:0008152;GO:0016670	metabolic process;oxidoreductase activity, acting on a sulfur group of donors, oxygen as acceptor	K05906				SP(Sec/SPI)	0.996775	CS pos: 16-17. CEA-SP. Pr: 0.9013	Non-effector	0.948
CTheo_1748	4575	Carnitine O-acetyltransferase	206	0	208	7	0	0	GO:0004092	carnitine O-acetyltransferase activity	K00624	AFR96118.1|CE4	8.9e-107	57
CTheo_1749	2827	DNA helicase (PIF1)	0	0	0	0	0	0	GO:0000002;GO:0000723;GO:0003677;GO:0005524;GO:0005634;GO:0005739;GO:0006281;GO:0006310;GO:0032508;GO:0043141	mitochondrial genome maintenance;telomere maintenance;DNA binding;ATP binding;nucleus;mitochondrion;DNA repair;DNA recombination;DNA duplex unwinding;ATP-dependent 5'-3' DNA helicase activity	K15255
CTheo_175	3674	Hypothetical protein	0	0	0	0	0	0	GO:0005576;GO:0005975;GO:0016837;GO:0030248	extracellular region;carbohydrate metabolic process;carbon-oxygen lyase activity, acting on polysaccharides;cellulose binding	K18195	CCA74880.1|PL4_1	0	71	SP(Sec/SPI)	0.992948	CS pos: 19-20. ANA-AF. Pr: 0.8847	Non-effector	0.841
CTheo_1750	10160	Phosphatidylinositol 3-kinase	0	79	0	0	0	0	GO:0004674;GO:0005524;GO:0006468;GO:0044877	protein serine/threonine kinase activity;ATP binding;protein phosphorylation;protein-containing complex binding	K07203
CTheo_1751	2327	Hypothetical protein	0	0	0	0	0	0
CTheo_1752	2764	Hypothetical protein	0	0	0	0	0	0	GO:0008289	lipid binding
CTheo_1753	1393	Hypothetical protein	0	0	0	34	0	0	GO:0016740	transferase activity
CTheo_1754	2480	DNA cross-link repair protein pso2/snm1	0	0	0	0	0	0	GO:0006281;GO:0016740	DNA repair;transferase activity	K15340
CTheo_1755	9647	Ataxia telangiectasia mutated protein	0	158	0	48	0	0	GO:0004674;GO:0005524;GO:0006468	protein serine/threonine kinase activity;ATP binding;protein phosphorylation	K04728
CTheo_1756	954	40S ribosomal protein S4	0	67	219	5	0	0	GO:0003735;GO:0005840;GO:0006412;GO:0019843	structural constituent of ribosome;ribosome;translation;rRNA binding	K02987
CTheo_1757	561	Hypothetical protein	0	0	0	0	0	0
CTheo_1758	5625	GA28568 gene product from transcript GA28568-RA	0	0	0	0	0	0
CTheo_1759	2666	Hypothetical protein	0	0	298	0	0	0	GO:0004518;GO:0006281;GO:0090305	nuclease activity;DNA repair;nucleic acid phosphodiester bond hydrolysis
CTheo_176	2271	Inorganic phosphate transporter	0	0	337	0	0	0	GO:0005315;GO:0006839;GO:0031305;GO:0035435	inorganic phosphate transmembrane transporter activity;mitochondrial transport;integral component of mitochondrial inner membrane;phosphate ion transmembrane transport	K15102	XP_367690.1|GH20	5e-71	51
CTheo_1760	1278	Transcriptional regulator of RNA polII, SAGA, subunit	0	0	0	0	0	0	GO:0070461	SAGA-type complex
CTheo_1761	3576	Hypothetical protein	0	0	0	0	0	0	GO:0016491;GO:0016779;GO:0055114	oxidoreductase activity;nucleotidyltransferase activity;oxidation-reduction process
CTheo_1762	1579	Hypothetical protein	0	0	0	0	0	0
CTheo_1763	1896	Hypothetical protein	0	0	0	0	0	0
CTheo_1764	6862	GTPase-activating protein GYP2	0	0	160	28	0	0	GO:0005509;GO:0016020	calcium ion binding;membrane	K19951
CTheo_1765	1568	Hypothetical protein	0	0	0	0	0	0
CTheo_1766	2544	RasGEF domain protein	0	0	0	0	0	0	GO:0004672;GO:0005085;GO:0005524;GO:0005622;GO:0006468;GO:0007166;GO:0007264	protein kinase activity;guanyl-nucleotide exchange factor activity;ATP binding;intracellular;protein phosphorylation;cell surface receptor signaling pathway;small GTPase mediated signal transduction
CTheo_1767	533	Hypothetical protein	0	0	0	0	0	0
CTheo_1768	3657	Zf-RanBP domain-containing protein	0	0	49	26	0	0	GO:0003824	catalytic activity
CTheo_1769	2428	Fatty acid amide hydrolase 1	0	0	0	0	0	0	GO:0004040	amidase activity	K01426
CTheo_177	1002	Hypothetical protein	0	0	0	0	0	0	GO:0005488	binding
CTheo_1770	705	Alpha/beta hydrolase family domain-containing protein	0	0	0	0	0	0	GO:0016787	hydrolase activity
CTheo_1771	1524	MYND finger protein	0	0	0	0	0	0	GO:0046872	metal ion binding
CTheo_1772	717	RNA recognition motif protein	0	0	128	0	0	0	GO:0003729;GO:0005634;GO:0005737;GO:0006396	mRNA binding;nucleus;cytoplasm;RNA processing	K12876
CTheo_1773	2458	Hypothetical protein	0	0	182	0	0	0
CTheo_1774	1149	Chromo shadow domain protein	0	0	233	2	0	0	GO:0005634	nucleus
CTheo_1775	786	Hypothetical protein	0	0	0	0	0	0
CTheo_1776	770	Hypothetical protein	0	0	0	0	0	0
CTheo_1777	1302	Zinc-regulated transporter 1	0	0	0	16	0	0	GO:0000006;GO:0005887;GO:0071578	high-affinity zinc transmembrane transporter activity;integral component of plasma membrane;zinc ion import across plasma membrane	K14709
CTheo_1778	2309	ATP-dependent RNA helicase	246	0	0	0	0	0	GO:0003676;GO:0004386;GO:0005524	nucleic acid binding;helicase activity;ATP binding	K14810
CTheo_1779	3403	Hypothetical protein	0	0	0	0	0	0
CTheo_178	525	Hypothetical protein	0	0	278	32	0	0	GO:0005741;GO:0006886;GO:0016021	mitochondrial outer membrane;intracellular protein transport;integral component of membrane	K17769
CTheo_1780	626	Hypothetical protein	0	0	0	0	0	0
CTheo_1781	4022	E3 ubiquitin-protein ligase RNF216	0	140	0	0	0	0	GO:0016740	transferase activity					SP(Sec/SPI)	0.998511	CS pos: 16-17. AWA-QE. Pr: 0.9642	Non-effector	0.989
CTheo_1782	290	Hypothetical protein	0	0	0	0	0	0
CTheo_1783	1886	U2 snRNP auxilliary factor, large subunit, splicing factor	212	156	230	0	0	0	GO:0003723;GO:0005634;GO:0006397;GO:0008380	RNA binding;nucleus;mRNA processing;RNA splicing	K12837
CTheo_1784	2003	Xylulokinase	0	0	2	0	0	0	GO:0004856;GO:0046835	xylulokinase activity;carbohydrate phosphorylation	K00854
CTheo_1785	1072	Protein transport protein SEC9	0	0	0	0	0	0
CTheo_1786	787	Hypothetical protein	0	0	0	0	0	0
CTheo_1787	1248	Protein transport protein SEC9	0	0	134	0	0	0	GO:0008152;GO:0016772	metabolic process;transferase activity, transferring phosphorus-containing groups	K19950
CTheo_1788	1384	Hypothetical protein	0	0	0	0	0	0
CTheo_1789	7566	Biotin carboxylase	0	150	270	0	0	0	GO:0003989;GO:0004075;GO:0005524;GO:0005789;GO:0006085;GO:0006606;GO:0009317;GO:0016743;GO:0042759;GO:0042803;GO:0046872;GO:1905502	acetyl-CoA carboxylase activity;biotin carboxylase activity;ATP binding;endoplasmic reticulum membrane;acetyl-CoA biosynthetic process;protein import into nucleus;acetyl-CoA carboxylase complex;carboxyl- or carbamoyltransferase activity;long-chain fatty acid biosynthetic process;protein homodimerization activity;metal ion binding;acetyl-CoA binding	K11262
CTheo_179	3231	Fungal Zn, 2-cys(6) binuclear cluster domain protein	0	0	0	0	0	0	GO:0000981;GO:0005634;GO:0006357;GO:0008270	RNA polymerase II transcription factor activity, sequence-specific DNA binding;nucleus;regulation of transcription by RNA polymerase II;zinc ion binding
CTheo_1790	1461	Peptidyl-Lys metalloendopeptidase	0	0	0	0	0	0	GO:0004222;GO:0006508	metalloendopeptidase activity;proteolysis	K08646				SP(Sec/SPI)	0.965294	CS pos: 17-18. VSA-AP. Pr: 0.5709	Non-effector	0.893
CTheo_1791	894	Hypothetical protein	0	96	176	0	0	0
CTheo_1792	1738	Vacuolar amino acid transporter 5	0	0	62	0	0	0	GO:0006995;GO:0015173;GO:0015179;GO:0015181;GO:0015238;GO:0015801;GO:0016021;GO:0051938;GO:0090517	cellular response to nitrogen starvation;aromatic amino acid transmembrane transporter activity;L-amino acid transmembrane transporter activity;arginine transmembrane transporter activity;drug transmembrane transporter activity;aromatic amino acid transport;integral component of membrane;L-glutamate import;L-lysine transmembrane import into vacuole
CTheo_1793	2698	R3H domain-containing protein 2	0	0	0	7	0	0
CTheo_1794	2211	Hypothetical protein	0	0	0	0	0	0	GO:0004489;GO:0009086;GO:0035999;GO:0055114	methylenetetrahydrofolate reductase (NAD(P)H) activity;methionine biosynthetic process;tetrahydrofolate interconversion;oxidation-reduction process	K00297
CTheo_1795	1596	Hypothetical protein	0	88	0	0	0	0	GO:0016021	integral component of membrane
CTheo_1796	3574	Transmembrane protein	0	0	226	0	0	0
CTheo_1797	1662	Transmembrane protein	0	0	4	76	0	0
CTheo_1798	1600	Hypothetical protein	0	0	0	0	0	0
CTheo_1799	3897	Engulfment and cell motility-like protein	0	0	0	0	0	0
CTheo_18	2875	Na+/H+ antiporter Nha1	0	0	0	0	0	0	GO:0015299;GO:0016021;GO:1902600	solute:proton antiporter activity;integral component of membrane;proton transmembrane transport
CTheo_180	1531	3-hydroxyacyl-CoA dehydrogenase	0	0	0	0	0	0	GO:0003857;GO:0006631;GO:0055114;GO:0070403	3-hydroxyacyl-CoA dehydrogenase activity;fatty acid metabolic process;oxidation-reduction process;NAD+ binding	K00022
CTheo_1800	1593	G protein coupled glucose receptor regulating Gpa2 protein	0	0	0	0	0	0	GO:0016020	membrane
CTheo_1801	1536	G protein coupled glucose receptor regulating Gpa2 protein	0	0	0	0	0	0	GO:0016021	integral component of membrane
CTheo_1802	2456	Hypothetical protein	0	0	0	0	0	0
CTheo_1803	6852	E3 ubiquitin-protein ligase MARCH6	0	72	164	0	0	0	GO:0000166;GO:0004674;GO:0005515;GO:0005737;GO:0006376;GO:0006468;GO:0016021;GO:0016874;GO:0030003;GO:0042307;GO:0042493;GO:0046872	nucleotide binding;protein serine/threonine kinase activity;protein binding;cytoplasm;mRNA splice site selection;protein phosphorylation;integral component of membrane;ligase activity;cellular cation homeostasis;positive regulation of protein import into nucleus;response to drug;metal ion binding	K10661
CTheo_1804	1440	Cyclin-dependent kinase 7	0	0	0	0	0	0	GO:0000790;GO:0004693;GO:0005524;GO:0005829;GO:0006360;GO:0008353;GO:0019907;GO:0019912;GO:0070817;GO:0070985;GO:1900018;GO:1901921;GO:1903654;GO:1903655;GO:1904031;GO:1905866	nuclear chromatin;cyclin-dependent protein serine/threonine kinase activity;ATP binding;cytosol;transcription by RNA polymerase I;RNA polymerase II carboxy-terminal domain kinase activity;cyclin-dependent protein kinase activating kinase holoenzyme complex;cyclin-dependent protein kinase activating kinase activity;P-TEFb-cap methyltransferase complex localization;TFIIK complex;phosphorylation of …	K02202	CBX99002.1|GH18	2e-60	41
CTheo_1805	1864	Pre-rRNA-processing protein IPI3	0	0	0	0	0	0			K14829
CTheo_1806	2390	Hypothetical protein	0	0	0	0	0	0	GO:0007165;GO:0016301;GO:0016310	signal transduction;kinase activity;phosphorylation	K19841
CTheo_1807	3447	Vacuolar protein sorting-associated protein	0	42	0	54	0	0	GO:0005737;GO:0006886;GO:0007033	cytoplasm;intracellular protein transport;vacuole organization	K20180
CTheo_1808	1946	60S ribosomal export protein	0	0	0	0	0	0	GO:0000055;GO:0005634;GO:0022625;GO:0043023	ribosomal large subunit export from nucleus;nucleus;cytosolic large ribosomal subunit;ribosomal large subunit binding	K07562
CTheo_1809	953	Tim44 domain protein	0	0	70	0	0	0
CTheo_181	2242	Isocitrate lyase	0	0	0	0	0	0	GO:0004451;GO:0019752;GO:0046872	isocitrate lyase activity;carboxylic acid metabolic process;metal ion binding	K01637
CTheo_1810	630	Hypothetical protein	0	76	92	64	0	0
CTheo_1811	830	Histone H3	0	15	122	0	0	0	GO:0000786;GO:0003677;GO:0005634;GO:0046982	nucleosome;DNA binding;nucleus;protein heterodimerization activity	K11253
CTheo_1812	1776	Hypothetical protein	0	0	0	0	0	0
CTheo_1813	1230	Aspartate kinase homoserine dehydrogenase	0	100	0	0	0	0	GO:0004412;GO:0009086;GO:0009088;GO:0009090;GO:0009097;GO:0016301;GO:0016310;GO:0050661;GO:0055114	homoserine dehydrogenase activity;methionine biosynthetic process;threonine biosynthetic process;homoserine biosynthetic process;isoleucine biosynthetic process;kinase activity;phosphorylation;NADP binding;oxidation-reduction process	K00003
CTheo_1814	1782	Hypothetical protein	0	0	0	0	0	0
CTheo_1815	9939	Hypothetical protein	0	58	260	0	0	0	GO:0016021	integral component of membrane	K22382
CTheo_1816	1467	GRIP domain protein	0	0	0	0	0	0
CTheo_1817	3712	HECT ubiquitin conjugating enzyme binding protein	0	0	0	0	0	0			K20803
CTheo_1818	981	Hypothetical protein	0	0	0	0	0	0
CTheo_1819	886	Metallothionein expression activator	0	0	0	0	0	0	GO:0003676	nucleic acid binding
CTheo_182	3121	Cell surface glycoprotein 1	0	0	0	22	0	0	GO:0005515	protein binding
CTheo_1820	2397	RNA recognition motif domain-containing protein	0	6	266	42	0	0	GO:0003677;GO:0003723	DNA binding;RNA binding
CTheo_1821	2864	Hypothetical protein	0	19	4	0	0	0	GO:0003824	catalytic activity		ACU75807.1|CBM13	3.3e-132	40	SP(Sec/SPI)	0.993697	CS pos: 22-23. AAA-LN. Pr: 0.4951	Non-effector	0.99
CTheo_1822	1139	Hypothetical protein	0	0	0	0	0	0	GO:0016021	integral component of membrane
CTheo_1823	6164	UDP-glucose:glycoprotein glucosyltransferase	0	0	209	54	0	0	GO:0003980;GO:0006486;GO:0097359	UDP-glucose:glycoprotein glucosyltransferase activity;protein glycosylation;UDP-glucosylation	K11718	CCA74280.1|GT24	0	42	SP(Sec/SPI)	0.706581	CS pos: 21-22. ANG-AR. Pr: 0.3170	Non-effector	0.991
CTheo_1824	3165	Hypothetical protein	386	961	5530	146	0	0	GO:0005524;GO:0005886;GO:0008553;GO:0016021;GO:0046872;GO:0120029	ATP binding;plasma membrane;proton-exporting ATPase activity, phosphorylative mechanism;integral component of membrane;metal ion binding;proton export across plasma membrane	K01535
CTheo_1825	2035	Pectate lyase C	0	0	0	0	0	0	GO:0005576;GO:0005975;GO:0030248;GO:0030570	extracellular region;carbohydrate metabolic process;cellulose binding;pectate lyase activity		CDJ79829.1|PL1_2	1.4e-132	75
CTheo_1826	1814	Pectate lyase C	0	0	0	0	0	0	GO:0005576;GO:0005975;GO:0030248;GO:0030570	extracellular region;carbohydrate metabolic process;cellulose binding;pectate lyase activity		CDJ79829.1|PL1_2	1e-144	75	SP(Sec/SPI)	0.990096	CS pos: 20-21. ALA-IP. Pr: 0.8892	Non-effector	0.719
CTheo_1827	1831	Pectate lyase C	0	0	0	0	0	0	GO:0030570	pectate lyase activity		CDJ79829.1|PL1_2	1.2e-121	66	SP(Sec/SPI)	0.942836	CS pos: 21-22. VLA-IP. Pr: 0.8535	Non-effector	0.621
CTheo_1828	767	Hypothetical protein	0	52	0	14	0	0
CTheo_1829	1416	Hypothetical protein	0	0	0	0	0	0
CTheo_183	1786	Hypothetical protein	0	0	0	0	0	0
CTheo_1830	834	Hypothetical protein	0	0	0	0	0	0							SP(Sec/SPI)	0.999168	CS pos: 19-20. AIA-AP. Pr: 0.7909	Non-effector	0.995
CTheo_1831	3725	Condensin complex subunit 3	0	0	0	0	0	0	GO:0000796;GO:0007076	condensin complex;mitotic chromosome condensation	K06678
CTheo_1832	1730	Protein DIA2	0	0	0	0	0	0
CTheo_1833	3272	Hypothetical protein	140	0	0	0	0	0
CTheo_1834	3563	Xenotropic and polytropic retrovirus receptor 1	0	0	0	0	0	0
CTheo_1835	3669	Xenotropic and polytropic retrovirus receptor-like protein	0	0	0	0	0	0	GO:0016020	membrane
CTheo_1836	3765	Xenotropic and polytropic retrovirus receptor 1	0	0	0	0	0	0	GO:0016021	integral component of membrane
CTheo_1837	1650	CNS1 protein	0	0	0	24	0	0
CTheo_1838	1160	Hypothetical protein	0	0	0	0	0	0	GO:0004497;GO:0005524;GO:0016021;GO:0016787;GO:0055114;GO:0071949	monooxygenase activity;ATP binding;integral component of membrane;hydrolase activity;oxidation-reduction process;FAD binding
CTheo_1839	1202	Salicylate hydroxylase	0	0	0	0	0	0	GO:0004497;GO:0005524;GO:0016021;GO:0016787;GO:0055114;GO:0071949	monooxygenase activity;ATP binding;integral component of membrane;hydrolase activity;oxidation-reduction process;FAD binding
CTheo_184	1602	Ethanolamine-phosphate cytidylyltransferase	0	0	0	0	0	0	GO:0009058;GO:0016779	biosynthetic process;nucleotidyltransferase activity	K00967
CTheo_1840	804	DSBA domain-containing protein	0	0	131	0	0	0	GO:0015035;GO:0055114	protein disulfide oxidoreductase activity;oxidation-reduction process
CTheo_1841	858	Hypothetical protein	0	0	0	0	0	0							SP(Sec/SPI)	0.998109	CS pos: 19-20. ALA-GP. Pr: 0.9538	Non-effector	0.995
CTheo_1842	690	40S ribosomal protein S25	0	0	172	0	0	0	GO:0005840	ribosome	K02975
CTheo_1843	1348	4-hydroxybenzoate polyprenyltransferase	0	0	0	38	0	0	GO:0002083;GO:0006744;GO:0008299;GO:0031305;GO:0047293	4-hydroxybenzoate decaprenyltransferase activity;ubiquinone biosynthetic process;isoprenoid biosynthetic process;integral component of mitochondrial inner membrane;4-hydroxybenzoate nonaprenyltransferase activity	K06125
CTheo_1844	1140	Hypothetical protein	0	0	13	0	0	0	GO:0008137;GO:0009055;GO:0016020;GO:0022900	NADH dehydrogenase (ubiquinone) activity;electron transfer activity;membrane;electron transport chain
CTheo_1845	2566	Hypothetical protein	0	0	0	0	0	0	GO:0016021;GO:0016491;GO:0055114	integral component of membrane;oxidoreductase activity;oxidation-reduction process
CTheo_1846	4821	Mediator of replication checkpoint protein	0	0	0	0	0	0
CTheo_1847	1494	60S ribosomal protein L3	0	216	216	68	0	0	GO:0003735;GO:0005840;GO:0006412;GO:0016021	structural constituent of ribosome;ribosome;translation;integral component of membrane	K02925
CTheo_1848	1377	Hypothetical protein	0	0	0	0	0	0
CTheo_1849	3660	PTCB-BRCT domain protein	0	0	0	0	0	0
CTheo_185	1835	Hypothetical protein	0	0	0	26	0	0	GO:0005737;GO:0016462	cytoplasm;pyrophosphatase activity	K01514				SP(Sec/SPI)	0.97798	CS pos: 15-16. ALA-AP. Pr: 0.8566	Non-effector	0.989
CTheo_1850	1336	Hypothetical protein	0	0	498	3	0	0	GO:0004128;GO:0016021;GO:0055114	cytochrome-b5 reductase activity, acting on NAD(P)H;integral component of membrane;oxidation-reduction process	K00326
CTheo_1851	1940	Hypothetical protein	0	0	57	36	0	0
CTheo_1852	3362	Mucin-2	0	0	0	0	0	0	GO:0016021	integral component of membrane
CTheo_1853	756	Hypothetical protein	0	0	0	0	0	0
CTheo_1854	1090	Protein SGT1	292	188	328	14	0	0			K12795
CTheo_1855	2653	Hypothetical protein	0	0	0	0	0	0	GO:0005794;GO:0006486;GO:0008378;GO:0016021	Golgi apparatus;protein glycosylation;galactosyltransferase activity;integral component of membrane		CCA73538.1|GT31	2e-54	46
CTheo_1856	1905	Zinc/cadmium resistance protein	0	232	810	0	0	0	GO:0008324;GO:0016021;GO:0098655	cation transmembrane transporter activity;integral component of membrane;cation transmembrane transport	K14688
CTheo_1857	1304	Hypothetical protein	0	0	0	0	0	0
CTheo_1858	1013	Hypothetical protein	0	0	0	0	0	0
CTheo_1859	2649	Hypothetical protein	0	40	0	0	0	0	GO:0046872	metal ion binding
CTheo_186	1574	Hypothetical protein	0	0	0	0	0	0	GO:0008152;GO:0051118	metabolic process;glucan endo-1,3-alpha-glucosidase activity	K08254	SMY24727.1|GH71	7e-79	41	SP(Sec/SPI)	0.795149	CS pos: 20-21. AAA-AS. Pr: 0.5104	Non-effector	0.955
CTheo_1860	2428	Mannosyl-oligosaccharide alpha-1,2-mannosidase	0	0	159	0	0	0	GO:0004571;GO:0005509;GO:0008152;GO:0016021	mannosyl-oligosaccharide 1,2-alpha-mannosidase activity;calcium ion binding;metabolic process;integral component of membrane	K01230	CBQ72197.1|GH47	2e-107	41	SP(Sec/SPI)	0.925549	CS pos: 24-25. ISA-AN. Pr: 0.6557	Non-effector	0.99
CTheo_1861	8946	Isopentenyl-diphosphate delta-isomerase	250	37	792	91	0	0	GO:0006004;GO:0016021;GO:0016757;GO:0016853	fucose metabolic process;integral component of membrane;transferase activity, transferring glycosyl groups;isomerase activity	K01823
CTheo_1862	395	Hypothetical protein	0	0	0	0	0	0
CTheo_1863	666	Hypothetical protein	0	0	0	0	0	0
CTheo_1864	2000	Hypothetical protein	0	0	0	0	0	0	GO:0003824;GO:0008152;GO:0016020	catalytic activity;metabolic process;membrane	K22133
CTheo_1865	1648	Pre-mRNA-splicing factor SPP382	0	0	0	0	0	0	GO:0016020	membrane
CTheo_1866	546	Hypothetical protein	0	0	258	16	0	0	GO:0003735;GO:0005762	structural constituent of ribosome;mitochondrial large ribosomal subunit	K17438
CTheo_1867	1140	Hypothetical protein	0	0	0	0	0	0
CTheo_1868	3932	Protein transporter Sec23	0	149	191	74	0	0	GO:0000139;GO:0006886;GO:0008270;GO:0016021;GO:0019028;GO:0030127;GO:0090114	Golgi membrane;intracellular protein transport;zinc ion binding;integral component of membrane;viral capsid;COPII vesicle coat;COPII-coated vesicle budding	K14006				SP(Sec/SPI)	0.816799	CS pos: 23-24. LVA-RE. Pr: 0.2225	Non-effector	0.991
CTheo_1869	1285	Hypothetical protein	0	0	0	50	0	0
CTheo_187	1437	CCR4-NOT transcription complex subunit 7	0	0	0	0	0	0	GO:0003676	nucleic acid binding	K12581
CTheo_1870	2965	MFS MFS-1 protein	0	0	0	0	0	0	GO:0003676;GO:0005215;GO:0016021;GO:0055085	nucleic acid binding;transporter activity;integral component of membrane;transmembrane transport
CTheo_1871	1512	Serine/threonine-protein phosphatase	0	198	313	122	0	0	GO:0000164;GO:0004722;GO:0006470;GO:0046872	protein phosphatase type 1 complex;protein serine/threonine phosphatase activity;protein dephosphorylation;metal ion binding	K06269
CTheo_1872	2766	PH domain protein	0	0	0	0	0	0
CTheo_1873	1904	Hypothetical protein	0	0	0	0	0	0
CTheo_1874	1794	SPRY domain protein	0	0	0	42	0	0	GO:0016021	integral component of membrane
CTheo_1875	1294	5'-AMP-activated protein kinase subunit gamma	0	0	0	0	0	0	GO:0001302;GO:0004679;GO:0005524;GO:0005641;GO:0005737;GO:0005886;GO:0006357;GO:0007031;GO:0016208;GO:0031588;GO:0042802;GO:0043539;GO:0045722;GO:0071902	replicative cell aging;AMP-activated protein kinase activity;ATP binding;nuclear envelope lumen;cytoplasm;plasma membrane;regulation of transcription by RNA polymerase II;peroxisome organization;AMP binding;nucleotide-activated protein kinase complex;identical protein binding;protein serine/threonine kinase activator activity;positive regulation of gluconeogenesis;positive regulation of protein s…	K07200
CTheo_1876	3230	Hypothetical protein	0	0	0	0	0	0	GO:0008168;GO:0032259	methyltransferase activity;methylation
CTheo_1877	1552	Hypothetical protein	0	90	48	48	0	0
CTheo_1878	7160	Cytoplasmic protein	166	110	1685	34	0	0	GO:0006508;GO:0008237;GO:0016020;GO:0046872	proteolysis;metallopeptidase activity;membrane;metal ion binding
CTheo_1879	1011	RNA polymerase I specific initiation factor	0	0	0	0	0	0
CTheo_188	2918	Protein BZZ1	0	0	62	0	0	0	GO:0005622;GO:0035556;GO:0046872	intracellular;intracellular signal transduction;metal ion binding	K20121
CTheo_1880	726	Ribosomal protein large subunit 13	0	76	344	0	0	0	GO:0003735;GO:0005840;GO:0006412	structural constituent of ribosome;ribosome;translation	K02873
CTheo_1881	2872	Hypothetical protein	0	0	624	28	0	0
CTheo_1882	511	NADH dehydrogenase (ubiquinone) 1 alpha subcomplex 5	0	0	0	58	0	0	GO:0003954;GO:0005743;GO:0022904	NADH dehydrogenase activity;mitochondrial inner membrane;respiratory electron transport chain	K03949
CTheo_1883	1186	Plasminogen activator inhibitor 1 RNA-binding protein	0	204	368	52	0	0
CTheo_1884	3214	RNA polymerase I-specific transcription-initiation factor	0	0	0	0	0	0	GO:0010467;GO:0034645;GO:0044238;GO:0044271	gene expression;cellular macromolecule biosynthetic process;primary metabolic process;cellular nitrogen compound biosynthetic process
CTheo_1885	584	U6 snRNA-associated-like-Sm protein LSM1	0	0	158	0	0	0	GO:0000956;GO:0005737	nuclear-transcribed mRNA catabolic process;cytoplasm	K12620
CTheo_1886	2414	Hypothetical protein	0	0	0	0	0	0	GO:0010467;GO:0034645;GO:0044238;GO:0044271	gene expression;cellular macromolecule biosynthetic process;primary metabolic process;cellular nitrogen compound biosynthetic process	K15219
CTheo_1887	3118	Indigoidine synthase A family protein	0	0	0	0	0	0	GO:0016310;GO:0016798;GO:0050225	phosphorylation;hydrolase activity, acting on glycosyl bonds;pseudouridine kinase activity	K16330
CTheo_1888	1528	3-ketoacyl-CoA-thiolase	0	266	399	32	0	0	GO:0008152;GO:0016747	metabolic process;transferase activity, transferring acyl groups other than amino-acyl groups	K00626
CTheo_1889	2440	Hypothetical protein	0	0	152	0	0	0
CTheo_189	1261	Hypothetical protein	0	0	0	0	0	0
CTheo_1890	787	Hypothetical protein	0	0	0	0	0	0			K17888
CTheo_1891	982	40S ribosomal protein S1	0	124	422	30	0	0	GO:0003735;GO:0006412;GO:0022627	structural constituent of ribosome;translation;cytosolic small ribosomal subunit	K02984
CTheo_1892	573	Hypothetical protein	0	0	0	0	0	0
CTheo_1893	2185	Hypothetical protein	0	0	0	0	0	0
CTheo_1894	3216	Fas-binding factor	0	0	0	0	0	0
CTheo_1895	772	Hypothetical protein	0	0	340	0	0	0
CTheo_1896	902	Hypothetical protein	0	0	144	0	0	0
CTheo_1897	2868	Hypothetical protein	0	0	0	0	0	0
CTheo_1898	929	RNase H domain-containing protein	0	0	0	0	0	0
CTheo_1899	4909	Magnesium transport protein CorA	0	0	112	0	0	0	GO:0016021;GO:0030001;GO:0046873;GO:0055085	integral component of membrane;metal ion transport;metal ion transmembrane transporter activity;transmembrane transport
CTheo_19	1218	PHB depolymerase family esterase	0	0	194	0	0	0	GO:0005576;GO:0005975;GO:0016021;GO:0016787;GO:0030248	extracellular region;carbohydrate metabolic process;integral component of membrane;hydrolase activity;cellulose binding	K05972	ABI63599.1|CE1|3.1.1.72	8.7e-110	71	SP(Sec/SPI)	0.991029	CS pos: 20-21. VAG-VA. Pr: 0.6905	Non-effector	0.911
CTheo_190	626	Mediator of RNA polymerase II transcription subunit 31	66	0	0	0	0	0	GO:0006281;GO:0006311;GO:0006355;GO:0006366;GO:0016592;GO:0045144;GO:0070847	DNA repair;meiotic gene conversion;regulation of transcription, DNA-templated;transcription by RNA polymerase II;mediator complex;meiotic sister chromatid segregation;core mediator complex	K15153
CTheo_1900	1526	Peroxisomal biogenesis factor 2	0	362	0	0	0	0			K06664
CTheo_1901	4243	Importin-11 protein	0	0	0	0	0	0	GO:0005634;GO:0006886;GO:0008536	nucleus;intracellular protein transport;Ran GTPase binding
CTheo_1902	1610	GTP cyclohydrolase II	51	111	260	59	0	0	GO:0003935;GO:0005524;GO:0009231	GTP cyclohydrolase II activity;ATP binding;riboflavin biosynthetic process	K01497
CTheo_1903	3325	Vesicle-fusing ATPase	0	43	0	0	0	0	GO:0003935;GO:0005524;GO:0009231	GTP cyclohydrolase II activity;ATP binding;riboflavin biosynthetic process	K06027
CTheo_1904	1269	Transmembrane protein 110	0	0	0	0	0	0	GO:0016021	integral component of membrane
CTheo_1905	1280	Hypothetical protein	0	0	0	0	0	0
CTheo_1906	924	Hypothetical protein	0	0	0	0	0	0							SP(Sec/SPI)	0.922704	CS pos: 24-25. AAA-LP. Pr: 0.4521	Non-effector	0.536
CTheo_1907	1116	Endoplasmic reticulum protein	0	0	0	0	0	0	GO:0008152;GO:0016787	metabolic process;hydrolase activity
CTheo_1908	1498	Chitin deacetylase	0	0	0	0	0	0	GO:0004099;GO:0005975	chitin deacetylase activity;carbohydrate metabolic process		CCA68104.1|CE4	4e-69	43	SP(Sec/SPI)	0.989109	CS pos: 16-17. VLA-HP. Pr: 0.9088	Non-effector	0.986
CTheo_1909	350	Hypothetical protein	0	0	0	0	0	0
CTheo_191	1516	Hypothetical protein	128	42	928	127	0	0	GO:0004672;GO:0005524;GO:0006468	protein kinase activity;ATP binding;protein phosphorylation	K08286
CTheo_1910	5196	Glutaminyl-tRNA synthetase	0	138	0	0	0	0	GO:0004819;GO:0005524;GO:0005739;GO:0005829;GO:0006425	glutamine-tRNA ligase activity;ATP binding;mitochondrion;cytosol;glutaminyl-tRNA aminoacylation	K01886
CTheo_1911	1447	Hypothetical protein	0	0	59	0	0	0
CTheo_1912	2459	Hypothetical protein	0	170	659	96	0	0
CTheo_1913	2380	Calcium-dependent carrier protein	0	0	0	0	0	0	GO:0005509;GO:0016021;GO:0055085	calcium ion binding;integral component of membrane;transmembrane transport	K14684
CTheo_1914	3767	O-methylsterigmatocystin oxidoreductase	0	0	0	0	0	0	GO:0004497;GO:0005506;GO:0016021;GO:0016705;GO:0016829;GO:0020037;GO:0055114	monooxygenase activity;iron ion binding;integral component of membrane;oxidoreductase activity, acting on paired donors, with incorporation or reduction of molecular oxygen;lyase activity;heme binding;oxidation-reduction process	K18551
CTheo_1915	2344	Steroid 17-alpha-hydroxylase/17,20 lyase	0	0	0	0	0	0	GO:0004497;GO:0005506;GO:0016021;GO:0016705;GO:0016829;GO:0020037;GO:0055114	monooxygenase activity;iron ion binding;integral component of membrane;oxidoreductase activity, acting on paired donors, with incorporation or reduction of molecular oxygen;lyase activity;heme binding;oxidation-reduction process
CTheo_1916	1438	Hypothetical protein	0	0	0	0	0	0
CTheo_1917	5456	5-methyltetrahydropteroyltriglutamate homocysteine S-methyltransferase	0	526	913	56	0	0	GO:0003871;GO:0008270;GO:0019280;GO:0032259;GO:0046084	5-methyltetrahydropteroyltriglutamate-homocysteine S-methyltransferase activity;zinc ion binding;L-methionine biosynthetic process from homoserine via O-acetyl-L-homoserine and cystathionine;methylation;adenine biosynthetic process	K00549
CTheo_1918	2188	Lysophospholipid acyltransferase	0	0	210	0	0	0	GO:0016021;GO:0047184	integral component of membrane;1-acylglycerophosphocholine O-acyltransferase activity	K13519
CTheo_1919	1009	Putative effector protein	0	0	0	0	0	0	GO:0005576;GO:0030570	extracellular region;pectate lyase activity	K22539	CDJ79830.1|PL3_2	1e-68	57	SP(Sec/SPI)	0.952781	CS pos: 22-23. VVA-VP. Pr: 0.7408	Effector	0.71
CTheo_192	671	Ribosomal protein L19	168	153	523	50	0	0	GO:0003735;GO:0006412;GO:0022625	structural constituent of ribosome;translation;cytosolic large ribosomal subunit	K02885
CTheo_1920	1490	Hypothetical protein	0	0	0	0	0	0
CTheo_1921	4058	Pre-mRNA cleavage complex II protein Clp1	0	0	0	0	0	0	GO:0005507;GO:0005743;GO:0006825;GO:0006878;GO:0008535;GO:0016021;GO:0045454	copper ion binding;mitochondrial inner membrane;copper ion transport;cellular copper ion homeostasis;respiratory chain complex IV assembly;integral component of membrane;cell redox homeostasis	K07152
CTheo_1922	1221	Glutathione S-transferase	0	0	0	0	0	0	GO:0004364;GO:0005737;GO:0008152	glutathione transferase activity;cytoplasm;metabolic process	K00799
CTheo_1923	3997	Hypothetical protein	206	0	0	34	0	0	GO:0005525;GO:0005622;GO:0006457;GO:0007021	GTP binding;intracellular;protein folding;tubulin complex assembly	K07943
CTheo_1924	4459	PPR containing protein	0	0	68	28	0	0
CTheo_1925	4167	Vegetative incompatibility protein HET-E-1	0	0	0	0	0	0
CTheo_1926	965	Hypothetical protein	0	0	0	0	0	0	GO:0016021	integral component of membrane	K18173
CTheo_1927	578	Hypothetical protein	0	98	0	80	0	0			K14800
CTheo_1928	3719	RNA polymerase II-associated protein	0	0	48	0	0	0	GO:0006355;GO:0016570	regulation of transcription, DNA-templated;histone modification	K15176
CTheo_1929	5090	Aspartyl-tRNA synthetase	0	90	193	7	0	0	GO:0003676;GO:0004815;GO:0005524;GO:0005737;GO:0006422	nucleic acid binding;aspartate-tRNA ligase activity;ATP binding;cytoplasm;aspartyl-tRNA aminoacylation	K22503
CTheo_193	6302	ABC transporter	0	0	208	0	0	0	GO:0005524;GO:0006855;GO:0008559;GO:0016021;GO:0042908	ATP binding;drug transmembrane transport;xenobiotic transmembrane transporting ATPase activity;integral component of membrane;xenobiotic transport
CTheo_1930	685	Aldo/keto reductase	0	0	0	0	0	0
CTheo_1931	1455	Hypothetical protein	0	0	0	34	0	0	GO:0016491;GO:0055114	oxidoreductase activity;oxidation-reduction process
CTheo_1932	2684	Poly(A) polymerase	0	110	96	10	0	0	GO:0003723;GO:0004652;GO:0005524;GO:0005634;GO:0016021;GO:0031123;GO:0043631;GO:0046872	RNA binding;polynucleotide adenylyltransferase activity;ATP binding;nucleus;integral component of membrane;RNA 3'-end processing;RNA polyadenylation;metal ion binding	K14376
CTheo_1933	4636	Hypothetical protein	0	225	446	52	0	0	GO:0003723;GO:0004652;GO:0005634;GO:0016021;GO:0031123;GO:0043631	RNA binding;polynucleotide adenylyltransferase activity;nucleus;integral component of membrane;RNA 3'-end processing;RNA polyadenylation					SP(Sec/SPI)	0.71653	CS pos: 24-25. VWA-SL. Pr: 0.2912	Non-effector	0.894
CTheo_1934	3291	Exocyst complex component sec10	0	0	0	0	0	0	GO:0000145;GO:0006887;GO:0048278	exocyst;exocytosis;vesicle docking	K19984
CTheo_1935	2030	MFS transporter	0	0	0	0	0	0
CTheo_1936	329	Hypothetical protein	0	0	0	19	0	0
CTheo_1937	1033	Proteasome subunit beta type protein	199	78	316	0	0	0	GO:0004298;GO:0005634;GO:0005737;GO:0005839;GO:0043161	threonine-type endopeptidase activity;nucleus;cytoplasm;proteasome core complex;proteasome-mediated ubiquitin-dependent protein catabolic process	K02738
CTheo_1938	1000	26S proteasome non-ATPase regulatory subunit	0	0	0	0	0	0	GO:0005838;GO:0006508	proteasome regulatory particle;proteolysis	K03031
CTheo_1939	4445	Pheromone-regulated membrane protein 10	0	0	0	0	0	0	GO:0016021	integral component of membrane
CTheo_194	4257	Muscle M-line assembly protein unc-89	0	0	0	0	0	0	GO:0003824	catalytic activity
CTheo_1940	1227	Hypothetical protein	0	0	0	0	0	0	GO:0004300;GO:0008152	enoyl-CoA hydratase activity;metabolic process	K05607
CTheo_1941	1673	Hypothetical protein	0	0	0	0	0	0
CTheo_1942	895	Zinc finger CCCH domain-containing protein 25	0	0	236	27	0	0	GO:0003723;GO:0016021	RNA binding;integral component of membrane	K13107
CTheo_1943	1186	Hypothetical protein	0	0	0	0	0	0	GO:0004252;GO:0006508;GO:0016021;GO:0016874	serine-type endopeptidase activity;proteolysis;integral component of membrane;ligase activity
CTheo_1944	2065	Eukaryotic translation initiation factor 3 subunit D	0	0	54	26	0	0	GO:0001732;GO:0002191;GO:0003743;GO:0005852;GO:0016282;GO:0033290;GO:0098808	formation of cytoplasmic translation initiation complex;cap-dependent translational initiation;translation initiation factor activity;eukaryotic translation initiation factor 3 complex;eukaryotic 43S preinitiation complex;eukaryotic 48S preinitiation complex;mRNA cap binding	K03251
CTheo_1945	5257	Gamma-glutamyltranspeptidase	0	182	0	36	0	0	GO:0006777;GO:0032324;GO:0102953;GO:0103068	Mo-molybdopterin cofactor biosynthetic process;molybdopterin cofactor biosynthetic process;hypoglycin A gamma-glutamyl transpeptidase activity;leukotriene C4 gamma-glutamyl transferase activity	K00681
CTheo_1946	1651	Hypothetical protein	0	0	0	0	0	0	GO:0003853;GO:0050660;GO:0055114	2-methylacyl-CoA dehydrogenase activity;flavin adenine dinucleotide binding;oxidation-reduction process
CTheo_1947	1835	Hypothetical protein	0	0	288	40	0	0							SP(Sec/SPI)	0.997748	CS pos: 18-19. ASA-SW. Pr: 0.9172	Non-effector	0.833
CTheo_1948	442	Hypothetical protein	0	0	0	0	0	0
CTheo_1949	3427	Hypothetical protein	0	0	0	28	0	0
CTheo_195	10209	Striatin-interacting protein	0	0	0	6	0	0	GO:0000981;GO:0003677;GO:0005634;GO:0006357;GO:0008270	RNA polymerase II transcription factor activity, sequence-specific DNA binding;DNA binding;nucleus;regulation of transcription by RNA polymerase II;zinc ion binding
CTheo_1950	483	Hypothetical protein	0	0	0	0	0	0
CTheo_1951	1419	Ribosomal RNA small subunit methyltransferase mra1	0	0	0	0	0	0	GO:0000447;GO:0000472;GO:0000480;GO:0005730;GO:0005737;GO:0005880;GO:0019843;GO:0030686;GO:0032040;GO:0034399;GO:0042802;GO:0070037;GO:0070475	endonucleolytic cleavage in ITS1 to separate SSU-rRNA from 5.8S rRNA and LSU-rRNA from tricistronic rRNA transcript (SSU-rRNA, 5.8S rRNA, LSU-rRNA);endonucleolytic cleavage to generate mature 5'-end of SSU-rRNA from (SSU-rRNA, 5.8S rRNA, LSU-rRNA);endonucleolytic cleavage in 5'-ETS of tricistronic rRNA transcript (SSU-rRNA, 5.8S rRNA, LSU-rRNA);nucleolus;cytoplasm;nuclear microtubule;rRNA binding…	K14568
CTheo_1952	1104	Hypothetical protein	0	0	312	0	0	0	GO:0005634;GO:0008168;GO:0008525;GO:0008526;GO:0015914;GO:0032153;GO:0032259;GO:0035838;GO:0048193;GO:0060187	nucleus;methyltransferase activity;phosphatidylcholine transporter activity;phosphatidylinositol transporter activity;phospholipid transport;cell division site;methylation;growing cell tip;Golgi vesicle transport;cell pole
CTheo_1953	1141	Hypothetical protein	0	0	37	0	0	0	GO:0006511;GO:0008168;GO:0008540;GO:0032259	ubiquitin-dependent protein catabolic process;methyltransferase activity;proteasome regulatory particle, base subcomplex;methylation	K03029
CTheo_1954	1398	Uracil phosphoribosyltransferase	0	0	0	0	0	0	GO:0004845;GO:0008655;GO:0009116	uracil phosphoribosyltransferase activity;pyrimidine-containing compound salvage;nucleoside metabolic process	K00761
CTheo_1955	3005	Aryl-alcohol dehydrogenase	0	0	0	0	0	0	GO:0016491;GO:0055114	oxidoreductase activity;oxidation-reduction process
CTheo_1956	7769	RNA-dependent RNA polymerase 2	0	0	91	0	0	0	GO:0001172;GO:0003968;GO:0004386	transcription, RNA-templated;RNA-directed 5'-3' RNA polymerase activity;helicase activity	K14326
CTheo_1957	1408	Exoglucanase 3	0	0	0	0	0	0	GO:0005576;GO:0005975;GO:0016787;GO:0030248	extracellular region;carbohydrate metabolic process;hydrolase activity;cellulose binding		CCA73365.1|CE16	1e-75	48	SP(Sec/SPI)	0.997516	CS pos: 21-22. VAA-QQ. Pr: 0.7940	Non-effector	0.986
CTheo_1958	3550	Hypothetical protein	0	0	0	0	0	0	GO:0008422;GO:0030245;GO:0102483	beta-glucosidase activity;cellulose catabolic process;scopolin beta-glucosidase activity		CCA73462.1|GH3	0	59	SP(Sec/SPI)	0.978362	CS pos: 20-21. ALA-QS. Pr: 0.8651	Non-effector	0.953
CTheo_1959	3566	Hypothetical protein	0	0	0	0	0	0	GO:0008422;GO:0030245;GO:0102483	beta-glucosidase activity;cellulose catabolic process;scopolin beta-glucosidase activity	K05349	CCA73462.1|GH3	0	61	SP(Sec/SPI)	0.890573	CS pos: 20-21. TLA-QS. Pr: 0.6629	Non-effector	0.953
CTheo_196	5208	Ubiquitin-activating enzyme E1	268	0	1208	88	0	0	GO:0000287;GO:0004839;GO:0005524;GO:0005634;GO:0005737;GO:0016567	magnesium ion binding;ubiquitin activating enzyme activity;ATP binding;nucleus;cytoplasm;protein ubiquitination	K03178
CTheo_1960	4575	Myosin-9	0	47	0	0	0	0
CTheo_1961	506	Hypothetical protein	0	0	0	0	0	0	GO:0005737;GO:0016857	cytoplasm;racemase and epimerase activity, acting on carbohydrates and derivatives
CTheo_1962	3341	Cingulin	0	0	0	0	0	0
CTheo_1963	2019	Hypothetical protein	0	125	0	0	0	0	GO:0016020	membrane
CTheo_1964	4007	C-1-tetrahydrofolate synthase	0	58	561	60	0	0	GO:0004329;GO:0004488;GO:0005524;GO:0016787;GO:0055114	formate-tetrahydrofolate ligase activity;methylenetetrahydrofolate dehydrogenase (NADP+) activity;ATP binding;hydrolase activity;oxidation-reduction process	K00288
CTheo_1965	1321	Methylenetetrahydrofolate dehydrogenase (NAD+)	0	0	0	29	0	0	GO:0004487;GO:0004488;GO:0055114	methylenetetrahydrofolate dehydrogenase (NAD+) activity;methylenetetrahydrofolate dehydrogenase (NADP+) activity;oxidation-reduction process	K00295
CTheo_1966	998	Hypothetical protein	0	0	0	0	0	0
CTheo_1967	4939	Hypothetical protein	0	0	0	0	0	0
CTheo_1968	1250	Grap2/cyclin-D-interacting protein	0	0	0	0	0	0	GO:0051726	regulation of cell cycle
CTheo_1969	3323	Hypothetical protein	0	104	264	0	0	0	GO:0004222;GO:0005524;GO:0006508;GO:0016021	metalloendopeptidase activity;ATP binding;proteolysis;integral component of membrane	K08955
CTheo_197	836	Supernatant protein factor carboxy-terminal domain protein	0	0	332	0	0	0	GO:0005783;GO:0006621;GO:0006888;GO:0016021;GO:0016050;GO:0030134	endoplasmic reticulum;protein retention in ER lumen;ER to Golgi vesicle-mediated transport;integral component of membrane;vesicle organization;COPII-coated ER to Golgi transport vesicle	K20347
CTheo_1970	3828	Zf-C2H2 domain-containing protein	0	0	0	0	0	0	GO:0003676;GO:0016021	nucleic acid binding;integral component of membrane
CTheo_1971	1352	Hypothetical protein	0	0	84	17	0	0
CTheo_1972	1796	SVP1-like protein	0	0	0	0	0	0
CTheo_1973	633	Ricin-type beta-trefoil lectin domain protein	0	0	0	0	0	0
CTheo_1974	2815	Cytochrome P450 family protein	0	0	0	0	0	0	GO:0005506;GO:0016705;GO:0020037;GO:0055114	iron ion binding;oxidoreductase activity, acting on paired donors, with incorporation or reduction of molecular oxygen;heme binding;oxidation-reduction process					SP(Sec/SPI)	0.548076	CS pos: 19-20. VSA-VL. Pr: 0.3303	Non-effector	0.991
CTheo_1975	851	Vacuole protein	7	0	0	22	0	0	GO:0005887;GO:0015079;GO:0071805	integral component of plasma membrane;potassium ion transmembrane transporter activity;potassium ion transmembrane transport
CTheo_1976	1906	Vacuole protein	61	70	14	64	0	0	GO:0005887;GO:0015079;GO:0071805	integral component of plasma membrane;potassium ion transmembrane transporter activity;potassium ion transmembrane transport
CTheo_1977	2734	Developmentally regulated GTP-binding protein	0	0	168	128	0	0	GO:0005525;GO:0016021	GTP binding;integral component of membrane
CTheo_1978	2971	Hypothetical protein	0	74	0	0	0	0	GO:0005774;GO:0006865;GO:0006914;GO:0016021	vacuolar membrane;amino acid transport;autophagy;integral component of membrane	K06902
CTheo_1979	2224	Hypothetical protein	0	0	0	0	0	0	GO:0005525	GTP binding	K14538
CTheo_198	464	Hypothetical protein	0	34	0	50	0	0
CTheo_1980	8127	Vacuolar protein sorting-associated protein	0	0	172	0	0	0	GO:0000329;GO:0005770;GO:0006886;GO:0016491;GO:0020037;GO:0030897;GO:0033263;GO:0035542;GO:0042144;GO:0046872;GO:0055114	fungal-type vacuole membrane;late endosome;intracellular protein transport;oxidoreductase activity;heme binding;HOPS complex;CORVET complex;regulation of SNARE complex assembly;vacuole fusion, non-autophagic;metal ion binding;oxidation-reduction process	K20184
CTheo_1981	851	Hypothetical protein	0	0	0	0	0	0
CTheo_1982	669	Antibiotic biosynthesis monooxygenase	0	121	872	33	0	0
CTheo_1983	2203	Calcium-binding protein C613,03	0	0	70	0	0	0	GO:0005509	calcium ion binding					SP(Sec/SPI)	0.9856	CS pos: 20-21. AHG-EP. Pr: 0.8152	Non-effector	0.843
CTheo_1984	1340	Hypothetical protein	0	0	0	112	0	0
CTheo_1985	1822	Transcription factor IIIA	166	0	307	0	0	0
CTheo_1986	592	Cell division control protein 31	0	0	0	0	0	0	GO:0005509;GO:0051301	calcium ion binding;cell division	K16466
CTheo_1987	3418	Mitochondrial processing peptidase	0	0	0	28	0	0	GO:0016787;GO:0046872	hydrolase activity;metal ion binding	K01412
CTheo_1988	3983	BRCA2, oligonucleotide/oligosaccharide-binding domain 1 protein	0	0	0	50	0	0	GO:0006281	DNA repair	K08775
CTheo_1989	1433	Peptidyl-Lys metalloendopeptidase	0	0	0	0	0	0	GO:0006412;GO:0008233;GO:0016874	translation;peptidase activity;ligase activity					SP(Sec/SPI)	0.989468	CS pos: 17-18. AVA-AP. Pr: 0.5301	Non-effector	0.708
CTheo_199	866	Transmembrane protein	0	0	347	0	0	0	GO:0016020	membrane
CTheo_1990	1379	Peptidyl-Lys metalloendopeptidase	0	0	0	0	0	0	GO:0008233;GO:0019538	peptidase activity;protein metabolic process					SP(Sec/SPI)	0.970713	CS pos: 19-20. TVA-VP. Pr: 0.4575	Non-effector	0.754
CTheo_1991	2216	Methionyl-tRNA synthetase	0	0	0	16	0	0	GO:0004825;GO:0005524;GO:0005737;GO:0006431;GO:0008237	methionine-tRNA ligase activity;ATP binding;cytoplasm;methionyl-tRNA aminoacylation;metallopeptidase activity	K01874
CTheo_1992	1279	Ribosomal RNA-processing-like protein	0	0	0	0	0	0	GO:0006364;GO:0030688	rRNA processing;preribosome, small subunit precursor	K14849
CTheo_1993	1900	G2/mitotic-specific cyclin cdc13	0	36	0	0	0	0	GO:0005634	nucleus	K02220
CTheo_1994	1273	Rab GTPase family protein	0	0	0	68	0	0	GO:0003924;GO:0005525	GTPase activity;GTP binding	K07889
CTheo_1995	2571	Hypothetical protein	0	0	0	0	0	0	GO:0003723	RNA binding
CTheo_1996	3989	Short-chain dehydrogenase/reductase SDR	0	0	0	0	0	0
CTheo_1997	2192	Alkylbase DNA N-glycosylase	0	0	56	0	0	0	GO:0046872	metal ion binding
CTheo_1998	1247	Hypothetical protein	0	0	0	18	0	0
CTheo_1999	632	Cytochrome c oxidase subunit 6, mitochondrial	0	160	385	20	0	0	GO:0004129;GO:0005743;GO:0022900;GO:1902600	cytochrome-c oxidase activity;mitochondrial inner membrane;electron transport chain;proton transmembrane transport	K02264
CTheo_2	878	Hypothetical protein	0	96	0	20	0	0	GO:0005789;GO:0016021	endoplasmic reticulum membrane;integral component of membrane	K13989
CTheo_20	657	Hypothetical protein	0	0	0	0	0	0
CTheo_200	1723	Hypothetical protein	0	0	0	0	0	0	GO:0017183	peptidyl-diphthamide biosynthetic process from peptidyl-histidine	K07561
CTheo_2000	2338	SAP domain protein	0	0	0	0	0	0
CTheo_2001	4553	RhoGEF domain protein	0	0	0	46	0	0	GO:0005089;GO:0035023	Rho guanyl-nucleotide exchange factor activity;regulation of Rho protein signal transduction
CTheo_2002	2444	Alpha-1,2-mannosyltransferase ALG9	0	0	0	0	0	0	GO:0005789;GO:0016021;GO:0016757	endoplasmic reticulum membrane;integral component of membrane;transferase activity, transferring glycosyl groups	K03846	CCA67749.1|GT22	1.5e-138	49
CTheo_2003	487	Paired amphipathic helix protein pst1	0	0	0	48	0	0	GO:0004672;GO:0005524;GO:0005634;GO:0006355;GO:0006468	protein kinase activity;ATP binding;nucleus;regulation of transcription, DNA-templated;protein phosphorylation
CTheo_2004	1428	Hypothetical protein	0	0	0	0	0	0
CTheo_2005	4668	Paired amphipathic helix protein pst1	0	0	0	0	0	0	GO:0005634;GO:0006355	nucleus;regulation of transcription, DNA-templated	K11644
CTheo_2006	2585	ARM like repeat protein	0	0	0	0	0	0
CTheo_2007	2653	SH3 domain-containing protein	0	108	239	10	0	0	GO:0005886;GO:0016021	plasma membrane;integral component of membrane	K11246
CTheo_2008	8619	Peroxisomal targeting signal receptor	0	0	0	18	0	0	GO:0003735;GO:0005763	structural constituent of ribosome;mitochondrial small ribosomal subunit	K13342
CTheo_2009	1419	Hypothetical protein	0	101	358	0	0	0
CTheo_201	1404	Forkhead box protein J3	0	0	0	0	0	0	GO:0003700;GO:0005634;GO:0006355;GO:0043565	DNA-binding transcription factor activity;nucleus;regulation of transcription, DNA-templated;sequence-specific DNA binding	K09413
CTheo_2010	3721	ZZ type zinc finger protein	0	196	299	36	0	0	GO:0005488	binding	K17987
CTheo_2011	4726	MFS general substrate transporter	0	0	0	0	0	0	GO:0016021;GO:0055085	integral component of membrane;transmembrane transport
CTheo_2012	3476	Hypothetical protein	0	0	0	28	0	0	GO:0008299;GO:0016740;GO:0016787	isoprenoid biosynthetic process;transferase activity;hydrolase activity	K05355	EGX44929.1|CBM1	7e-40	40
CTheo_2013	1939	Hypothetical protein	0	0	358	0	0	0	GO:0005975;GO:0016021;GO:0016810	carbohydrate metabolic process;integral component of membrane;hydrolase activity, acting on carbon-nitrogen (but not peptide) bonds					SP(Sec/SPI)	0.954396	CS pos: 17-18. TAA-HS. Pr: 0.5690	Non-effector	0.971
CTheo_2014	2440	Feruloyl esterase B	0	0	0	0	0	0	GO:0001172;GO:0003968;GO:0016787	transcription, RNA-templated;RNA-directed 5'-3' RNA polymerase activity;hydrolase activity	K09252				SP(Sec/SPI)	0.986818	CS pos: 18-19. VSA-EK. Pr: 0.9347	Non-effector	0.988
CTheo_2015	4231	ATP-dependent DNA helicase	0	0	0	0	0	0	GO:0003677;GO:0004003;GO:0005524;GO:0032508	DNA binding;ATP-dependent DNA helicase activity;ATP binding;DNA duplex unwinding	K03657
CTheo_2016	1008	Hypothetical protein	0	0	0	0	0	0
CTheo_2017	1820	Carbohydrate binding domain-containing protein	84	100	172	0	0	0
CTheo_2018	2482	GSY2-interacting protein PIG2	0	33	162	56	0	0				CCA67779.1|CBM21	7e-31	40
CTheo_2019	2004	RNA recognition motif	114	146	450	10	0	0	GO:0003676	nucleic acid binding	K12897
CTheo_202	2640	Cactin	0	70	0	0	0	0
CTheo_2020	576	Hypothetical protein	0	0	0	0	0	0
CTheo_2021	4209	RNA-dependent RNA polymerase	0	0	0	0	0	0	GO:0016779	nucleotidyltransferase activity
CTheo_2022	2898	RasGEF domain protein	0	0	0	0	0	0
CTheo_2023	2656	TATA element modulatory factor 1 DNA-binding domain protein	60	174	396	14	0	0
CTheo_2024	1672	WSC domain protein	0	0	102	0	0	0							SP(Sec/SPI)	0.869715	CS pos: 20-21. AHA-WF. Pr: 0.8214	Unlikely effector	0.506
CTheo_2025	4033	Hypothetical protein	0	108	0	16	0	0	GO:0008483;GO:0030170	transaminase activity;pyridoxal phosphate binding
CTheo_2026	727	Hypothetical protein	0	0	0	0	0	0
CTheo_2027	1543	Hypothetical protein	0	0	0	0	0	0
CTheo_2028	1258	Hypothetical protein	0	0	0	0	0	0
CTheo_2029	2565	PH and Sec7 domain protein	0	47	0	54	0	0	GO:0005086;GO:0032012	ARF guanyl-nucleotide exchange factor activity;regulation of ARF protein signal transduction
CTheo_203	2407	Glucose-methanol-choline (GMC) oxidoreductase	0	0	0	0	0	0	GO:0016021;GO:0016614;GO:0050660;GO:0055114	integral component of membrane;oxidoreductase activity, acting on CH-OH group of donors;flavin adenine dinucleotide binding;oxidation-reduction process	K00108				SP(Sec/SPI)	0.993002	CS pos: 18-19. TSA-SV. Pr: 0.8268	Non-effector	0.99
CTheo_2030	1775	Dor1 family protein	0	0	0	0	0	0	GO:0017119	Golgi transport complex	K20295
CTheo_2031	622	Peptidyl-prolyl cis-trans isomerase NIMA-interacting 1	0	0	0	0	0	0	GO:0000413;GO:0003755;GO:0005634	protein peptidyl-prolyl isomerization;peptidyl-prolyl cis-trans isomerase activity;nucleus	K09578
CTheo_2032	5320	Importin-9	0	132	417	0	0	0	GO:0000413;GO:0003735;GO:0003755;GO:0005634;GO:0005840;GO:0006412;GO:0006886;GO:0008536;GO:0030151;GO:0030170	protein peptidyl-prolyl isomerization;structural constituent of ribosome;peptidyl-prolyl cis-trans isomerase activity;nucleus;ribosome;translation;intracellular protein transport;Ran GTPase binding;molybdenum ion binding;pyridoxal phosphate binding	K20224
CTheo_2033	1039	30S ribosomal protein	0	0	194	0	0	0	GO:0003735;GO:0005840;GO:0006412;GO:0006886;GO:0008536	structural constituent of ribosome;ribosome;translation;intracellular protein transport;Ran GTPase binding	K02956
CTheo_2034	2493	Hypothetical protein	0	0	0	0	0	0	GO:0016020	membrane
CTheo_2035	1390	Myo-inositol-1(or 4)-monophosphatase	0	0	0	0	0	0	GO:0006021;GO:0008934;GO:0046854;GO:0046855;GO:0046872;GO:0052832;GO:0052833	inositol biosynthetic process;inositol monophosphate 1-phosphatase activity;phosphatidylinositol phosphorylation;inositol phosphate dephosphorylation;metal ion binding;inositol monophosphate 3-phosphatase activity;inositol monophosphate 4-phosphatase activity	K01092
CTheo_2036	1732	Epoxide hydrolase	0	0	210	0	0	0	GO:0016192;GO:0033961	vesicle-mediated transport;cis-stilbene-oxide hydrolase activity
CTheo_2037	2596	Vacuolar protein sorting-associated protein 33A	0	0	0	0	0	0	GO:0006904	vesicle docking involved in exocytosis	K20182
CTheo_2038	838	Casein kinase II subunit beta-2	0	0	92	0	0	0	GO:0000122;GO:0005956;GO:0006356;GO:0006359;GO:0006974;GO:0016301;GO:0018105;GO:0018107;GO:0030291;GO:0032545;GO:0034456;GO:0042802;GO:0043433;GO:0043539;GO:0071901;GO:0071902	negative regulation of transcription by RNA polymerase II;protein kinase CK2 complex;regulation of transcription by RNA polymerase I;regulation of transcription by RNA polymerase III;cellular response to DNA damage stimulus;kinase activity;peptidyl-serine phosphorylation;peptidyl-threonine phosphorylation;protein serine/threonine kinase inhibitor activity;CURI complex;UTP-C complex;identical prot…	K03115
CTheo_2039	4109	DASH complex subunit ASK1	0	91	0	0	0	0	GO:0003978;GO:0006012;GO:0008608;GO:0016021;GO:0042729;GO:0050662;GO:0072686	UDP-glucose 4-epimerase activity;galactose metabolic process;attachment of spindle microtubules to kinetochore;integral component of membrane;DASH complex;coenzyme binding;mitotic spindle	K01784
CTheo_204	11790	RasGAP domain protein	0	0	0	0	0	0	GO:0007165;GO:0043087	signal transduction;regulation of GTPase activity	K08052
CTheo_2040	623	RutC family protein PH0854	0	0	0	44	0	0			K09022
CTheo_2041	1154	20S proteasome subunit alpha	0	0	264	0	0	0	GO:0004298;GO:0005634;GO:0010499;GO:0019773;GO:0034515;GO:0043161	threonine-type endopeptidase activity;nucleus;proteasomal ubiquitin-independent protein catabolic process;proteasome core complex, alpha-subunit complex;proteasome storage granule;proteasome-mediated ubiquitin-dependent protein catabolic process	K02729
CTheo_2042	3225	Ubiquitin carboxyl-terminal hydrolase	0	0	0	0	0	0	GO:0006508;GO:0016787;GO:0044267	proteolysis;hydrolase activity;cellular protein metabolic process	K11872
CTheo_2043	1872	G2/mitotic-specific cyclin cdc13	0	0	0	0	0	0	GO:0005634	nucleus	K02220
CTheo_2044	1728	Protein SKT5	0	0	254	0	0	0
CTheo_2045	1232	Alcohol dehydrogenase	0	0	0	0	0	0	GO:0008270;GO:0016491;GO:0055114	zinc ion binding;oxidoreductase activity;oxidation-reduction process
CTheo_2046	1329	Hypothetical protein	0	0	0	0	0	0							SP(Sec/SPI)	0.531261	CS pos: 22-23. ALG-NV. Pr: 0.3958	Non-effector	0.981
CTheo_2047	894	Hypothetical protein	0	0	0	0	0	0
CTheo_2048	5935	Ubiquitin-activating enzyme E1 C	0	246	0	80	0	0	GO:0005524;GO:0016021;GO:0016787;GO:0016881;GO:0019781;GO:0045116	ATP binding;integral component of membrane;hydrolase activity;acid-amino acid ligase activity;NEDD8 activating enzyme activity;protein neddylation	K10686	CCA60026.1|GH10	2.1e-100	59
CTheo_2049	5070	Glycosyl hydrolase family 10 domain-containing protein	0	0	0	0	0	0	GO:0005576;GO:0016301;GO:0016310;GO:0030248;GO:0031176;GO:0045493	extracellular region;kinase activity;phosphorylation;cellulose binding;endo-1,4-beta-xylanase activity;xylan catabolic process	K01181	ABZ88799.1|GH10|3.2.1.8	9.2e-109	56	SP(Sec/SPI)	0.985936	CS pos: 23-24. VRG-VA. Pr: 0.7677	Non-effector	0.991
CTheo_205	3867	Hypothetical protein	0	0	0	28	0	0	GO:0000413;GO:0003755;GO:0006457	protein peptidyl-prolyl isomerization;peptidyl-prolyl cis-trans isomerase activity;protein folding	K12733
CTheo_2050	2516	Trimethylamine-N-oxide reductase	0	31	456	20	0	0
CTheo_2051	2569	Hypothetical protein	0	0	0	0	0	0
CTheo_2052	2373	Exocyst complex component EXO84	0	0	0	0	0	0	GO:0000145;GO:0006887;GO:0016021;GO:0016301	exocyst;exocytosis;integral component of membrane;kinase activity	K19986
CTheo_2053	1170	Exocyst complex component EXO84	0	0	145	0	0	0
CTheo_2054	2477	SPB4-ATP-dependent RNA helicase of DEAH-box protein	0	0	0	0	0	0	GO:0003723;GO:0004386;GO:0005524;GO:0022618;GO:0030684;GO:0031981;GO:0042273	RNA binding;helicase activity;ATP binding;ribonucleoprotein complex assembly;preribosome;nuclear lumen;ribosomal large subunit biogenesis	K14809
CTheo_2055	311	Hypothetical protein	0	0	0	0	0	0
CTheo_2056	500	DnaJ domain-containing protein	0	0	0	0	0	0	GO:0046872	metal ion binding	K17867
CTheo_2057	4686	Methylcrotonoyl-CoA carboxylase subunit alpha	0	0	0	32	0	0	GO:0004485;GO:0005524;GO:0046872	methylcrotonoyl-CoA carboxylase activity;ATP binding;metal ion binding	K01968
CTheo_2058	1281	Transmembrane protein	0	0	0	0	0	0							SP(Sec/SPI)	0.948194	CS pos: 20-21. VAG-WG. Pr: 0.3810	Non-effector	0.673
CTheo_2059	1727	Hypothetical protein	0	0	367	24	0	0	GO:0003676;GO:0015074	nucleic acid binding;DNA integration
CTheo_206	795	Hypothetical protein	0	0	0	0	0	0							SP(Sec/SPI)	0.971485	CS pos: 17-18. VSA-SH. Pr: 0.5199	Non-effector	0.589
CTheo_2060	3029	Hypothetical protein	0	0	0	0	0	0
CTheo_2061	8079	Cullin 4	0	0	299	0	0	0	GO:0004040;GO:0005524;GO:0005739;GO:0006511;GO:0016740;GO:0030956;GO:0031625;GO:0032543;GO:0050567;GO:0070681	amidase activity;ATP binding;mitochondrion;ubiquitin-dependent protein catabolic process;transferase activity;glutamyl-tRNA(Gln) amidotransferase complex;ubiquitin protein ligase binding;mitochondrial translation;glutaminyl-tRNA synthase (glutamine-hydrolyzing) activity;glutaminyl-tRNAGln biosynthesis via transamidation	K02433
CTheo_2062	1427	Centrosomal protein ATPase	0	0	0	0	0	0
CTheo_2063	3783	Splicing factor 3B subunit 1	0	0	0	0	0	0	GO:0000245;GO:0003729;GO:0019013	spliceosomal complex assembly;mRNA binding;viral nucleocapsid	K12828
CTheo_2064	1761	Hypothetical protein	0	0	0	0	0	0
CTheo_2065	895	Ribosome biogenesis GTP-binding protein YsxC	0	0	0	0	0	0	GO:0005525	GTP binding	K03978
CTheo_2066	4178	Autoinducer 2 sensor kinase/phosphatase LuxQ	0	0	0	0	0	0	GO:0000155;GO:0000160;GO:0005622;GO:0016021;GO:0023014	phosphorelay sensor kinase activity;phosphorelay signal transduction system;intracellular;integral component of membrane;signal transduction by protein phosphorylation
CTheo_2067	563	U6 snRNA-associated-like-Sm protein LSm7	14	0	0	0	0	0	GO:0000398;GO:0000956	mRNA splicing, via spliceosome;nuclear-transcribed mRNA catabolic process	K12626
CTheo_2068	909	Glutathione S-transferase	0	0	0	0	0	0	GO:0016740	transferase activity
CTheo_2069	1600	Hypothetical protein	0	0	0	114	0	0			K13109
CTheo_207	2527	Nucleoside-diphosphatase	0	0	0	0	0	0	GO:0016021;GO:0016787	integral component of membrane;hydrolase activity
CTheo_2070	938	Ribosomal protein L23	0	0	76	0	0	0	GO:0003735;GO:0005840;GO:0006412	structural constituent of ribosome;ribosome;translation	K02892
CTheo_2071	2593	Hypothetical protein	0	0	253	0	0	0	GO:0016021;GO:0016787	integral component of membrane;hydrolase activity
CTheo_2072	4816	P-loop nucleoside triphosphate hydrolase	0	0	0	0	0	0	GO:0003676;GO:0005524;GO:0016787	nucleic acid binding;ATP binding;hydrolase activity	K06877
CTheo_2073	1574	Hypothetical protein	0	0	0	0	0	0	GO:0016810	hydrolase activity, acting on carbon-nitrogen (but not peptide) bonds
CTheo_2074	4439	Zf-CCCH domain protein	0	240	574	110	0	0	GO:0046872	metal ion binding		CDZ97380.1|GH18	3e-82	40
CTheo_2075	7588	Rho-type GTPase-activating protein 1	0	0	106	0	0	0	GO:0007165;GO:0046872	signal transduction;metal ion binding
CTheo_2076	809	Hypothetical protein	0	0	0	0	0	0
CTheo_2077	4617	Hypothetical protein	0	94	0	0	0	0	GO:0000165;GO:0004707;GO:0005524;GO:0005622;GO:0016020	MAPK cascade;MAP kinase activity;ATP binding;intracellular;membrane
CTheo_2078	1243	Hypothetical protein	0	0	412	0	0	0
CTheo_2079	818	Hypothetical protein	0	0	0	0	0	0	GO:0046872	metal ion binding
CTheo_208	2366	Hypothetical protein	0	0	0	0	0	0
CTheo_2080	2505	P21-activated kinase 1	0	109	0	0	0	0	GO:0004674;GO:0005524;GO:0006468	protein serine/threonine kinase activity;ATP binding;protein phosphorylation	K04409
CTheo_2081	2042	Hypothetical protein	0	0	0	0	0	0
CTheo_2082	691	Putative effector protein	0	0	0	0	0	0	GO:0098542	defense response to other organism					SP(Sec/SPI)	0.989738	CS pos: 20-21. AMA-QS. Pr: 0.5360	Effector	0.79
CTheo_2083	3363	Fungal specific transcription factor domain protein	0	0	0	0	0	0	GO:0000981;GO:0003677;GO:0005634;GO:0006357;GO:0008270;GO:0016020	RNA polymerase II transcription factor activity, sequence-specific DNA binding;DNA binding;nucleus;regulation of transcription by RNA polymerase II;zinc ion binding;membrane
CTheo_2084	689	Hypothetical protein	0	0	0	0	0	0
CTheo_2085	3139	Actin filament binding protein	0	0	144	0	0	0			K17053
CTheo_2086	5858	Rho1 guanine nucleotide exchange factor 1	0	194	0	58	0	0	GO:0005089;GO:0005622;GO:0035023	Rho guanyl-nucleotide exchange factor activity;intracellular;regulation of Rho protein signal transduction	K19842
CTheo_2087	11989	E3 ubiquitin-protein ligase TRIP12	0	222	350	38	0	0	GO:0004842;GO:0016567;GO:0016874	ubiquitin-protein transferase activity;protein ubiquitination;ligase activity	K10590
CTheo_2088	1720	Hypothetical protein	0	0	0	0	0	0	GO:0016021	integral component of membrane
CTheo_2089	2210	DNA-directed RNA polymerase III subunit RPC8	68	0	0	0	0	0	GO:0003899;GO:0006351;GO:0046872	DNA-directed 5'-3' RNA polymerase activity;transcription, DNA-templated;metal ion binding	K03022
CTheo_209	1769	Metacaspase-1B	0	0	0	0	0	0	GO:0006508;GO:0008233	proteolysis;peptidase activity
CTheo_2090	2224	Hypothetical protein	0	0	276	26	0	0			K18716
CTheo_2091	1512	Chitin deacetylase	0	0	0	0	0	0	GO:0005975;GO:0016020;GO:0016810	carbohydrate metabolic process;membrane;hydrolase activity, acting on carbon-nitrogen (but not peptide) bonds	K01452	CCA71793.1|CE4	2e-95	51	SP(Sec/SPI)	0.812508	CS pos: 15-16. VAA-HF. Pr: 0.6546	Non-effector	0.983
CTheo_2092	1073	Hypothetical protein	0	0	0	0	0	0
CTheo_2093	3494	Dihydroxyacetone kinase	0	0	0	0	0	0	GO:0004371;GO:0005524;GO:0006071;GO:0016310	glycerone kinase activity;ATP binding;glycerol metabolic process;phosphorylation	K00863
CTheo_2094	3225	Cation diffusion facilitator family transporter	0	0	176	66	0	0	GO:0006812;GO:0016020;GO:0055085	cation transport;membrane;transmembrane transport	K14692
CTheo_2095	6455	Rho-type GTPase-activating protein 2	0	0	50	0	0	0	GO:0005096;GO:0007165;GO:0016020;GO:0043547	GTPase activator activity;signal transduction;membrane;positive regulation of GTPase activity	K08773
CTheo_2096	815	ER membrane protein SH3	0	82	0	0	0	0	GO:0005096;GO:0007165;GO:0016021;GO:0035091;GO:0043547	GTPase activator activity;signal transduction;integral component of membrane;phosphatidylinositol binding;positive regulation of GTPase activity
CTheo_2097	4546	Delta24(24(1))-sterol reductase	0	100	0	0	0	0	GO:0000246;GO:0005783;GO:0006696;GO:0016021;GO:0055114	delta24(24-1) sterol reductase activity;endoplasmic reticulum;ergosterol biosynthetic process;integral component of membrane;oxidation-reduction process	K00223
CTheo_2098	1680	Hypothetical protein	0	0	70	0	0	0	GO:0004553;GO:0005975;GO:0008270;GO:0009987;GO:0016020;GO:0044424;GO:0050896	hydrolase activity, hydrolyzing O-glycosyl compounds;carbohydrate metabolic process;zinc ion binding;cellular process;membrane;intracellular part;response to stimulus	K06874
CTheo_2099	1966	HSF-type DNA-binding domain protein	0	0	68	16	0	0	GO:0003700;GO:0005634;GO:0006355;GO:0043565	DNA-binding transcription factor activity;nucleus;regulation of transcription, DNA-templated;sequence-specific DNA binding
CTheo_21	2002	Transmembrane protein	0	0	0	0	0	0	GO:0016020	membrane
CTheo_210	5131	Insulysin	0	0	0	23	0	0	GO:0004222;GO:0006508;GO:0046872	metalloendopeptidase activity;proteolysis;metal ion binding	K01408
CTheo_2100	2477	Lipase	0	0	0	52	0	0			K20131
CTheo_2101	1273	Lipase	0	0	0	0	0	0	GO:0006629;GO:0016787	lipid metabolic process;hydrolase activity					SP(Sec/SPI)	0.998374	CS pos: 21-22. AYA-AP. Pr: 0.9222	Non-effector	0.657
CTheo_2102	1721	Transmembrane protein	0	0	164	0	0	0	GO:0016021	integral component of membrane
CTheo_2103	864	Hypothetical protein	0	0	320	0	0	0
CTheo_2104	1373	Lipase	0	0	0	0	0	0	GO:0006629;GO:0016787	lipid metabolic process;hydrolase activity					SP(Sec/SPI)	0.902055	CS pos: 28-29. SRA-IP. Pr: 0.2967	Non-effector	0.544
CTheo_2105	1047	Lipase	0	0	0	0	0	0	GO:0006629;GO:0016787	lipid metabolic process;hydrolase activity
CTheo_2106	7310	Potassium/sodium efflux P-type ATPase	0	296	0	0	0	0	GO:0005524;GO:0016021;GO:0016787	ATP binding;integral component of membrane;hydrolase activity	K01536				SP(Sec/SPI)	0.999277	CS pos: 19-20. VRA-AP. Pr: 0.9292	Non-effector	0.974
CTheo_2107	1622	F-box-like domain-containing protein	0	0	0	0	0	0
CTheo_2108	1772	F-box-like domain-containing protein	0	0	0	0	0	0
CTheo_2109	1490	F-box protein pof7	0	0	0	0	0	0			K10295
CTheo_211	6497	P-loop nucleoside triphosphate hydrolase	0	0	0	0	0	0	GO:0016787;GO:0097159;GO:1901363	hydrolase activity;organic cyclic compound binding;heterocyclic compound binding	K15271
CTheo_2110	4427	Ubiquitin carboxyl-terminal hydrolase	0	0	194	0	0	0	GO:0003723;GO:0006511;GO:0016579;GO:0036459	RNA binding;ubiquitin-dependent protein catabolic process;protein deubiquitination;thiol-dependent ubiquitinyl hydrolase activity	K11839
CTheo_2111	2057	Hypothetical protein	0	438	64	99	2	0	GO:0005524;GO:0015986;GO:0045261;GO:0046933;GO:0099132	ATP binding;ATP synthesis coupled proton transport;proton-transporting ATP synthase complex, catalytic core F(1);proton-transporting ATP synthase activity, rotational mechanism;ATP hydrolysis coupled cation transmembrane transport	K02132
CTheo_2112	530	Hypothetical protein	0	0	0	38	0	0	GO:0003723;GO:0003735;GO:0005840;GO:0006412	RNA binding;structural constituent of ribosome;ribosome;translation	K02888
CTheo_2113	4038	Protein phosphatase PP2A regulatory subunit B	0	506	186	0	0	0	GO:0000159;GO:0016787;GO:0019888;GO:0043666	protein phosphatase type 2A complex;hydrolase activity;protein phosphatase regulator activity;regulation of phosphoprotein phosphatase activity	K04354
CTheo_2114	1017	Tubulin-folding cofactor B	0	0	228	22	0	0			K17262
CTheo_2115	1466	Hypothetical protein	0	0	0	0	0	0
CTheo_2116	1755	Hypothetical protein	0	0	0	0	0	0
CTheo_2117	4349	Bromodomain domain protein	0	0	0	18	0	0	GO:0016740;GO:0046872	transferase activity;metal ion binding	K11380
CTheo_2118	1670	Hypothetical protein	0	0	0	0	0	0
CTheo_2119	2247	Ribosome production factor 1	0	0	0	0	0	0	GO:0006364;GO:0042273	rRNA processing;ribosomal large subunit biogenesis	K14846
CTheo_212	1570	Import inner membrane translocase subunit Tim54	0	0	0	0	0	0			K17792
CTheo_2120	1133	WLM domain protein	0	0	0	0	0	0	GO:0006508;GO:0008237	proteolysis;metallopeptidase activity
CTheo_2121	1634	Hypothetical protein	0	48	0	0	0	0
CTheo_2122	3386	Macrophage erythroblast attacher isoform 1	126	0	0	0	0	0	GO:0006355;GO:0008270;GO:0043565;GO:0045721	regulation of transcription, DNA-templated;zinc ion binding;sequence-specific DNA binding;negative regulation of gluconeogenesis	K18624
CTheo_2123	2094	ATP-dependent RNA helicase	0	0	398	42	0	0	GO:0002183;GO:0003743;GO:0004386;GO:0005524;GO:0031047	cytoplasmic translational initiation;translation initiation factor activity;helicase activity;ATP binding;gene silencing by RNA	K11594
CTheo_2124	2194	C2H2-type zinc-finger protein	0	88	0	0	0	0
CTheo_2125	1482	Hypothetical protein	0	0	0	0	0	0
CTheo_2126	2046	Hypothetical protein	0	52	264	0	0	0	GO:0005737;GO:0006629;GO:0016021;GO:0016627;GO:0055114	cytoplasm;lipid metabolic process;integral component of membrane;oxidoreductase activity, acting on the CH-CH group of donors;oxidation-reduction process
CTheo_2127	4925	Hypothetical protein	60	240	498	49	0	0	GO:0016020	membrane
CTheo_2128	1641	Hydroxymethylglutaryl-CoA synthase	0	0	120	0	0	0	GO:0004421;GO:0006084;GO:0006696;GO:0010142	hydroxymethylglutaryl-CoA synthase activity;acetyl-CoA metabolic process;ergosterol biosynthetic process;farnesyl diphosphate biosynthetic process, mevalonate pathway	K01641
CTheo_2129	3159	Hypothetical protein	0	0	0	0	0	0
CTheo_213	2399	Serine/Threonine kinase catalytic domain protein	0	0	0	0	0	0	GO:0000166;GO:0004672;GO:0016310	nucleotide binding;protein kinase activity;phosphorylation
CTheo_2130	4046	Intermediate peptidase	102	0	0	0	0	0	GO:0004222;GO:0005759;GO:0006627;GO:0006950;GO:0016021;GO:0046872	metalloendopeptidase activity;mitochondrial matrix;protein processing involved in protein targeting to mitochondrion;response to stress;integral component of membrane;metal ion binding	K01410
CTheo_2131	1008	Hypothetical protein	0	0	0	0	0	0	GO:0016740	transferase activity	K20794
CTheo_2132	1312	Hypothetical protein	0	196	200	22	0	0	GO:0003676	nucleic acid binding
CTheo_2133	5730	Rhomboid family protein	0	0	80	0	0	0	GO:0004252;GO:0006508;GO:0016021;GO:0033164;GO:0097502	serine-type endopeptidase activity;proteolysis;integral component of membrane;glycolipid 6-alpha-mannosyltransferase activity;mannosylation		CED84958.1|GT32	5e-75	41
CTheo_2134	524	Hypothetical protein	0	0	0	0	0	0
CTheo_2135	2413	Hypothetical protein	0	0	0	0	0	0
CTheo_2136	2569	O-acetyltransferase CAS1	0	0	0	0	0	0	GO:0016021;GO:0016746	integral component of membrane;transferase activity, transferring acyl groups	K03377
CTheo_2137	2720	Hypothetical protein	0	0	58	6	0	0
CTheo_2138	932	Hypothetical protein	0	0	0	0	0	0	GO:0006364	rRNA processing
CTheo_2139	3885	Sly1 vesicle trafficking Sec1-like protein	168	0	162	0	0	0	GO:0000149;GO:0006904;GO:0012505;GO:0016020;GO:0043231;GO:0044444;GO:0048193;GO:0050794	SNARE binding;vesicle docking involved in exocytosis;endomembrane system;membrane;intracellular membrane-bounded organelle;cytoplasmic part;Golgi vesicle transport;regulation of cellular process	K19998
CTheo_214	4518	Damaged DNA binding protein	0	62	366	0	0	0	GO:0003677;GO:0004806;GO:0005634;GO:0006260;GO:0006281;GO:0006310;GO:0046872	DNA binding;triglyceride lipase activity;nucleus;DNA replication;DNA repair;DNA recombination;metal ion binding	K07466
CTheo_2140	594	Hypothetical protein	0	0	0	18	0	0	GO:0003723;GO:0005829;GO:0005840;GO:0042254	RNA binding;cytosol;ribosome;ribosome biogenesis	K07575	CAZ33776.1|GT7	3e-33	43
CTheo_2141	902	Hypothetical protein	0	0	0	0	0	0			K11557
CTheo_2142	4415	ATP-dependent DNA helicase recQ	0	0	145	0	0	0	GO:0003676;GO:0005524;GO:0006310;GO:0008026	nucleic acid binding;ATP binding;DNA recombination;ATP-dependent helicase activity
CTheo_2143	2915	Hypothetical protein	0	0	258	0	0	0
CTheo_2144	546	Hypothetical protein	0	0	0	0	0	0
CTheo_2145	2836	Transcription initiation factor TFIID subunit 5	0	0	0	0	0	0	GO:0003743;GO:0006413	translation initiation factor activity;translational initiation	K03130
CTheo_2146	1911	Superoxide-generating NADPH oxidase heavy chain subunit A	0	154	0	0	0	0	GO:0016021;GO:0016491;GO:0055114	integral component of membrane;oxidoreductase activity;oxidation-reduction process	K08008
CTheo_2147	2565	Atypical/ABC1/ABC1-B kinase	0	0	125	0	0	0	GO:0016021;GO:0016301;GO:0016310	integral component of membrane;kinase activity;phosphorylation	K08869
CTheo_2148	1624	Alphaherpesvirus glycoprotein E domain protein	0	0	252	0	0	0	GO:0016020	membrane					SP(Sec/SPI)	0.969427	CS pos: 21-22. VAA-FS. Pr: 0.7488	Non-effector	0.989
CTheo_2149	2909	Hypothetical protein	0	0	130	0	0	0
CTheo_215	1860	Hypothetical protein	0	154	0	0	0	0	GO:0003860;GO:0005739;GO:0006574	3-hydroxyisobutyryl-CoA hydrolase activity;mitochondrion;valine catabolic process	K05605
CTheo_2150	1230	Carnitine/acylcarnitine carrier protein	0	0	0	0	0	0	GO:0016021	integral component of membrane	K15109
CTheo_2151	1061	Hypothetical protein	0	0	246	0	0	0	GO:0003676;GO:0004527;GO:0090305	nucleic acid binding;exonuclease activity;nucleic acid phosphodiester bond hydrolysis	K18327
CTheo_2152	1317	Cut8 domain protein	0	0	92	0	0	0	GO:0005634;GO:0031144;GO:0071630	nucleus;proteasome localization;nuclear protein quality control by the ubiquitin-proteasome system
CTheo_2153	3627	High-affinity glucose transporter	0	0	0	0	0	0	GO:0008643;GO:0016021;GO:0022857;GO:0055085	carbohydrate transport;integral component of membrane;transmembrane transporter activity;transmembrane transport
CTheo_2154	821	Hypothetical protein	0	0	0	0	0	0
CTheo_2155	1979	Hypothetical protein	0	0	0	5	0	0
CTheo_2156	9008	Mitogen-activated protein kinase kinase kinase	0	0	300	23	0	0	GO:0004672;GO:0005524;GO:0006468;GO:0016021;GO:0022857;GO:0055085	protein kinase activity;ATP binding;protein phosphorylation;integral component of membrane;transmembrane transporter activity;transmembrane transport	K11229
CTheo_2157	3205	Dilute domain-containing protein	0	0	146	22	0	0
CTheo_2158	928	Hypothetical protein	0	0	92	0	0	0							SP(Sec/SPI)	0.967098	CS pos: 20-21. TCA-AP. Pr: 0.5041	Non-effector	0.844
CTheo_2159	1861	Glutathione reductase (NADPH)	0	0	635	68	0	0	GO:0004362;GO:0005634;GO:0005739;GO:0005829;GO:0006629;GO:0006749;GO:0008081;GO:0009055;GO:0010731;GO:0022900;GO:0034599;GO:0036245;GO:0045454;GO:0050660;GO:0050661;GO:0098869	glutathione-disulfide reductase activity;nucleus;mitochondrion;cytosol;lipid metabolic process;glutathione metabolic process;phosphoric diester hydrolase activity;electron transfer activity;protein glutathionylation;electron transport chain;cellular response to oxidative stress;cellular response to menadione;cell redox homeostasis;flavin adenine dinucleotide binding;NADP binding;cellular oxidant …	K00383
CTheo_216	1646	Indoleamine 2,3-dioxygenase	0	0	0	0	0	0	GO:0019441;GO:0020037;GO:0033754;GO:0046872;GO:0055114	tryptophan catabolic process to kynurenine;heme binding;indoleamine 2,3-dioxygenase activity;metal ion binding;oxidation-reduction process	K00463
CTheo_2160	227	Mitotic spindle-associated MMXD complex subunit MIP18	0	0	0	0	0	0
CTheo_2161	2363	DCN1-like protein 1	0	0	0	0	0	0			K17824
CTheo_2162	724	Hypothetical protein	0	0	0	0	0	0
CTheo_2163	807	Hypothetical protein	0	0	0	0	0	0	GO:0006307;GO:0035552;GO:0051213	DNA dealkylation involved in DNA repair;oxidative single-stranded DNA demethylation;dioxygenase activity
CTheo_2164	1350	F-box-like domain-containing protein	0	0	0	0	0	0
CTheo_2165	935	Phosducin-like protein	0	0	0	56	0	0
CTheo_2166	1501	Monooxygenase Rv1533	0	0	0	0	0	0	GO:0018580;GO:0051213;GO:0055114	nitronate monooxygenase activity;dioxygenase activity;oxidation-reduction process
CTheo_2167	1684	Dicarboxylic amino acid permease	0	0	0	0	0	0	GO:0016021;GO:0055085	integral component of membrane;transmembrane transport	K06911
CTheo_2168	2440	Dicarboxylic amino acid permease	0	0	0	0	0	0	GO:0016021;GO:0022857;GO:0055085	integral component of membrane;transmembrane transporter activity;transmembrane transport	K16261
CTheo_2169	1400	Peroxisomal D3,D2-enoyl-CoA isomerase	0	0	0	0	0	0	GO:0008152;GO:0016020;GO:0016853	metabolic process;membrane;isomerase activity	K13239
CTheo_217	1863	Carbohydrate-binding module family 1 protein	0	0	0	0	0	0	GO:0004553;GO:0005576;GO:0030245;GO:0030248	hydrolase activity, hydrolyzing O-glycosyl compounds;extracellular region;cellulose catabolic process;cellulose binding	K19668	BAF80327.1|GH6	7.2e-152	73	SP(Sec/SPI)	0.983462	CS pos: 22-23. AMA-QQ. Pr: 0.7758	Non-effector	0.988
CTheo_2170	1932	Carboxylic acid transporter protein	110	135	1870	158	0	0	GO:0005886;GO:0016021;GO:0046942;GO:0046943;GO:0055085	plasma membrane;integral component of membrane;carboxylic acid transport;carboxylic acid transmembrane transporter activity;transmembrane transport
CTheo_2171	3009	Hypothetical protein	0	408	399	28	0	0	GO:0005840;GO:0008253;GO:0009264;GO:0016021;GO:0016311;GO:0016491;GO:0055114	ribosome;5'-nucleotidase activity;deoxyribonucleotide catabolic process;integral component of membrane;dephosphorylation;oxidoreductase activity;oxidation-reduction process	K17424
CTheo_2172	7044	UDP-glucose:sterol glycosyltransferase	0	88	0	0	0	0	GO:0005975;GO:0015031;GO:0016020;GO:0016126;GO:0016906;GO:0030259;GO:0102202;GO:0102203;GO:0102205	carbohydrate metabolic process;protein transport;membrane;sterol biosynthetic process;sterol 3-beta-glucosyltransferase activity;lipid glycosylation;soladodine glucosyltransferase activity;brassicasterol glucosyltransferase activity;cholesterol allpha-glucosyltransferase activity	K05841	CCA67805.1|GT1	0	52
CTheo_2173	5830	1,3-beta-glucan synthase	0	138	126	62	0	0	GO:0000148;GO:0003843;GO:0006075;GO:0016021	1,3-beta-D-glucan synthase complex;1,3-beta-D-glucan synthase activity;(1->3)-beta-D-glucan biosynthetic process;integral component of membrane	K00706	CCA70650.1|GT48	0	75
CTheo_2174	2143	1,3-beta-glucanosyltransferase	70	501	372	296	0	0	GO:0000902;GO:0000917;GO:0000936;GO:0005886;GO:0007163;GO:0016021;GO:0016757;GO:0016787;GO:0031225;GO:0035840;GO:0035841;GO:0042124;GO:0043188;GO:0071940;GO:0071970	cell morphogenesis;division septum assembly;primary cell septum;plasma membrane;establishment or maintenance of cell polarity;integral component of membrane;transferase activity, transferring glycosyl groups;hydrolase activity;anchored component of membrane;old growing cell tip;new growing cell tip;1,3-beta-glucanosyltransferase activity;cell septum edging;fungal-type cell wall assembly;fungal-ty…	K22832	AFR98731.1|GH72	4e-127	51	SP(Sec/SPI)	0.890513	CS pos: 31-32. VFA-LP. Pr: 0.8488	Non-effector	0.95
CTheo_2175	1647	Serine/arginine-rich splicing factor RS2Z32	0	0	48	0	0	0	GO:0003723;GO:0008270	RNA binding;zinc ion binding
CTheo_2176	1437	Hypothetical protein	0	0	0	0	0	0
CTheo_2177	1563	Hypothetical protein	214	0	136	0	0	0
CTheo_2178	3797	Rho GTPase-activating protein gacY	0	36	0	0	0	0	GO:0005096;GO:0007165;GO:0043547	GTPase activator activity;signal transduction;positive regulation of GTPase activity
CTheo_2179	5611	Importin subunit beta-4	0	92	537	13	0	0	GO:0005622;GO:0006886;GO:0008536	intracellular;intracellular protein transport;Ran GTPase binding	K20221
CTheo_218	1584	RNA recognition motif 2 in serine/arginine-rich splicing factor 1 (SRSF1)-like protein	0	22	359	0	0	0	GO:0003723	RNA binding	K12893
CTheo_2180	3760	ABC fatty acid transporter	188	0	35	21	0	0	GO:0005524;GO:0005779;GO:0042626;GO:1902001	ATP binding;integral component of peroxisomal membrane;ATPase activity, coupled to transmembrane movement of substances;fatty acid transmembrane transport	K15628
CTheo_2181	2171	Hypothetical protein	0	0	0	0	0	0
CTheo_2182	1697	Glucose/galactose transporter	0	76	0	0	0	0	GO:0016021;GO:0055085	integral component of membrane;transmembrane transport	K02429
CTheo_2183	890	Protein UPS1, mitochondrial	0	0	108	24	0	0	GO:0005758;GO:0031314;GO:0032048;GO:0045332;GO:1990050;GO:2001247	mitochondrial intermembrane space;extrinsic component of mitochondrial inner membrane;cardiolipin metabolic process;phospholipid translocation;phosphatidic acid transporter activity;positive regulation of phosphatidylcholine biosynthetic process	K02619
CTheo_2184	11298	Cytoplasmic dynein 1 heavy chain 1	0	0	0	0	0	0	GO:0003777;GO:0005524;GO:0007018;GO:0016887;GO:0030286	microtubule motor activity;ATP binding;microtubule-based movement;ATPase activity;dynein complex	K10413
CTheo_2185	3868	Protein RIC1	0	190	0	0	0	0			K20476
CTheo_2186	1093	BTB/POZ domain protein	0	0	0	0	0	0
CTheo_2187	1541	Homoserine O-acetyltransferase	0	0	268	0	0	0	GO:0004414;GO:0005737;GO:0009058	homoserine O-acetyltransferase activity;cytoplasm;biosynthetic process	K00641
CTheo_2188	5564	C-22 sterol desaturase	0	0	0	0	0	0	GO:0000249;GO:0004497;GO:0005506;GO:0005524;GO:0006696;GO:0016021;GO:0016236;GO:0016887;GO:0020037;GO:0032511;GO:0042803;GO:0045053;GO:0051260;GO:0055114;GO:0070676;GO:1990621	C-22 sterol desaturase activity;monooxygenase activity;iron ion binding;ATP binding;ergosterol biosynthetic process;integral component of membrane;macroautophagy;ATPase activity;heme binding;late endosome to vacuole transport via multivesicular body sorting pathway;protein homodimerization activity;protein retention in Golgi apparatus;protein homooligomerization;oxidation-reduction process;intral…	K12196
CTheo_2189	450	Hypothetical protein	0	0	0	0	0	0
CTheo_219	3964	Cysteine desulfurase NFS1	0	181	62	0	0	0	GO:0030170;GO:0031071;GO:0044571	pyridoxal phosphate binding;cysteine desulfurase activity;[2Fe-2S] cluster assembly	K04487
CTheo_2190	699	Low molecular weight phosphotyrosine protein phosphatase	0	108	0	44	0	0	GO:0004725;GO:0006470	protein tyrosine phosphatase activity;protein dephosphorylation	K14394
CTheo_2191	1684	Hypothetical protein	0	0	0	4	0	0	GO:0000339;GO:0005846;GO:0045292	RNA cap binding;nuclear cap binding complex;mRNA cis splicing, via spliceosome
CTheo_2192	917	Hypothetical protein	0	0	0	0	0	0	GO:0003676	nucleic acid binding
CTheo_2193	972	Nuclear cap-binding protein subunit 2	0	0	0	0	0	0	GO:0000339;GO:0005634;GO:0005846;GO:0045292	RNA cap binding;nucleus;nuclear cap binding complex;mRNA cis splicing, via spliceosome	K12883
CTheo_2194	3555	Oligosaccharyl transferase subunit OST3/OST6 family	0	42	452	13	0	0	GO:0016021;GO:0016740;GO:0016787	integral component of membrane;transferase activity;hydrolase activity	K12669				SP(Sec/SPI)	0.994085	CS pos: 21-22. CFA-DV. Pr: 0.9092	Non-effector	0.991
CTheo_2195	5583	Cilia-and flagella-associated protein 46	0	0	0	26	0	0	GO:0003951;GO:0016310;GO:0031514	NAD+ kinase activity;phosphorylation;motile cilium	K16489
CTheo_2196	953	Archaeal/vacuolar-type H+-ATPase subunit D	0	0	204	0	0	0	GO:0042626;GO:0055085	ATPase activity, coupled to transmembrane movement of substances;transmembrane transport	K02149
CTheo_2197	598	60S ribosomal protein L26	0	0	174	0	0	0	GO:0003735;GO:0006412;GO:0015934;GO:0016021	structural constituent of ribosome;translation;large ribosomal subunit;integral component of membrane	K02898
CTheo_2198	1056	Protein FRG1	0	0	0	0	0	0			K13122
CTheo_2199	2292	Hypothetical protein	0	0	234	0	0	0	GO:0008152;GO:0016874	metabolic process;ligase activity	K01897
CTheo_22	4468	CAMK/CAMKL kinase	0	0	0	0	0	0	GO:0004674;GO:0005524;GO:0006468	protein serine/threonine kinase activity;ATP binding;protein phosphorylation
CTheo_220	1600	Hypothetical protein	0	0	134	0	0	0
CTheo_2200	988	Hypothetical protein	0	0	0	0	0	0
CTheo_2201	2351	Hypothetical protein	0	0	441	0	0	0
CTheo_2202	1908	Regulatory protein abaA	0	0	0	0	0	0	GO:0003700;GO:0006355	DNA-binding transcription factor activity;regulation of transcription, DNA-templated
CTheo_2203	1619	Box H/ACA snoRNP assembly protein SHQ1	0	0	0	0	0	0			K14764
CTheo_2204	1123	Linker histone H1 and h5 family protein	0	0	0	0	0	0	GO:0000786;GO:0003677;GO:0005634;GO:0006334	nucleosome;DNA binding;nucleus;nucleosome assembly	K11275
CTheo_2205	2129	Hypothetical protein	0	0	166	34	0	0
CTheo_2206	1428	Hypothetical protein	0	0	0	0	0	0	GO:0051213;GO:0055114	dioxygenase activity;oxidation-reduction process	K19245
CTheo_2207	3104	Ras GTPase-activating-like protein ngap	0	0	0	0	0	0	GO:0065007	biological regulation
CTheo_2208	3282	AP-2 complex subunit alpha-2	0	0	326	0	0	0	GO:0003723;GO:0004386;GO:0005905;GO:0006886;GO:0030131;GO:0035615;GO:0072583	RNA binding;helicase activity;clathrin-coated pit;intracellular protein transport;clathrin adaptor complex;clathrin adaptor activity;clathrin-dependent endocytosis	K11824
CTheo_2209	2575	Hypothetical protein	0	0	252	0	0	0	GO:0005975;GO:0030246;GO:0047938	carbohydrate metabolic process;carbohydrate binding;glucose-6-phosphate 1-epimerase activity	K01792
CTheo_221	2923	Hypothetical protein	0	0	0	0	0	0
CTheo_2210	1620	Hypothetical protein	0	0	0	0	0	0
CTheo_2211	2057	Bestrophin protein	0	0	565	138	0	0	GO:0016021	integral component of membrane	K08994
CTheo_2212	7093	DNA polymerase type-B family catalytic domain protein	0	0	0	0	0	0	GO:0000166;GO:0003677;GO:0003887;GO:0005634;GO:0006260;GO:0016035;GO:0019985;GO:0046872;GO:0051539	nucleotide binding;DNA binding;DNA-directed DNA polymerase activity;nucleus;DNA replication;zeta DNA polymerase complex;translesion synthesis;metal ion binding;4 iron, 4 sulfur cluster binding	K02350
CTheo_2213	1259	Peroxisomal membrane protein	0	0	0	0	0	0	GO:0016021;GO:0055085	integral component of membrane;transmembrane transport	K13354
CTheo_2214	9384	Glycosyltransferase family 41 protein	0	0	0	0	0	0	GO:0016301;GO:0016310;GO:0016757	kinase activity;phosphorylation;transferase activity, transferring glycosyl groups		CDR49250.1|GT41	0	40
CTheo_2215	884	Hypothetical protein	0	0	0	0	0	0	GO:0016021	integral component of membrane
CTheo_2216	942	Chaperone protein HSP31	0	0	0	0	0	0	GO:0006541;GO:0016740;GO:0016798	glutamine metabolic process;transferase activity;hydrolase activity, acting on glycosyl bonds
CTheo_2217	2112	Eukaryotic peptide chain release factor GTP-binding subunit	166	154	102	7	0	0	GO:0000288;GO:0003747;GO:0003924;GO:0005525;GO:0006415	nuclear-transcribed mRNA catabolic process, deadenylation-dependent decay;translation release factor activity;GTPase activity;GTP binding;translational termination	K03267
CTheo_2218	5615	Importin alpha subunit	0	122	268	28	0	0	GO:0000176;GO:0004553;GO:0005737;GO:0005975;GO:0006606;GO:0006612;GO:0008565;GO:0016021;GO:0016616;GO:0030234;GO:0031144;GO:0042564;GO:0050790;GO:0051287;GO:0055114;GO:0061608;GO:0097718	nuclear exosome (RNase complex);hydrolase activity, hydrolyzing O-glycosyl compounds;cytoplasm;carbohydrate metabolic process;protein import into nucleus;protein targeting to membrane;protein transporter activity;integral component of membrane;oxidoreductase activity, acting on the CH-OH group of donors, NAD or NADP as acceptor;enzyme regulator activity;proteasome localization;NLS-dependent prote…		AEO55402.1|GH43_24	4.1e-118	47
CTheo_2219	3653	Pumilio homology domain family member 4	0	0	0	0	0	0	GO:0003723	RNA binding
CTheo_222	4505	Hypothetical protein	0	0	0	0	0	0	GO:0004053;GO:0006525;GO:0046872	arginase activity;arginine metabolic process;metal ion binding	K01476
CTheo_2220	1789	Hypothetical protein	0	0	130	0	0	0
CTheo_2221	3173	Coiled-coil family protein	0	0	0	0	0	0	GO:0005622	intracellular	K21249
CTheo_2222	5467	DNA topoisomerase	0	0	0	0	0	0	GO:0003677;GO:0003918;GO:0004721;GO:0005524;GO:0006265;GO:0006470	DNA binding;DNA topoisomerase type II (ATP-hydrolyzing) activity;phosphoprotein phosphatase activity;ATP binding;DNA topological change;protein dephosphorylation	K03164
CTheo_2223	2145	Serine/threonine-protein kinase CTR1	0	0	0	0	0	0	GO:0004672;GO:0005524;GO:0006468	protein kinase activity;ATP binding;protein phosphorylation
CTheo_2224	1249	Hypothetical protein	125	0	128	50	0	0	GO:0030008;GO:0048193	TRAPP complex;Golgi vesicle transport
CTheo_2225	2226	TRAPP domain-containing protein	0	0	178	0	0	0	GO:0030008;GO:0048193	TRAPP complex;Golgi vesicle transport	K20280
CTheo_2226	1904	Prp19-binding domain splicing factor	0	174	0	22	0	0			K13110
CTheo_2227	1835	Microfibrillar-associated protein	0	0	0	0	0	0	GO:0016020	membrane
CTheo_2228	330	Proteasome maturation protein	0	0	32	0	0	0	GO:0000502;GO:0043248	proteasome complex;proteasome assembly	K11599
CTheo_2229	3006	20S proteasome subunit alpha	0	59	0	0	0	0	GO:0004298;GO:0005634;GO:0005737;GO:0006511;GO:0016021;GO:0019773	threonine-type endopeptidase activity;nucleus;cytoplasm;ubiquitin-dependent protein catabolic process;integral component of membrane;proteasome core complex, alpha-subunit complex	K02726
CTheo_223	1274	Acyl-CoA dehydrogenase	0	0	0	0	0	0	GO:0003995;GO:0050660;GO:0055114	acyl-CoA dehydrogenase activity;flavin adenine dinucleotide binding;oxidation-reduction process	K00253
CTheo_2230	2625	Zf-CCCH domain protein	0	0	0	0	0	0	GO:0003723;GO:0006397;GO:0046872	RNA binding;mRNA processing;metal ion binding	K13192
CTheo_2231	972	NifU-like protein	0	0	0	0	0	0	GO:0005506;GO:0016226;GO:0051536	iron ion binding;iron-sulfur cluster assembly;iron-sulfur cluster binding	K22074
CTheo_2232	4685	Protein hob1	0	436	161	0	0	0	GO:0005516;GO:0005826;GO:0006897;GO:0006974;GO:0008092;GO:0008289;GO:0030479;GO:0030833;GO:0031097;GO:0042802;GO:0043332;GO:0051666;GO:0060988;GO:0071963;GO:0097320;GO:1990528	calmodulin binding;actomyosin contractile ring;endocytosis;cellular response to DNA damage stimulus;cytoskeletal protein binding;lipid binding;actin cortical patch;regulation of actin filament polymerization;medial cortex;identical protein binding;mating projection tip;actin cortical patch localization;lipid tube assembly;establishment or maintenance of cell polarity regulating cell shape;plasma …	K12562
CTheo_2233	1843	Histone-lysine N-methyltransferase, H3 lysine-79 specific protein	0	0	0	12	0	0	GO:0005634;GO:0031151;GO:0034729;GO:0051726	nucleus;histone methyltransferase activity (H3-K79 specific);histone H3-K79 methylation;regulation of cell cycle	K11427
CTheo_2234	2762	Chromatin remodeling complex subunit	0	0	82	0	0	0			K11672
CTheo_2235	972	Ras-related protein Rab-8A	0	0	132	0	0	0	GO:0003924;GO:0005525;GO:0006887;GO:0035974	GTPase activity;GTP binding;exocytosis;meiotic spindle pole body	K07901
CTheo_2236	6895	Mannosyltransferase	0	0	246	0	0	0	GO:0004418;GO:0005975;GO:0006098;GO:0016021;GO:0016757;GO:0017057;GO:0033014	hydroxymethylbilane synthase activity;carbohydrate metabolic process;pentose-phosphate shunt;integral component of membrane;transferase activity, transferring glycosyl groups;6-phosphogluconolactonase activity;tetrapyrrole biosynthetic process	K01749	CCA73277.1|GT33	1e-122	50
CTheo_2237	6084	F-box/WD repeat-containing protein 11	0	0	244	0	0	0	GO:0035091;GO:0042254	phosphatidylinositol binding;ribosome biogenesis	K14574
CTheo_2238	10985	Meiotically up-regulated gene 87 protein	234	0	120	34	0	0	GO:0005524;GO:0005643;GO:0006913;GO:0015031;GO:0016021;GO:0016491;GO:0016887;GO:0017056;GO:0051028;GO:0055114	ATP binding;nuclear pore;nucleocytoplasmic transport;protein transport;integral component of membrane;oxidoreductase activity;ATPase activity;structural constituent of nuclear pore;mRNA transport;oxidation-reduction process	K14309				SP(Sec/SPI)	0.980377	CS pos: 20-21. VSA-QH. Pr: 0.8611	Non-effector	0.991
CTheo_2239	2437	Bromodomain-containing factor 1	0	218	94	42	0	0			K11684
CTheo_224	695	Hypothetical protein	0	0	0	0	0	0
CTheo_2240	2648	Transcription factor protein	0	0	0	0	0	0	GO:0016021;GO:0044424	integral component of membrane;intracellular part
CTheo_2241	1876	Hypothetical protein	0	0	0	0	0	0
CTheo_2242	622	Frataxin	0	135	0	0	0	0	GO:0004322;GO:0005739;GO:0008199;GO:0016226;GO:0055114	ferroxidase activity;mitochondrion;ferric iron binding;iron-sulfur cluster assembly;oxidation-reduction process	K19054
CTheo_2243	5161	Fanconi anemia group M protein	0	0	0	12	0	0	GO:0003677;GO:0005524;GO:0016787	DNA binding;ATP binding;hydrolase activity	K14635
CTheo_2244	1683	Hypothetical protein	0	0	0	0	0	0	GO:0046872	metal ion binding
CTheo_2245	731	Hypothetical protein	0	0	250	0	0	0	GO:0016021	integral component of membrane
CTheo_2246	1199	Ran-binding protein	0	0	0	0	0	0							SP(Sec/SPI)	0.963864	CS pos: 21-22. SVA-RD. Pr: 0.6977	Non-effector	0.509
CTheo_2247	2440	Ran-binding protein 9	0	0	214	0	0	0
CTheo_2248	674	Iron-sulfur assembly protein 1	118	0	243	78	0	0	GO:0005198;GO:0051536;GO:0097428	structural molecule activity;iron-sulfur cluster binding;protein maturation by iron-sulfur cluster transfer	K22063
CTheo_2249	2030	Hypothetical protein	0	0	0	7	0	0
CTheo_225	1067	Hypothetical protein	0	0	0	0	0	0	GO:0000981;GO:0005634;GO:0006357;GO:0008270	RNA polymerase II transcription factor activity, sequence-specific DNA binding;nucleus;regulation of transcription by RNA polymerase II;zinc ion binding
CTheo_2250	2855	Hypothetical protein	0	0	0	48	0	0	GO:0016021	integral component of membrane
CTheo_2251	1232	Hypothetical protein	0	0	0	0	0	0
CTheo_2252	1500	Chorismate synthase	0	126	354	28	0	0	GO:0004107;GO:0009073;GO:0009423	chorismate synthase activity;aromatic amino acid family biosynthetic process;chorismate biosynthetic process	K01736
CTheo_2253	260	Hypothetical protein	0	0	0	0	0	0
CTheo_2254	2828	Hypothetical protein	0	0	9	19	0	0	GO:0004721;GO:0006470	phosphoprotein phosphatase activity;protein dephosphorylation	K11240
CTheo_2255	934	60S ribosome subunit protein nip7	0	0	0	15	0	0	GO:0042254	ribosome biogenesis	K07565
CTheo_2256	3531	Hypothetical protein	0	80	0	40	0	0	GO:0016020	membrane
CTheo_2257	2931	Hypothetical protein	0	0	0	28	0	0
CTheo_2258	641	Adenylate kinase fap7	0	0	0	26	0	0	GO:0004017;GO:0005524;GO:0005634;GO:0005737;GO:0006355;GO:0006364;GO:0016310;GO:0016887;GO:0046940	adenylate kinase activity;ATP binding;nucleus;cytoplasm;regulation of transcription, DNA-templated;rRNA processing;phosphorylation;ATPase activity;nucleoside monophosphate phosphorylation	K18532
CTheo_2259	424	Hypothetical protein	0	0	0	0	0	0
CTheo_226	2580	Aminotransferase, classes I and II	0	294	0	68	0	0	GO:0008483;GO:0009058;GO:0030170	transaminase activity;biosynthetic process;pyridoxal phosphate binding
CTheo_2260	1340	Hypothetical protein	0	0	0	22	0	0
CTheo_2261	2247	Hypothetical protein	0	196	234	0	0	0	GO:0016021	integral component of membrane
CTheo_2262	1826	Hypothetical protein	0	72	0	0	0	0
CTheo_2263	1261	Hypothetical protein	0	0	118	0	0	0	GO:0016021;GO:0019915	integral component of membrane;lipid storage
CTheo_2264	1017	Hypothetical protein	0	0	0	0	0	0
CTheo_2265	3395	Imidazole glycerol phosphate synthase subunit hisH	0	43	0	68	0	0	GO:0000105;GO:0000107;GO:0005737;GO:0006541;GO:0016021;GO:0055085	histidine biosynthetic process;imidazoleglycerol-phosphate synthase activity;cytoplasm;glutamine metabolic process;integral component of membrane;transmembrane transport	K01663
CTheo_2266	1282	Hypothetical protein	0	0	0	0	0	0	GO:0016020	membrane
CTheo_2267	1745	Hypothetical protein	72	0	0	0	0	0
CTheo_2268	1471	D-3-phosphoglycerate dehydrogenase	0	0	0	0	0	0	GO:0004617;GO:0006564;GO:0051287;GO:0055114	phosphoglycerate dehydrogenase activity;L-serine biosynthetic process;NAD binding;oxidation-reduction process	K00058
CTheo_2269	1402	DNA repair protein rhp51	0	0	0	0	0	0	GO:0000150;GO:0000724;GO:0003690;GO:0003697;GO:0003735;GO:0005524;GO:0005634;GO:0005840;GO:0006412;GO:0008094;GO:1990426	recombinase activity;double-strand break repair via homologous recombination;double-stranded DNA binding;single-stranded DNA binding;structural constituent of ribosome;ATP binding;nucleus;ribosome;translation;DNA-dependent ATPase activity;mitotic recombination-dependent replication fork processing	K04482
CTheo_227	2883	G2/mitotic-specific cyclin cdc13	100	0	0	0	0	0
CTheo_2270	872	50S ribosomal protein L4	0	0	0	13	0	0	GO:0003735;GO:0005840;GO:0006412	structural constituent of ribosome;ribosome;translation	K02926
CTheo_2271	538	Hypothetical protein	60	0	84	0	0	0	GO:0003735;GO:0005840;GO:0006412;GO:0016021	structural constituent of ribosome;ribosome;translation;integral component of membrane	K02960
CTheo_2272	4087	Pre-rRNA-processing protein ESF1	0	0	0	0	0	0	GO:0005634	nucleus	K09885
CTheo_2273	1697	Tim17/Tim22/Tim23/Pmp24 family protein	0	0	131	0	0	0							SP(Sec/SPI)	0.982195	CS pos: 21-22. VQA-AA. Pr: 0.6095	Non-effector	0.617
CTheo_2274	2720	ADP,ATP carrier protein	224	530	2529	96	0	8	GO:0005743;GO:0008270;GO:0016021;GO:0022857;GO:0055085	mitochondrial inner membrane;zinc ion binding;integral component of membrane;transmembrane transporter activity;transmembrane transport	K05863
CTheo_2275	2677	Hypothetical protein	0	0	0	54	0	0	GO:0003824;GO:0005743;GO:0008270;GO:0016021;GO:0022857;GO:0055085	catalytic activity;mitochondrial inner membrane;zinc ion binding;integral component of membrane;transmembrane transporter activity;transmembrane transport	K04706
CTheo_2276	951	Nuclear migration protein nudC	0	108	0	1	0	0
CTheo_2277	947	Hypothetical protein	0	64	250	0	0	0	GO:0016020	membrane
CTheo_2278	3895	GEF1 protein	0	0	0	0	0	0	GO:0005089;GO:0035023	Rho guanyl-nucleotide exchange factor activity;regulation of Rho protein signal transduction
CTheo_2279	1313	Hypothetical protein	0	0	63	0	0	0			K00789
CTheo_228	8035	Kinesin-like protein KIF20A	0	132	0	0	0	0	GO:0003777;GO:0005524;GO:0007018;GO:0008017	microtubule motor activity;ATP binding;microtubule-based movement;microtubule binding	K10395	AMS24251.1|CBM57	3e-19	51
CTheo_2280	943	Hypothetical protein	0	0	0	0	0	0
CTheo_2281	1012	37S ribosomal protein S5, mitochondrial	0	0	0	0	0	0	GO:0003723;GO:0003735;GO:0005840;GO:0006412	RNA binding;structural constituent of ribosome;ribosome;translation	K02988
CTheo_2282	7894	Protein transport protein Sec24	30	113	291	92	0	0	GO:0006886;GO:0006888;GO:0008270;GO:0016021;GO:0030127	intracellular protein transport;ER to Golgi vesicle-mediated transport;zinc ion binding;integral component of membrane;COPII vesicle coat	K14007
CTheo_2283	3712	Alpha mannosidase-like protein	0	0	0	0	0	0	GO:0004571;GO:0005509;GO:0008152;GO:0016020	mannosyl-oligosaccharide 1,2-alpha-mannosidase activity;calcium ion binding;metabolic process;membrane	K10084	CCA68810.1|GH47	0	46
CTheo_2284	729	Adenine phosphoribosyltransferase	104	247	433	0	0	0	GO:0003999;GO:0005737;GO:0006168;GO:0009116	adenine phosphoribosyltransferase activity;cytoplasm;adenine salvage;nucleoside metabolic process	K00759
CTheo_2285	1583	Transmembrane protein	0	0	0	0	0	0
CTheo_2286	1733	Hypothetical protein	113	0	0	0	0	0
CTheo_2287	1565	Oxidoreductase domain protein	8	0	0	0	0	0	GO:0016491;GO:0055114	oxidoreductase activity;oxidation-reduction process
CTheo_2288	1731	Retinoblastoma-binding protein 5	0	0	0	0	0	0	GO:0048188	Set1C/COMPASS complex	K14961
CTheo_2289	5654	Hypothetical protein	57	96	509	0	0	0	GO:0004672;GO:0004721;GO:0005524;GO:0005634;GO:0006397;GO:0006468;GO:0006470;GO:0006541	protein kinase activity;phosphoprotein phosphatase activity;ATP binding;nucleus;mRNA processing;protein phosphorylation;protein dephosphorylation;glutamine metabolic process	K18802
CTheo_229	1390	Carbohydrate-binding module family 1 protein	0	0	0	0	0	0	GO:0003777;GO:0005524;GO:0007018;GO:0008017;GO:0016021	microtubule motor activity;ATP binding;microtubule-based movement;microtubule binding;integral component of membrane		EGX48793.1|GH131	4e-46	43	SP(Sec/SPI)	0.987068	CS pos: 18-19. ALG-AI. Pr: 0.8863	Non-effector	0.634
CTheo_2290	1688	Translation elongation factor 1a	714	1112	4794	427	539	936	GO:0003746;GO:0003924;GO:0004672;GO:0005524;GO:0005525;GO:0005737;GO:0006414;GO:0006468	translation elongation factor activity;GTPase activity;protein kinase activity;ATP binding;GTP binding;cytoplasm;translational elongation;protein phosphorylation	K03231
CTheo_2291	1319	Hypothetical protein	0	608	3980	266	0	0	GO:0008806	carboxymethylenebutenolidase activity	K01061
CTheo_2292	540	60S ribosomal protein L32	63	0	208	0	0	0	GO:0003735;GO:0006412;GO:0022625	structural constituent of ribosome;translation;cytosolic large ribosomal subunit	K02912
CTheo_2293	1268	Hypothetical protein	0	308	0	38	0	0	GO:0005622	intracellular	K06990
CTheo_2294	1266	RNA-binding protein rnc1	0	0	668	65	0	0	GO:0035925;GO:0043409;GO:0070935	mRNA 3'-UTR AU-rich region binding;negative regulation of MAPK cascade;3'-UTR-mediated mRNA stabilization	K18738
CTheo_2295	1306	Hypothetical protein	132	0	0	0	0	0
CTheo_2296	3373	Hypothetical protein	0	0	0	0	0	0	GO:0000981;GO:0005634;GO:0006357;GO:0008270	RNA polymerase II transcription factor activity, sequence-specific DNA binding;nucleus;regulation of transcription by RNA polymerase II;zinc ion binding
CTheo_2297	2769	MRNA 3'-end-processing protein YTH1	186	0	80	0	0	0	GO:0003676;GO:0008152;GO:0008270;GO:0016798	nucleic acid binding;metabolic process;zinc ion binding;hydrolase activity, acting on glycosyl bonds	K14404
CTheo_2298	2020	Sphingolipid long chain base-responsive protein LSP1	0	0	352	0	0	0
CTheo_2299	1132	Eukaryotic translation initiation factor 4E-1	0	86	0	0	0	0	GO:0003743;GO:0005737;GO:0006413	translation initiation factor activity;cytoplasm;translational initiation	K03259
CTheo_23	1327	Putative effector protein	0	114	178	5	0	0							SP(Sec/SPI)	0.935342	CS pos: 20-21. AVA-LP. Pr: 0.2979	Effector	0.595
CTheo_230	2822	D-arabinitol 2-dehydrogenase	0	0	242	0	0	0
CTheo_2300	2071	Hypothetical protein	0	0	0	0	0	0	GO:0016020;GO:0016787	membrane;hydrolase activity	K01052
CTheo_2301	1876	Hypothetical protein	0	0	0	0	0	0
CTheo_2302	3792	General alpha-glucoside permease	0	0	0	0	0	0	GO:0004479;GO:0006413;GO:0016021;GO:0055085;GO:0071951	methionyl-tRNA formyltransferase activity;translational initiation;integral component of membrane;transmembrane transport;conversion of methionyl-tRNA to N-formyl-methionyl-tRNA	K15378
CTheo_2303	4967	Vigilin 1	0	340	347	43	0	0	GO:0003723	RNA binding
CTheo_2304	3359	NAD-dependent aldehyde dehydrogenase family protein	0	0	0	24	0	0	GO:0004029;GO:0043878;GO:0055114	aldehyde dehydrogenase (NAD) activity;glyceraldehyde-3-phosphate dehydrogenase (NAD+) (non-phosphorylating) activity;oxidation-reduction process
CTheo_2305	1970	Elongation factor EF-Tu	0	96	0	54	0	0	GO:0003746;GO:0003924;GO:0005525;GO:0005739;GO:0005960;GO:0019464;GO:0070125	translation elongation factor activity;GTPase activity;GTP binding;mitochondrion;glycine cleavage complex;glycine decarboxylation via glycine cleavage system;mitochondrial translational elongation	K02358
CTheo_2306	1048	Peroxisomal membrane protein PEX14	0	0	0	0	0	0	GO:0005778;GO:0016560	peroxisomal membrane;protein import into peroxisome matrix, docking	K13343
CTheo_2307	1237	NAD/NADP-dependent indole-3-acetaldehyde reductase	0	0	132	0	0	0	GO:0016491;GO:0055114	oxidoreductase activity;oxidation-reduction process
CTheo_2308	6117	Vesicle-mediated transport-related protein	0	0	240	0	0	0	GO:0016020	membrane
CTheo_2309	809	Survival of motor neuron-related-splicing factor 30	0	0	0	0	0	0	GO:0003723;GO:0005634;GO:0005737;GO:0006397	RNA binding;nucleus;cytoplasm;mRNA processing	K12839
CTheo_231	2721	YTH domain family protein 1	0	0	298	6	0	0	GO:0003723;GO:0016788	RNA binding;hydrolase activity, acting on ester bonds	K20102
CTheo_2310	1717	Hypothetical protein	0	0	0	0	0	0
CTheo_2311	704	Small nuclear ribonucleoprotein Sm protein D2	0	0	360	0	0	0	GO:0008380;GO:0019013;GO:0030532	RNA splicing;viral nucleocapsid;small nuclear ribonucleoprotein complex	K11096
CTheo_2312	4274	Hypothetical protein	0	0	134	0	0	0	GO:0001172;GO:0003723;GO:0003968	transcription, RNA-templated;RNA binding;RNA-directed 5'-3' RNA polymerase activity
CTheo_2313	4349	Hypothetical protein	0	0	0	0	0	0	GO:0001172;GO:0003723;GO:0003968	transcription, RNA-templated;RNA binding;RNA-directed 5'-3' RNA polymerase activity
CTheo_2314	2707	Hypothetical protein	0	6	324	0	0	0	GO:0000324;GO:0004724;GO:0006470;GO:0046872;GO:0048037	fungal-type vacuole;magnesium-dependent protein serine/threonine phosphatase activity;protein dephosphorylation;metal ion binding;cofactor binding	K06269
CTheo_2315	3139	Hypothetical protein	0	200	0	98	0	0	GO:0016020	membrane
CTheo_2316	657	Dihydrofolate reductase	0	0	0	0	0	0	GO:0006760;GO:0016491;GO:0046394;GO:0097159;GO:1901363;GO:1901566	folic acid-containing compound metabolic process;oxidoreductase activity;carboxylic acid biosynthetic process;organic cyclic compound binding;heterocyclic compound binding;organonitrogen compound biosynthetic process	K00287
CTheo_2317	4712	Transcription factor cbf11	180	106	584	102	0	0	GO:0000287;GO:0000978;GO:0000982;GO:0004743;GO:0005634;GO:0006357;GO:0016021;GO:0016301;GO:0030955;GO:0061621	magnesium ion binding;RNA polymerase II proximal promoter sequence-specific DNA binding;transcription factor activity, RNA polymerase II proximal promoter sequence-specific DNA binding;pyruvate kinase activity;nucleus;regulation of transcription by RNA polymerase II;integral component of membrane;kinase activity;potassium ion binding;canonical glycolysis	K00873
CTheo_2318	2412	Myotubularin-related protein 10	0	0	0	26	0	0	GO:0016021;GO:0016740	integral component of membrane;transferase activity	K11806
CTheo_2319	1352	Ribulose-phosphate 3-epimerase	0	0	186	0	0	0	GO:0004750;GO:0005975;GO:0006098;GO:0046872	ribulose-phosphate 3-epimerase activity;carbohydrate metabolic process;pentose-phosphate shunt;metal ion binding	K01783
CTheo_232	1275	Hypothetical protein	0	0	0	0	0	0	GO:0003723;GO:0016788	RNA binding;hydrolase activity, acting on ester bonds
CTheo_2320	5508	Sec7 domain protein	0	0	288	0	0	0
CTheo_2321	1394	Hypothetical protein	0	0	66	0	0	0	GO:0016491;GO:0055114	oxidoreductase activity;oxidation-reduction process
CTheo_2322	1296	Hypothetical protein	0	0	238	0	0	0	GO:0008270;GO:0016491;GO:0055114	zinc ion binding;oxidoreductase activity;oxidation-reduction process	K00008
CTheo_2323	1290	2-deoxy-D-gluconate 3-dehydrogenase	0	0	0	0	0	0	GO:0008678;GO:0055114	2-deoxy-D-gluconate 3-dehydrogenase activity;oxidation-reduction process	K00065
CTheo_2324	2003	Beta-glucuronidase	0	0	200	0	0	0	GO:0016021;GO:0016620;GO:0016787;GO:0055085;GO:0055114	integral component of membrane;oxidoreductase activity, acting on the aldehyde or oxo group of donors, NAD or NADP as acceptor;hydrolase activity;transmembrane transport;oxidation-reduction process		CDZ96269.1|GH79	2.2e-116	46	SP(Sec/SPI)	0.976135	CS pos: 16-17. VAA-AN. Pr: 0.4169	Non-effector	0.982
CTheo_2325	1386	Aldo/keto reductase	0	48	0	0	0	0	GO:0016491;GO:0055114	oxidoreductase activity;oxidation-reduction process	K18097
CTheo_2326	4703	Phosphatase YNL010W	0	0	0	0	0	0	GO:0016311;GO:0016791	dephosphorylation;phosphatase activity
CTheo_2327	4950	Structural maintenance of chromosomes protein 1	0	0	0	0	0	0	GO:0000217;GO:0000780;GO:0003680;GO:0003682;GO:0005524;GO:0006302;GO:0034990;GO:0042802;GO:0046982;GO:0061775;GO:0061776;GO:0061780	DNA secondary structure binding;condensed nuclear chromosome, centromeric region;AT DNA binding;chromatin binding;ATP binding;double-strand break repair;nuclear mitotic cohesin complex;identical protein binding;protein heterodimerization activity;cohesin ATPase activity;topological DNA entrapment activity;mitotic cohesin loading	K06636
CTheo_2328	1452	Methyltransferase domain protein	107	0	0	0	0	0	GO:0008168;GO:0008278;GO:0032259;GO:0051276;GO:0097159;GO:1901363	methyltransferase activity;cohesin complex;methylation;chromosome organization;organic cyclic compound binding;heterocyclic compound binding
CTheo_2329	4264	Dehydrogenase E1 and transketolase domain containing 1	0	48	0	54	0	0	GO:0004591;GO:0006099;GO:0030976	oxoglutarate dehydrogenase (succinyl-transferring) activity;tricarboxylic acid cycle;thiamine pyrophosphate binding	K15791
CTheo_233	2656	Hypothetical protein	0	0	0	16	0	0			K15634
CTheo_2330	2247	Arginyl-tRNA synthetase	0	60	28	0	0	0	GO:0004814;GO:0005524;GO:0005737;GO:0006420	arginine-tRNA ligase activity;ATP binding;cytoplasm;arginyl-tRNA aminoacylation	K01887
CTheo_2331	723	Hypothetical protein	0	0	0	0	0	0	GO:0000329;GO:0016021;GO:0032511;GO:0034424	fungal-type vacuole membrane;integral component of membrane;late endosome to vacuole transport via multivesicular body sorting pathway;Vps55/Vps68 complex
CTheo_2332	764	Hypothetical protein	0	0	0	0	0	0
CTheo_2333	1114	Enoyl-CoA hydratase	0	258	72	0	0	0	GO:0004300;GO:0008152;GO:0016853	enoyl-CoA hydratase activity;metabolic process;isomerase activity
CTheo_2334	281	Hypothetical protein	0	0	0	0	0	0
CTheo_2335	4303	Tyrocidine synthase 3	0	0	0	0	0	0	GO:0003824;GO:0008152;GO:0016021	catalytic activity;metabolic process;integral component of membrane
CTheo_2336	1140	Hypothetical protein	0	0	35	0	0	0	GO:0016021	integral component of membrane
CTheo_2337	2110	Hypothetical protein	0	0	228	48	0	0	GO:0000463;GO:0000466;GO:0005654;GO:0005730;GO:0030687;GO:0043021	maturation of LSU-rRNA from tricistronic rRNA transcript (SSU-rRNA, 5.8S rRNA, LSU-rRNA);maturation of 5.8S rRNA from tricistronic rRNA transcript (SSU-rRNA, 5.8S rRNA, LSU-rRNA);nucleoplasm;nucleolus;preribosome, large subunit precursor;ribonucleoprotein complex binding	K14843
CTheo_2338	1513	Cell wall glycosyl hydrolase YteR	0	0	0	0	0	0	GO:0016787	hydrolase activity		EAA66450.1|GH105	8e-89	47	SP(Sec/SPI)	0.986793	CS pos: 17-18. ASA-AT. Pr: 0.7941	Non-effector	0.594
CTheo_2339	922	Rare lipoprotein A-like double-psi beta-barrel protein	0	346	398	306	0	0	GO:0006413;GO:0032991;GO:0044444	translational initiation;protein-containing complex;cytoplasmic part		CCK24774.1|CBM5	7e-13	41
CTheo_234	2015	Major facilitator superfamily domain-containing protein 10	0	0	0	0	0	0	GO:0016021;GO:0055085	integral component of membrane;transmembrane transport
CTheo_2340	1139	Oxidoreductase HTATIP2	0	0	0	0	0	0
CTheo_2341	3439	DNA mismatch repair protein MutS	0	0	0	0	0	0
CTheo_2342	1926	Potassium voltage-gated channel family protein	0	35	410	0	0	0	GO:0005249;GO:0008076;GO:0071805	voltage-gated potassium channel activity;voltage-gated potassium channel complex;potassium ion transmembrane transport
CTheo_2343	3031	Galactose oxidase	0	0	0	0	0	0				CED85351.1|GH38	1.9e-145	57
CTheo_2344	1470	Protein lunapark	0	0	346	46	0	0	GO:0016020	membrane
CTheo_2345	864	Hypothetical protein	0	0	0	0	0	0
CTheo_2346	4459	Hypothetical protein	0	0	148	0	0	0	GO:0016787	hydrolase activity
CTheo_2347	1132	Hypothetical protein	234	0	0	18	0	0
CTheo_2348	2394	Hypothetical protein	0	0	0	0	0	0	GO:0003677;GO:0005634;GO:0006355;GO:0008270;GO:0016020	DNA binding;nucleus;regulation of transcription, DNA-templated;zinc ion binding;membrane
CTheo_2349	4086	DNA polymerase gamma 1	0	0	0	0	0	0	GO:0006259;GO:0016779;GO:0034645	DNA metabolic process;nucleotidyltransferase activity;cellular macromolecule biosynthetic process	K02332
CTheo_235	1044	Hypothetical protein	0	0	0	0	0	0
CTheo_2350	6467	Nucleoporin	0	0	306	0	0	0	GO:0005643;GO:0006913;GO:0017056	nuclear pore;nucleocytoplasmic transport;structural constituent of nuclear pore	K14297
CTheo_2351	3745	F-box/WD repeat-containing protein pof1	0	0	0	30	0	0			K18551
CTheo_2352	2540	Hypothetical protein	0	0	0	0	0	0
CTheo_2353	1455	Hypothetical protein	0	0	0	26	0	0	GO:0005506;GO:0005737;GO:0019310;GO:0050113;GO:0055114	iron ion binding;cytoplasm;inositol catabolic process;inositol oxygenase activity;oxidation-reduction process	K00469
CTheo_2354	1361	Citrate lyase subunit beta-like protein	0	0	0	0	0	0	GO:0016829;GO:0046872	lyase activity;metal ion binding	K11390
CTheo_2355	3783	Chitin synthase	0	0	136	89	0	0	GO:0004100;GO:0006031;GO:0006508;GO:0006629;GO:0008081;GO:0008237;GO:0016021	chitin synthase activity;chitin biosynthetic process;proteolysis;lipid metabolic process;phosphoric diester hydrolase activity;metallopeptidase activity;integral component of membrane	K00698	CAB96110.1|GT2	0	72
CTheo_2356	1678	Glycerophosphoryl diester phosphodiesterase	0	0	0	0	0	0	GO:0004180;GO:0006508;GO:0006629;GO:0008237;GO:0008889;GO:0016020;GO:0016758	carboxypeptidase activity;proteolysis;lipid metabolic process;metallopeptidase activity;glycerophosphodiester phosphodiesterase activity;membrane;transferase activity, transferring hexosyl groups
CTheo_2357	4335	Structural constituent of cell wall	0	40	732	82	0	0	GO:0016021	integral component of membrane
CTheo_2358	945	Hypothetical protein	0	108	194	18	0	0
CTheo_2359	5157	Hypothetical protein	140	0	276	90	0	0	GO:0000139;GO:0005198;GO:0006886;GO:0006888;GO:0006890;GO:0030126;GO:0032511;GO:0043130	Golgi membrane;structural molecule activity;intracellular protein transport;ER to Golgi vesicle-mediated transport;retrograde vesicle-mediated transport, Golgi to ER;COPI vesicle coat;late endosome to vacuole transport via multivesicular body sorting pathway;ubiquitin binding	K17302
CTheo_236	1734	Membrane glycoprotein spo14	36	0	124	0	0	0	GO:0016021	integral component of membrane	K14003
CTheo_2360	1150	Hypothetical protein	0	0	483	8	0	0
CTheo_2361	1474	F-box-like domain protein	0	0	0	0	0	0
CTheo_2362	6324	Mucoidy inhibitor A	0	48	0	0	0	0
CTheo_2363	2901	Hypothetical protein	0	0	0	0	0	0
CTheo_2364	3409	Primary-amine oxidase	0	0	0	0	0	0	GO:0005507;GO:0008131;GO:0009308;GO:0048038;GO:0055114	copper ion binding;primary amine oxidase activity;amine metabolic process;quinone binding;oxidation-reduction process	K00276				SP(Sec/SPI)	0.995502	CS pos: 20-21. VAC-ES. Pr: 0.7629	Non-effector	0.99
CTheo_2365	2121	Hypothetical protein	0	134	0	0	0	0	GO:0016021	integral component of membrane
CTheo_2366	2875	Serine/Threonine-kinase haspin	0	0	0	19	0	0	GO:0016301;GO:0016310	kinase activity;phosphorylation	K16315
CTheo_2367	886	Hypothetical protein	0	0	56	0	0	0
CTheo_2368	1658	Homoserine O-acetyltransferase	0	94	0	0	0	0	GO:0004414;GO:0005737;GO:0006535;GO:0009001	homoserine O-acetyltransferase activity;cytoplasm;cysteine biosynthetic process from serine;serine O-acetyltransferase activity
CTheo_2369	1699	Hypothetical protein	0	0	0	28	0	0
CTheo_237	1958	NIPA-like protein 2	0	0	0	0	0	0	GO:0015095;GO:0016021;GO:1903830	magnesium ion transmembrane transporter activity;integral component of membrane;magnesium ion transmembrane transport	K22733
CTheo_2370	4526	Protein phosphatase 2C	0	0	0	0	0	0	GO:0004722;GO:0006470;GO:0016021;GO:0055085	protein serine/threonine phosphatase activity;protein dephosphorylation;integral component of membrane;transmembrane transport	K01102
CTheo_2371	4861	Structural maintenance of chromosomes protein 5	0	0	0	38	0	0	GO:0000724;GO:0007062;GO:0030915	double-strand break repair via homologous recombination;sister chromatid cohesion;Smc5-Smc6 complex	K22803
CTheo_2372	1112	Exosome complex component RRP43	0	0	0	0	0	0	GO:0000178;GO:0004527;GO:0006396;GO:0006401;GO:0090305	exosome (RNase complex);exonuclease activity;RNA processing;RNA catabolic process;nucleic acid phosphodiester bond hydrolysis	K12586
CTheo_2373	1914	RNA-binding motif protein	0	0	0	0	0	0	GO:0003676	nucleic acid binding
CTheo_2374	327	Hypothetical protein	0	0	0	0	0	0
CTheo_2375	2638	CorA family metal ion transporter	0	0	0	0	0	0	GO:0016021;GO:0030001;GO:0046873;GO:0055085	integral component of membrane;metal ion transport;metal ion transmembrane transporter activity;transmembrane transport	K16073
CTheo_2376	935	Hypothetical protein	250	124	855	0	0	0
CTheo_2377	1388	20S-pre-rRNA D-site endonuclease nob1	0	0	465	26	0	0	GO:0000469;GO:0004521;GO:0042274;GO:0046872;GO:0090502	cleavage involved in rRNA processing;endoribonuclease activity;ribosomal small subunit biogenesis;metal ion binding;RNA phosphodiester bond hydrolysis, endonucleolytic	K11883
CTheo_2378	3477	Hypothetical protein	0	0	0	0	0	0
CTheo_2379	1218	Hypothetical protein	0	0	0	0	0	0
CTheo_238	1948	Nucleolar and coiled-body phosphoprotein 1	0	0	0	0	0	0
CTheo_2380	3719	ATP-binding ABC transporter	0	0	340	38	0	0	GO:0005524;GO:0016887	ATP binding;ATPase activity	K06185
CTheo_2381	1117	Translation initiation factor	0	0	57	0	0	0	GO:0003743;GO:0005840;GO:0006413	translation initiation factor activity;ribosome;translational initiation
CTheo_2382	362	Hypothetical protein	0	0	0	0	0	0
CTheo_2383	2198	Transcriptional regulator NRG1	164	146	197	128	0	0	GO:0003676	nucleic acid binding
CTheo_2384	2350	Tyrosine kinase catalytic domain protein	0	0	0	0	0	0	GO:0004672;GO:0005524;GO:0006468	protein kinase activity;ATP binding;protein phosphorylation
CTheo_2385	961	60S ribosomal protein L10a	110	0	217	66	0	0	GO:0003723;GO:0003735;GO:0006412;GO:0015934	RNA binding;structural constituent of ribosome;translation;large ribosomal subunit	K02865
CTheo_2386	1269	Transmembrane protein	0	0	286	52	0	0
CTheo_2387	6525	Glycosyltransferase family 2 chitin synthase	0	0	0	0	0	0	GO:0003777;GO:0003779;GO:0004100;GO:0005524;GO:0007018;GO:0008017;GO:0016021;GO:0016459	microtubule motor activity;actin binding;chitin synthase activity;ATP binding;microtubule-based movement;microtubule binding;integral component of membrane;myosin complex	K00698	CDZ98697.1|GT2	0	48
CTheo_2388	1033	Hypothetical protein	0	0	0	0	0	0
CTheo_2389	2972	UBA/TS-N domain protein	0	42	0	0	0	0
CTheo_239	1508	White collar 2 protein	0	0	184	22	0	0	GO:0046872	metal ion binding
CTheo_2390	1522	Hypothetical protein	0	70	0	0	0	0
CTheo_2391	560	Serine/arginine repetitive matrix protein 2	0	0	0	0	0	0
CTheo_2392	4574	Serine/arginine repetitive matrix protein 2	0	0	0	0	0	0
CTheo_2393	1278	Hypothetical protein	186	0	214	0	0	0
CTheo_2394	1868	Hypothetical protein	0	0	0	0	0	0
CTheo_2395	1880	Hypothetical protein	0	0	0	0	0	0
CTheo_2396	1063	Endo-beta-1,4-glucanase D	0	0	0	0	0	0	GO:0003824	catalytic activity		AFO72239.1|AA9	1e-49	44	SP(Sec/SPI)	0.994487	CS pos: 19-20. VSA-HG. Pr: 0.5574	Non-effector	0.786
CTheo_2397	1135	Glycoside hydrolase family 61 protein	222	0	506	130	0	0	GO:0016787	hydrolase activity		AFO72239.1|AA9	2e-46	42	SP(Sec/SPI)	0.995888	CS pos: 18-19. ANA-HG. Pr: 0.5329	Non-effector	0.907
CTheo_2398	1856	Hypothetical protein	0	0	0	0	0	0
CTheo_2399	1220	Glycoside hydrolase family 61 protein	0	0	0	11	0	0	GO:0003824	catalytic activity		AFO72239.1|AA9	6e-45	42	SP(Sec/SPI)	0.979455	CS pos: 18-19. ANA-HG. Pr: 0.5641	Non-effector	0.782
CTheo_24	1745	Protein DGCR14	0	88	0	15	0	0	GO:0005634	nucleus	K13118
CTheo_240	1435	Hypothetical protein	0	0	0	0	0	0			K04075
CTheo_2400	647	Hypothetical protein	0	0	312	0	0	0			K22524
CTheo_2401	1439	Regulator of G protein signaling domain protein	0	0	0	0	0	0	GO:0016021	integral component of membrane
CTheo_2402	1285	Band 7 family protein	0	0	0	0	0	0	GO:0016020	membrane
CTheo_2403	3037	Glycosyl hydrolase catalytic core domain-containing protein	0	0	0	0	0	0	GO:0009987;GO:0016020;GO:0016787;GO:0016874	cellular process;membrane;hydrolase activity;ligase activity		BAL27560.1|GH128|3.2.1.39	3e-59	53	SP(Sec/SPI)	0.989096	CS pos: 21-22. VWA-RK. Pr: 0.9283	Non-effector	0.99
CTheo_2404	819	Hypothetical protein	0	0	0	0	0	0	GO:0016020	membrane
CTheo_2405	2294	1-pyrroline-5-carboxylate dehydrogenase	0	80	88	0	0	0	GO:0003842;GO:0010133;GO:0016620;GO:0055114	1-pyrroline-5-carboxylate dehydrogenase activity;proline catabolic process to glutamate;oxidoreductase activity, acting on the aldehyde or oxo group of donors, NAD or NADP as acceptor;oxidation-reduction process	K00294
CTheo_2406	1885	Hypothetical protein	0	0	0	0	0	0
CTheo_2407	1840	Aspartate-semialdehyde dehydrogenase	0	0	160	0	0	0	GO:0004073;GO:0005737;GO:0009086;GO:0009088;GO:0009090;GO:0046983;GO:0050661;GO:0051287;GO:0055114	aspartate-semialdehyde dehydrogenase activity;cytoplasm;methionine biosynthetic process;threonine biosynthetic process;homoserine biosynthetic process;protein dimerization activity;NADP binding;NAD binding;oxidation-reduction process	K00133
CTheo_2408	562	Hypothetical protein	0	446	0	0	0	0	GO:0016020	membrane
CTheo_2409	3640	Beta-glucosidase	0	0	206	32	0	0	GO:0008422;GO:0030245;GO:0102483	beta-glucosidase activity;cellulose catabolic process;scopolin beta-glucosidase activity	K05349	CDZ97665.1|GH3	0	48
CTheo_241	1541	Glycosyltransferase C17G8.11c	0	249	0	28	0	0	GO:0016021;GO:0016757	integral component of membrane;transferase activity, transferring glycosyl groups	K22721	CCA69953.1|GT32	6e-95	57
CTheo_2410	1200	Hypothetical protein	0	0	0	0	0	0	GO:0000272;GO:0005576;GO:0016829	polysaccharide catabolic process;extracellular region;lyase activity	K01728	AIU56796.1|PL1_7|4.2.2.2	7e-92	59	SP(Sec/SPI)	0.982579	CS pos: 17-18. VSA-NP. Pr: 0.7574	Non-effector	0.643
CTheo_2411	2816	Hypothetical protein	373	424	1609	40	0	0	GO:0000272;GO:0005576;GO:0016829;GO:0019904	polysaccharide catabolic process;extracellular region;lyase activity;protein domain specific binding	K06630	AIU56796.1|PL1_7|4.2.2.2	1e-88	58	SP(Sec/SPI)	0.993836	CS pos: 20-21. VWA-AP. Pr: 0.8949	Non-effector	0.948
CTheo_2412	1243	Hypothetical protein	0	0	0	0	0	0	GO:0000272;GO:0005576;GO:0016829	polysaccharide catabolic process;extracellular region;lyase activity	K01728	ADV30324.1|PL1_7	1e-85	62	SP(Sec/SPI)	0.979258	CS pos: 17-18. VAA-NP. Pr: 0.6117	Non-effector	0.569
CTheo_2413	1261	Hypothetical protein	0	0	0	0	0	0	GO:0000272;GO:0005576;GO:0016829	polysaccharide catabolic process;extracellular region;lyase activity	K01728	ADV30324.1|PL1_7	2e-95	63	SP(Sec/SPI)	0.989148	CS pos: 18-19. VSA-NP. Pr: 0.8358	Non-effector	0.504
CTheo_2414	1229	Pectate lyase	0	0	0	0	0	0	GO:0000272;GO:0005576;GO:0016829	polysaccharide catabolic process;extracellular region;lyase activity	K01728	ADV30324.1|PL1_7	1e-89	60	SP(Sec/SPI)	0.985685	CS pos: 18-19. VTA-NP. Pr: 0.8314	Non-effector	0.527
CTheo_2415	1069	Sin3 associated polypeptide p18 (SAP18) protein	0	0	124	32	0	0			K14324
CTheo_2416	1289	Thiamine thiazole synthase	457	334	2452	314	0	0	GO:0000002;GO:0005381;GO:0005634;GO:0005829;GO:0006950;GO:0008198;GO:0009228;GO:0016021;GO:0034755;GO:0052837	mitochondrial genome maintenance;iron ion transmembrane transporter activity;nucleus;cytosol;response to stress;ferrous iron binding;thiamine biosynthetic process;integral component of membrane;iron ion transmembrane transport;thiazole biosynthetic process	K03146
CTheo_2417	3781	Protein pob1	0	34	342	34	0	0
CTheo_2418	9750	DNA topoisomerase type I	40	190	0	0	0	0	GO:0000018;GO:0003677;GO:0003917;GO:0005634;GO:0006265;GO:0006301;GO:0007004;GO:0007064;GO:0007131;GO:0008270;GO:0031422;GO:0035861;GO:0043007;GO:1902969	regulation of DNA recombination;DNA binding;DNA topoisomerase type I activity;nucleus;DNA topological change;postreplication repair;telomere maintenance via telomerase;mitotic sister chromatid cohesion;reciprocal meiotic recombination;zinc ion binding;RecQ helicase-Topo III complex;site of double-strand break;maintenance of rDNA;mitotic DNA replication	K03165
CTheo_2419	1368	DNA topoisomerase type I	0	0	0	0	0	0
CTheo_242	1876	Hypothetical protein	0	178	0	0	0	0	GO:0000387;GO:0005682;GO:0005685;GO:0005686;GO:0019013;GO:0046540;GO:0071004;GO:0071014	spliceosomal snRNP assembly;U5 snRNP;U1 snRNP;U2 snRNP;viral nucleocapsid;U4/U6 x U5 tri-snRNP complex;U2-type prespliceosome;post-mRNA release spliceosomal complex	K11099
CTheo_2420	1102	K+-H+ exchange-like protein	0	0	0	0	0	0	GO:0016021	integral component of membrane
CTheo_2421	5690	Ferredoxin--NADP+ reductase	0	0	0	0	0	0	GO:0005739;GO:0015039;GO:0055114	mitochondrion;NADPH-adrenodoxin reductase activity;oxidation-reduction process	K18914
CTheo_2422	5901	Ribonuclease P/MRP protein subunit POP1	0	0	102	0	0	0	GO:0016787;GO:0090501	hydrolase activity;RNA phosphodiester bond hydrolysis	K01164	APA06164.1|CBM1	4e-45	48
CTheo_2423	1714	Cytidine and deoxycytidylate deaminase zinc-binding region protein	0	0	0	0	0	0	GO:0003824	catalytic activity	K15442
CTheo_2424	1804	Hypothetical protein	0	0	0	0	0	0	GO:0016021	integral component of membrane
CTheo_2425	2331	Hypothetical protein	0	0	191	22	0	0
CTheo_2426	1981	Hypothetical protein	0	0	254	0	0	0	GO:0003700;GO:0006355;GO:0046914	DNA-binding transcription factor activity;regulation of transcription, DNA-templated;transition metal ion binding
CTheo_2427	901	Hypothetical protein	0	0	0	0	0	0	GO:0016020	membrane
CTheo_2428	2533	Hypothetical protein	0	0	0	0	0	0	GO:0006470;GO:0016740	protein dephosphorylation;transferase activity	K02555
CTheo_2429	1088	TRNA-splicing endonuclease subunit Sen34	0	0	0	0	0	0	GO:0000213;GO:0000214;GO:0000379;GO:0003676;GO:0016829;GO:0090502	tRNA-intron endonuclease activity;tRNA-intron endonuclease complex;tRNA-type intron splice site recognition and cleavage;nucleic acid binding;lyase activity;RNA phosphodiester bond hydrolysis, endonucleolytic	K15323
CTheo_243	1718	Hypothetical protein	0	0	112	82	0	0
CTheo_2430	5595	Adenylyl cyclase-associated protein	0	0	56	0	0	0	GO:0000902;GO:0003779;GO:0007010	cell morphogenesis;actin binding;cytoskeleton organization
CTheo_2431	813	Ubiquitin-conjugating enzyme E2	0	116	0	17	0	0	GO:0016874	ligase activity
CTheo_2432	305	Hypothetical protein	0	0	0	0	0	0
CTheo_2433	2453	Glycyl-tRNA synthetase	0	0	0	18	0	0	GO:0004820;GO:0005524;GO:0005737;GO:0006426	glycine-tRNA ligase activity;ATP binding;cytoplasm;glycyl-tRNA aminoacylation	K01880
CTheo_2434	2257	Ulp1 peptidase	0	0	0	0	0	0	GO:0006508;GO:0008234	proteolysis;cysteine-type peptidase activity	K08592
CTheo_2435	1910	Set1 complex component ash2	0	0	0	0	0	0	GO:0008168;GO:0016811;GO:0048188;GO:0051568	methyltransferase activity;hydrolase activity, acting on carbon-nitrogen (but not peptide) bonds, in linear amides;Set1C/COMPASS complex;histone H3-K4 methylation	K14967
CTheo_2436	1622	Transcription initiation factor IIB	0	0	0	0	0	0	GO:0006355	regulation of transcription, DNA-templated
CTheo_2437	1449	Maintenance of telomere capping protein 1	2	0	81	38	0	0
CTheo_2438	1906	Histone acetyltransferase 1	0	0	144	0	0	0	GO:0000781;GO:0004402;GO:0005634;GO:0005737;GO:0006348;GO:0016573;GO:0042393	chromosome, telomeric region;histone acetyltransferase activity;nucleus;cytoplasm;chromatin silencing at telomere;histone acetylation;histone binding	K11303
CTheo_2439	2342	Hypothetical protein	0	0	0	0	0	0	GO:0004674;GO:0005524;GO:0006468	protein serine/threonine kinase activity;ATP binding;protein phosphorylation	K12761
CTheo_244	1352	Distribution and morphology protein	0	0	76	0	0	0	GO:0000002;GO:0031307;GO:0032865;GO:0045040;GO:0070096;GO:1990456	mitochondrial genome maintenance;integral component of mitochondrial outer membrane;ERMES complex;protein import into mitochondrial outer membrane;mitochondrial outer membrane translocase complex assembly;mitochondrion-endoplasmic reticulum membrane tethering	K17774
CTheo_2440	1623	Protein ras-2	0	40	0	0	0	0	GO:0003924;GO:0005525;GO:0007165;GO:0016020	GTPase activity;GTP binding;signal transduction;membrane	K07827
CTheo_2441	695	Hypothetical protein	0	0	0	0	0	0
CTheo_2442	990	BTB domain protein	0	0	0	0	0	0
CTheo_2443	4298	Beta-galactosidase	0	0	0	30	0	0	GO:0004565;GO:0005975	beta-galactosidase activity;carbohydrate metabolic process		CCA70454.1|GH35	0	45
CTheo_2444	3894	DNA replication licensing factor mcm3	0	0	227	0	0	0	GO:0003677;GO:0004386;GO:0005524;GO:0005634;GO:0006270;GO:0042555	DNA binding;helicase activity;ATP binding;nucleus;DNA replication initiation;MCM complex	K02541
CTheo_2445	2473	MFS transporter	0	0	0	0	0	0	GO:0016020	membrane
CTheo_2446	1472	Hypothetical protein	0	0	0	0	0	0
CTheo_2447	2181	CBS and PB1 domain protein	0	126	380	20	0	0	GO:0016021	integral component of membrane
CTheo_2448	1690	Formamidopyrimidine-DNA glycosylase	0	0	0	0	0	0	GO:0003824;GO:0005488	catalytic activity;binding	K10563
CTheo_2449	1322	Cyclin-dependent kinase	174	0	229	0	0	0	GO:0000083;GO:0000122;GO:0004693;GO:0005524;GO:0005634;GO:0006468;GO:0006974;GO:0007089;GO:0016239;GO:0016242;GO:0031647;GO:0032878;GO:0032880;GO:0043433;GO:0045719;GO:0045936;GO:0050849;GO:0071073;GO:1990860	regulation of transcription involved in G1/S transition of mitotic cell cycle;negative regulation of transcription by RNA polymerase II;cyclin-dependent protein serine/threonine kinase activity;ATP binding;nucleus;protein phosphorylation;cellular response to DNA damage stimulus;traversing start control point of mitotic cell cycle;positive regulation of macroautophagy;negative regulation of macroa…	K06655	CBX99002.1|GH18	6e-75	49
CTheo_245	1186	Isoflavone reductase-like protein	78	0	418	52	0	0	GO:0047526;GO:0055114	2'-hydroxyisoflavone reductase activity;oxidation-reduction process	K23050
CTheo_2450	1074	Hypothetical protein	202	378	861	112	0	0
CTheo_2451	2145	SH3 domain-containing protein PJ696,02	0	196	536	0	0	0			K20523
CTheo_2452	2624	Hypothetical protein	0	0	270	0	0	0
CTheo_2453	1758	Delta 9-fatty acid desaturase protein	321	304	2186	82	0	0	GO:0004768;GO:0006636;GO:0016021;GO:0020037;GO:0046872;GO:0055114	stearoyl-CoA 9-desaturase activity;unsaturated fatty acid biosynthetic process;integral component of membrane;heme binding;metal ion binding;oxidation-reduction process	K00507
CTheo_2454	1635	Hypothetical protein	0	0	0	0	0	0	GO:0004553;GO:0005576;GO:0030245;GO:0030248	hydrolase activity, hydrolyzing O-glycosyl compounds;extracellular region;cellulose catabolic process;cellulose binding	K19668	CDJ79821.1|GH6	5.4e-147	62	SP(Sec/SPI)	0.99708	CS pos: 20-21. AMA-QQ. Pr: 0.8627	Non-effector	0.962
CTheo_2455	1408	Hypothetical protein	0	0	2	0	0	0			K15303
CTheo_2456	988	OTU domain-containing protein 2	0	0	133	0	0	0	GO:0006508;GO:0008233	proteolysis;peptidase activity	K18342
CTheo_2457	2614	Adaptor protein complex AP-1	0	0	0	0	0	0	GO:0006886;GO:0016192;GO:0030117;GO:0030276;GO:0032153;GO:0051285	intracellular protein transport;vesicle-mediated transport;membrane coat;clathrin binding;cell division site;cell cortex of cell tip
CTheo_2458	1144	Hypothetical protein	0	0	178	0	0	0
CTheo_2459	1476	Hypothetical protein	0	0	0	13	0	0							SP(Sec/SPI)	0.951879	CS pos: 20-21. VLA-IP. Pr: 0.7751	Non-effector	0.948
CTheo_246	848	Hypothetical protein	0	0	0	0	0	0	GO:0000124;GO:0003682;GO:0003743;GO:0005669;GO:0006413;GO:0016573;GO:0032947;GO:0042802;GO:0046695;GO:0046982;GO:0051123	SAGA complex;chromatin binding;translation initiation factor activity;transcription factor TFIID complex;translational initiation;histone acetylation;protein-containing complex scaffold activity;identical protein binding;SLIK (SAGA-like) complex;protein heterodimerization activity;RNA polymerase II transcriptional preinitiation complex assembly	K03133
CTheo_2460	2845	Hypothetical protein	0	0	0	0	0	0	GO:0005680	anaphase-promoting complex	K03352
CTheo_2461	2827	Hypothetical protein	0	0	0	0	0	0	GO:0005730;GO:0042254	nucleolus;ribosome biogenesis	K14834
CTheo_2462	612	Hypothetical protein	0	0	0	0	0	0
CTheo_2463	1422	Ubiquitin-conjugating enzyme E2	0	0	51	52	0	0	GO:0016020	membrane	K10578
CTheo_2464	850	U1 small nuclear ribonucleoprotein C	60	83	0	0	0	0	GO:0000243;GO:0000387;GO:0000395;GO:0003729;GO:0005685;GO:0008270;GO:0019013;GO:0030619;GO:0071004	commitment complex;spliceosomal snRNP assembly;mRNA 5'-splice site recognition;mRNA binding;U1 snRNP;zinc ion binding;viral nucleocapsid;U1 snRNA binding;U2-type prespliceosome	K11095
CTheo_2465	2299	Transport protein	0	0	0	0	0	0	GO:0016021;GO:0055085	integral component of membrane;transmembrane transport
CTheo_2466	3620	Endothelin-converting enzyme	0	90	72	76	0	0	GO:0004222;GO:0006508;GO:0016021	metalloendopeptidase activity;proteolysis;integral component of membrane	K01415
CTheo_2467	1622	Pre-rRNA-processing protein las1	0	0	0	0	0	0			K16912
CTheo_2468	1021	Hypothetical protein	0	0	0	0	0	0
CTheo_2469	1212	Dienelactone hydrolase family protein	0	0	0	0	0	0	GO:0016787	hydrolase activity
CTheo_247	1153	Pre-mRNA-splicing factor 38-associated hydrophilic carboxy-terminal protein	0	0	54	0	0	0
CTheo_2470	2141	Hypothetical protein	0	0	62	0	0	0	GO:0003676;GO:0004386;GO:0005524	nucleic acid binding;helicase activity;ATP binding	K14779
CTheo_2471	1144	Hypothetical protein	0	0	0	28	0	0	GO:0016021;GO:0055085	integral component of membrane;transmembrane transport	K13577
CTheo_2472	7501	ATP-dependent RNA helicase	240	0	228	0	0	0	GO:0003676;GO:0004386;GO:0005524	nucleic acid binding;helicase activity;ATP binding	K12812
CTheo_2473	1958	Hypothetical protein	0	43	210	14	0	0	GO:0002181;GO:0005525;GO:0016787;GO:1903833	cytoplasmic translation;GTP binding;hydrolase activity;positive regulation of cellular response to amino acid starvation	K06944
CTheo_2474	6479	MAP kinase kinase kinase	0	0	664	0	0	0	GO:0000186;GO:0004709;GO:0005524;GO:0005622	activation of MAPKK activity;MAP kinase kinase kinase activity;ATP binding;intracellular	K11230
CTheo_2475	2860	Hypothetical protein	0	0	0	0	0	0	GO:0016020	membrane
CTheo_2476	743	Dynactin subunit 6	0	0	0	0	0	0	GO:0005869;GO:0016021	dynactin complex;integral component of membrane	K10428
CTheo_2477	5454	Dynein heavy chain	0	0	0	25	0	0	GO:0003777;GO:0007018	microtubule motor activity;microtubule-based movement	K10413
CTheo_2478	1767	Glycosidase C21B10,07	0	0	128	0	0	0	GO:0004553;GO:0005975	hydrolase activity, hydrolyzing O-glycosyl compounds;carbohydrate metabolic process		CCA73094.1|GH16	1e-76	46	SP(Sec/SPI)	0.804547	CS pos: 26-27. VTA-DI. Pr: 0.7351	Non-effector	0.98
CTheo_2479	2126	BZIP transcription factor	0	58	8	57	0	0	GO:0003700;GO:0006355	DNA-binding transcription factor activity;regulation of transcription, DNA-templated
CTheo_248	2448	Serine/Threonine kinase catalytic domain protein	0	222	0	0	0	0	GO:0004683;GO:0005516;GO:0005524;GO:0005622;GO:0018105;GO:0018107;GO:0034599;GO:0035556;GO:0051726	calmodulin-dependent protein kinase activity;calmodulin binding;ATP binding;intracellular;peptidyl-serine phosphorylation;peptidyl-threonine phosphorylation;cellular response to oxidative stress;intracellular signal transduction;regulation of cell cycle
CTheo_2480	1875	M28 Zn-peptidase family protein	0	34	384	44	0	0	GO:0006508;GO:0008233;GO:0046872	proteolysis;peptidase activity;metal ion binding	K05994				SP(Sec/SPI)	0.806064	CS pos: 16-17. SSA-SP. Pr: 0.5083	Non-effector	0.934
CTheo_2481	702	60S ribosomal protein L22	0	0	50	4	0	0	GO:0003735;GO:0005840;GO:0006412	structural constituent of ribosome;ribosome;translation	K02891
CTheo_2482	490	Hypothetical protein	0	0	0	0	0	0	GO:0003735;GO:0005762;GO:0006412	structural constituent of ribosome;mitochondrial large ribosomal subunit;translation	K02867
CTheo_2483	917	Hypothetical protein	0	0	0	0	0	0
CTheo_2484	835	Hypothetical protein	0	0	280	6	0	0
CTheo_2485	1156	Dol-P-Man:Man(5)GlcNAc(2)-PP-Dol alpha-1,3-mannosyltransferase	0	0	266	0	0	0	GO:0016757	transferase activity, transferring glycosyl groups
CTheo_2486	4306	Transcription factor atf1	0	0	214	17	0	0	GO:0003677;GO:0003700;GO:0006355;GO:0016021;GO:0055085	DNA binding;DNA-binding transcription factor activity;regulation of transcription, DNA-templated;integral component of membrane;transmembrane transport
CTheo_2487	2961	Inositol phosphorylceramide synthase catalytic subunit aur1	0	100	0	0	0	0	GO:0004784;GO:0016021;GO:0019430;GO:0046872;GO:0055114	superoxide dismutase activity;integral component of membrane;removal of superoxide radicals;metal ion binding;oxidation-reduction process	K22723
CTheo_2488	1327	Hypothetical protein	0	0	0	0	0	0
CTheo_2489	442	Hypothetical protein	0	164	142	0	0	0	GO:0016021	integral component of membrane
CTheo_249	1690	Hypothetical protein	0	0	0	0	0	0	GO:0000447;GO:0003723;GO:0005730;GO:0030688;GO:0032040	endonucleolytic cleavage in ITS1 to separate SSU-rRNA from 5.8S rRNA and LSU-rRNA from tricistronic rRNA transcript (SSU-rRNA, 5.8S rRNA, LSU-rRNA);RNA binding;nucleolus;preribosome, small subunit precursor;small-subunit processome	K06961
CTheo_2490	1293	Transcription initiation factor TFIID subunit 12	0	0	0	0	0	0	GO:0000124;GO:0003743;GO:0004579;GO:0005669;GO:0006352;GO:0006413;GO:0008250;GO:0016021;GO:0046695;GO:0046982	SAGA complex;translation initiation factor activity;dolichyl-diphosphooligosaccharide-protein glycotransferase activity;transcription factor TFIID complex;DNA-templated transcription, initiation;translational initiation;oligosaccharyltransferase complex;integral component of membrane;SLIK (SAGA-like) complex;protein heterodimerization activity	K03126
CTheo_2491	2013	Aldehyde dehydrogenase	0	0	0	0	0	0	GO:0006081;GO:0016620;GO:0055114	cellular aldehyde metabolic process;oxidoreductase activity, acting on the aldehyde or oxo group of donors, NAD or NADP as acceptor;oxidation-reduction process	K00128
CTheo_2492	1993	Hexokinase	0	68	78	0	0	0	GO:0001678;GO:0004340;GO:0005524;GO:0005536;GO:0005623;GO:0006002;GO:0006013;GO:0006096;GO:0008865;GO:0019158;GO:0019660;GO:0046835;GO:0051156	cellular glucose homeostasis;glucokinase activity;ATP binding;glucose binding;cell;fructose 6-phosphate metabolic process;mannose metabolic process;glycolytic process;fructokinase activity;mannokinase activity;glycolytic fermentation;carbohydrate phosphorylation;glucose 6-phosphate metabolic process	K00844
CTheo_2493	2009	Hypothetical protein	0	0	134	0	0	0	GO:0008152;GO:0016021;GO:0016746	metabolic process;integral component of membrane;transferase activity, transferring acyl groups	K13507
CTheo_2494	1834	Hypothetical protein	0	0	292	0	0	0
CTheo_2495	4569	Tetraspanin Tsp2 family protein	152	0	247	68	0	0	GO:0000276;GO:0006886;GO:0015078;GO:0015986;GO:0016021;GO:0016192;GO:0030131	mitochondrial proton-transporting ATP synthase complex, coupling factor F(o);intracellular protein transport;proton transmembrane transporter activity;ATP synthesis coupled proton transport;integral component of membrane;vesicle-mediated transport;clathrin adaptor complex	K02138
CTheo_2496	400	Hypothetical protein	0	0	0	0	0	0
CTheo_2497	1535	Hypothetical protein	0	0	0	28	0	0	GO:0003723;GO:0004000;GO:0006396	RNA binding;adenosine deaminase activity;RNA processing	K15440
CTheo_2498	2351	Dihydroorotate oxidase	0	0	0	0	0	0	GO:0005525;GO:0005737;GO:0006207;GO:0006222;GO:0055114;GO:1990663	GTP binding;cytoplasm;'de novo' pyrimidine nucleobase biosynthetic process;UMP biosynthetic process;oxidation-reduction process;dihydroorotate dehydrogenase (fumarate) activity	K07950
CTheo_2499	1178	20S proteasome subunit alpha	0	0	55	0	0	0	GO:0004298;GO:0005634;GO:0010499;GO:0019773;GO:0034515;GO:0043161	threonine-type endopeptidase activity;nucleus;proteasomal ubiquitin-independent protein catabolic process;proteasome core complex, alpha-subunit complex;proteasome storage granule;proteasome-mediated ubiquitin-dependent protein catabolic process	K02725
CTheo_25	2252	Hypothetical protein	0	0	0	0	0	0	GO:0003677;GO:0006974	DNA binding;cellular response to DNA damage stimulus
CTheo_250	1651	Chitinase 4	0	0	0	0	0	0	GO:0016787	hydrolase activity	K01183	ADV24093.1|GH18	1e-88	49	SP(Sec/SPI)	0.91315	CS pos: 14-15. CAA-RP. Pr: 0.5499	Non-effector	0.875
CTheo_2500	1586	Heme A synthase	0	0	0	0	0	0	GO:0006784;GO:0016021;GO:0016627;GO:0055114	heme a biosynthetic process;integral component of membrane;oxidoreductase activity, acting on the CH-CH group of donors;oxidation-reduction process	K02259
CTheo_2501	948	Hypothetical protein	0	0	264	0	0	0	GO:0016740	transferase activity
CTheo_2502	1601	Hypothetical protein	0	0	0	0	0	0	GO:0016020	membrane
CTheo_2503	4313	Phospholipase D	346	523	469	0	0	0	GO:0008168;GO:0032259;GO:0044237	methyltransferase activity;methylation;cellular metabolic process	K01113
CTheo_2504	7403	Transcription factor/nuclear export subunit protein	0	200	258	2	0	0	GO:0003993;GO:0016311;GO:0046872	acid phosphatase activity;dephosphorylation;metal ion binding	K12879
CTheo_2505	5490	Cyclin-dependent protein kinase inhibitor	0	0	0	0	0	0	GO:0006629;GO:0008081;GO:0016301;GO:0016310	lipid metabolic process;phosphoric diester hydrolase activity;kinase activity;phosphorylation	K06653
CTheo_2506	2662	ABC transporter	0	0	0	0	0	0	GO:0005524;GO:0015419;GO:0015709;GO:0099133;GO:0102025;GO:1902358	ATP binding;ATPase-coupled sulfate transmembrane transporter activity;thiosulfate transport;ATP hydrolysis coupled anion transmembrane transport;ATPase-coupled thiosulfate transmembrane transporter activity;sulfate transmembrane transport
CTheo_2507	1806	Predicted protein	0	0	0	0	0	0
CTheo_2508	2053	SSB domain-containing protein	0	0	0	0	0	0
CTheo_2509	2934	PT repeat family protein	0	46	222	0	0	0				CCA67999.1|CBM48	5e-18	48
CTheo_251	1051	Hypothetical protein	576	574	1746	396	0	0
CTheo_2510	3481	EF Tu GTP-binding domain protein	0	0	0	0	0	0	GO:0003924;GO:0005525	GTPase activity;GTP binding	K14416
CTheo_2511	296	Hypothetical protein	0	0	0	0	0	0
CTheo_2512	931	Transmembrane protein	0	0	0	0	0	0
CTheo_2513	812	Hypothetical protein	0	0	35	0	0	0
CTheo_2514	766	Hypothetical protein	0	116	303	6	0	0
CTheo_2515	2905	D-4,5 unsaturated -glucuronyl hydrolase-like protein	0	0	218	0	0	0	GO:0016020;GO:0016787	membrane;hydrolase activity		CAB71006.1|GH88	1e-57	42
CTheo_2516	3274	Unsaturated chondroitin disaccharide hydrolase	0	0	428	56	0	0	GO:0016021;GO:0016787	integral component of membrane;hydrolase activity		CAB71006.1|GH88	7e-94	48	SP(Sec/SPI)	0.66378	CS pos: 18-19. GFT-AR. Pr: 0.2605	Non-effector	0.971
CTheo_2517	1976	Membrane protein	0	0	0	0	0	0	GO:0016021	integral component of membrane
CTheo_2518	1049	GTP cyclohydrolase I	0	0	0	0	0	0	GO:0003934;GO:0005737;GO:0046654	GTP cyclohydrolase I activity;cytoplasm;tetrahydrofolate biosynthetic process	K01495
CTheo_2519	1844	Hypothetical protein	0	0	12	0	0	0	GO:0009055;GO:0020037;GO:0022900;GO:0046872	electron transfer activity;heme binding;electron transport chain;metal ion binding
CTheo_252	1143	Hypothetical protein	0	0	144	0	0	0
CTheo_2520	4554	WW domain-containing oxidoreductase	0	0	0	0	0	0	GO:0009055;GO:0016021;GO:0020037;GO:0022900;GO:0046872	electron transfer activity;integral component of membrane;heme binding;electron transport chain;metal ion binding
CTheo_2521	1675	Hypothetical protein	0	0	0	0	0	0
CTheo_2522	3027	Vesicular-fusion protein SEC17	0	0	54	28	0	0	GO:0001671;GO:0005483;GO:0005829;GO:0006886;GO:0006914;GO:0016021;GO:0019898;GO:0031201;GO:0032781;GO:0035494;GO:0042144;GO:0048280	ATPase activator activity;soluble NSF attachment protein activity;cytosol;intracellular protein transport;autophagy;integral component of membrane;extrinsic component of membrane;SNARE complex;positive regulation of ATPase activity;SNARE complex disassembly;vacuole fusion, non-autophagic;vesicle fusion with Golgi apparatus	K15296
CTheo_2523	1057	Hypothetical protein	0	0	0	0	0	0	GO:0001525;GO:0016021;GO:0016765;GO:0019408;GO:1904423	angiogenesis;integral component of membrane;transferase activity, transferring alkyl or aryl (other than methyl) groups;dolichol biosynthetic process;dehydrodolichyl diphosphate synthase complex	K19177				SP(Sec/SPI)	0.785445	CS pos: 17-18. CYA-LT. Pr: 0.3556	Non-effector	0.641
CTheo_2524	1061	Prephenate dehydratase	0	0	0	0	0	0	GO:0003824;GO:0005737;GO:0016021;GO:0044238;GO:0044249;GO:1901566	catalytic activity;cytoplasm;integral component of membrane;primary metabolic process;cellular biosynthetic process;organonitrogen compound biosynthetic process	K04518
CTheo_2525	1962	Hypothetical protein	0	0	0	0	0	0	GO:0004664;GO:0009094;GO:0016255;GO:0042765	prephenate dehydratase activity;L-phenylalanine biosynthetic process;attachment of GPI anchor to protein;GPI-anchor transamidase complex	K05292				SP(Sec/SPI)	0.992155	CS pos: 15-16. VRA-RD. Pr: 0.9687	Non-effector	0.988
CTheo_2526	2687	AAA family ATPase	46	0	171	0	0	0	GO:0005524;GO:0005622;GO:0016887;GO:0030687;GO:0042273;GO:0042493	ATP binding;intracellular;ATPase activity;preribosome, large subunit precursor;ribosomal large subunit biogenesis;response to drug	K14575
CTheo_2527	581	Hypothetical protein	0	0	337	0	0	0	GO:0006355;GO:0008270;GO:0043565	regulation of transcription, DNA-templated;zinc ion binding;sequence-specific DNA binding
CTheo_2528	7181	Pre-mRNA-splicing helicase BRR2	0	0	378	26	0	0	GO:0000388;GO:0003676;GO:0004004;GO:0005524;GO:0005682;GO:0016491;GO:0019013;GO:0042802;GO:0046540;GO:0055114;GO:0071014	spliceosome conformational change to release U4 (or U4atac) and U1 (or U11);nucleic acid binding;ATP-dependent RNA helicase activity;ATP binding;U5 snRNP;oxidoreductase activity;viral nucleocapsid;identical protein binding;U4/U6 x U5 tri-snRNP complex;oxidation-reduction process;post-mRNA release spliceosomal complex	K12854
CTheo_2529	1252	Hypothetical protein	0	0	0	0	0	0	GO:0016491;GO:0055114	oxidoreductase activity;oxidation-reduction process
CTheo_253	1005	Hypothetical protein	0	0	0	0	0	0
CTheo_2530	3012	Hypothetical protein	0	154	585	7	0	0	GO:0009987;GO:0016491;GO:0055114	cellular process;oxidoreductase activity;oxidation-reduction process
CTheo_2531	620	Hypothetical protein	0	0	0	0	0	0
CTheo_2532	1477	NADPH-dependent aldehyde reductase ARI1	0	172	0	0	0	0	GO:0016616;GO:0050662;GO:0055114	oxidoreductase activity, acting on the CH-OH group of donors, NAD or NADP as acceptor;coenzyme binding;oxidation-reduction process
CTheo_2533	1848	Hypothetical protein	0	261	94	0	0	0
CTheo_2534	688	RRNA biogenesis protein RRP36	0	0	0	0	0	0	GO:0000469;GO:0005730	cleavage involved in rRNA processing;nucleolus	K14795
CTheo_2535	5449	Titin	0	0	0	0	0	0
CTheo_2536	4623	Glutamate-ammonia-ligase adenylyltransferase	0	0	0	0	0	0	GO:0000981;GO:0003677;GO:0004316;GO:0005634;GO:0006357;GO:0008270;GO:0016779;GO:0016874;GO:0055114;GO:0102131;GO:0102132	RNA polymerase II transcription factor activity, sequence-specific DNA binding;DNA binding;3-oxoacyl-[acyl-carrier-protein] reductase (NADPH) activity;nucleus;regulation of transcription by RNA polymerase II;zinc ion binding;nucleotidyltransferase activity;ligase activity;oxidation-reduction process;3-oxo-glutaryl-[acp] methyl ester reductase activity;3-oxo-pimeloyl-[acp] methyl ester reductase a…	K18337	AJK45936.1|GT9	2e-10	45
CTheo_2537	5880	Metal ion transporter C27B12,12c	0	0	476	0	0	0	GO:0005778;GO:0007031;GO:0016021;GO:0030001;GO:0046873;GO:0055085	peroxisomal membrane;peroxisome organization;integral component of membrane;metal ion transport;metal ion transmembrane transporter activity;transmembrane transport	K13335
CTheo_2538	432	Hypothetical protein	0	0	0	0	0	0
CTheo_2539	2618	White collar 1 protein	0	98	0	78	0	0
CTheo_254	3127	Isoflavone reductase-like protein	0	0	0	0	0	0	GO:0047526;GO:0055114	2'-hydroxyisoflavone reductase activity;oxidation-reduction process
CTheo_2540	389	Hypothetical protein	0	0	0	0	0	0
CTheo_2541	458	Hypothetical protein	0	0	0	0	0	0
CTheo_2542	668	Hypothetical protein	0	0	0	0	0	0
CTheo_2543	6249	Delta-sterol C-methyltransferase	0	103	610	12	0	0	GO:0003676;GO:0003838;GO:0004386;GO:0005524;GO:0006281;GO:0006310;GO:0016126;GO:0032259;GO:0042254	nucleic acid binding;sterol 24-C-methyltransferase activity;helicase activity;ATP binding;DNA repair;DNA recombination;sterol biosynthetic process;methylation;ribosome biogenesis	K00559
CTheo_2544	3004	RNA recognition motif protein	0	118	0	0	0	0	GO:0003723	RNA binding	K13126
CTheo_2545	3472	Heterokaryon incompatibility protein Het-C protein	0	0	0	40	0	0	GO:0016788	hydrolase activity, acting on ester bonds
CTheo_2546	678	Hypothetical protein	0	0	0	28	0	0	GO:0016021	integral component of membrane
CTheo_2547	1701	Nuclear transport factor 2	0	68	200	0	0	0	GO:0003676	nucleic acid binding
CTheo_2548	1545	MAP kinase	0	0	181	48	0	0	GO:0000165;GO:0004707;GO:0005524;GO:0005622	MAPK cascade;MAP kinase activity;ATP binding;intracellular	K04371
CTheo_2549	1855	Hypothetical protein	0	0	0	0	0	0	GO:0016301;GO:0016310	kinase activity;phosphorylation
CTheo_255	1543	COP9 signalosome complex subunit 4	0	0	0	0	0	0	GO:0008180	COP9 signalosome	K12178
CTheo_2550	849	Hypothetical protein	0	0	0	0	0	0
CTheo_2551	2129	Splicing factor 3b subunit 2	0	0	56	0	0	0	GO:0005686;GO:0071014	U2 snRNP;post-mRNA release spliceosomal complex	K12829
CTheo_2552	1616	D-serine dehydratase	0	0	214	0	0	0			K20498
CTheo_2553	4324	E3 ubiquitin-protein ligase hel2	0	0	45	0	0	0			K22381
CTheo_2554	4255	Hypothetical protein	0	0	0	0	0	0	GO:0004663;GO:0005968;GO:0016020;GO:0018344	Rab geranylgeranyltransferase activity;Rab-protein geranylgeranyltransferase complex;membrane;protein geranylgeranylation	K14050
CTheo_2555	5464	Bypass of stop codon protein 6	45	0	262	15	0	0	GO:0016021;GO:0055085	integral component of membrane;transmembrane transport	K01764
CTheo_2556	1392	Thaumatin-like protein 1	0	0	86	0	0	0				BAE95856.1|GH0|3.2.1.39	3e-48	48
CTheo_2557	2096	Transport protein	0	0	0	30	0	0	GO:0010181;GO:0016021;GO:0016491;GO:0055085;GO:0055114	FMN binding;integral component of membrane;oxidoreductase activity;transmembrane transport;oxidation-reduction process
CTheo_2558	1458	ATP-dependent RNA helicase	0	61	279	0	0	0	GO:0003743;GO:0004004;GO:0005524;GO:0006413;GO:0016021	translation initiation factor activity;ATP-dependent RNA helicase activity;ATP binding;translational initiation;integral component of membrane	K03257
CTheo_2559	1939	Membrane protein	0	0	142	0	0	0	GO:0016021;GO:0055085	integral component of membrane;transmembrane transport
CTheo_256	18661	Histone acetyltransferase SAGA, TRRAP/TRA1 component, pi-3 kinase superfamily TRA1 protein	0	0	0	0	0	0	GO:0000123;GO:0016301;GO:0016310;GO:0016573	histone acetyltransferase complex;kinase activity;phosphorylation;histone acetylation	K08874	CBX99002.1|GH18	7e-54	41
CTheo_2560	5880	Brefeldin A resistance protein	0	0	0	42	0	0	GO:0005524;GO:0016021;GO:0042626;GO:0055085	ATP binding;integral component of membrane;ATPase activity, coupled to transmembrane movement of substances;transmembrane transport	K08712
CTheo_2561	2143	DNA-directed RNA polymerase III subunit C3	0	0	0	0	0	0	GO:0003677;GO:0003899;GO:0006351	DNA binding;DNA-directed 5'-3' RNA polymerase activity;transcription, DNA-templated	K03023
CTheo_2562	638	Hypothetical protein	0	0	16	0	0	0	GO:0016021	integral component of membrane
CTheo_2563	1411	DNA/RNA non-specific nuclease	0	0	0	0	0	0	GO:0003676;GO:0004520;GO:0004540;GO:0005739;GO:0006308;GO:0006915;GO:0016020;GO:0046872;GO:0090501	nucleic acid binding;endodeoxyribonuclease activity;ribonuclease activity;mitochondrion;DNA catabolic process;apoptotic process;membrane;metal ion binding;RNA phosphodiester bond hydrolysis	K01173
CTheo_2564	4205	Hypothetical protein	0	144	0	0	0	0	GO:0000221;GO:0015991;GO:0046961	vacuolar proton-transporting V-type ATPase, V1 domain;ATP hydrolysis coupled proton transport;proton-transporting ATPase activity, rotational mechanism	K02144
CTheo_2565	3476	Pre-mRNA-splicing factor SYF1	0	0	0	0	0	0	GO:0005634;GO:0006397;GO:0016740	nucleus;mRNA processing;transferase activity	K12867
CTheo_2566	1778	Trimethyllysine dioxygenase	0	0	0	0	0	0	GO:0005506;GO:0045329;GO:0050353;GO:0055114	iron ion binding;carnitine biosynthetic process;trimethyllysine dioxygenase activity;oxidation-reduction process	K00474
CTheo_2567	701	Hypothetical protein	0	0	0	0	0	0
CTheo_2568	5322	ATP-dependent RNA helicase	0	0	268	26	0	0	GO:0003676;GO:0004386;GO:0005524;GO:0006810;GO:0016887	nucleic acid binding;helicase activity;ATP binding;transport;ATPase activity	K14807
CTheo_2569	1632	Small RNA 2'-O-methyltransferase	0	0	0	0	0	0	GO:0008168;GO:0032259	methyltransferase activity;methylation	K20798
CTheo_257	2782	Nucleus protein	0	0	0	0	0	0	GO:0003676;GO:0008270	nucleic acid binding;zinc ion binding
CTheo_2570	516	Diphosphoinositol polyphosphate phosphohydrolase	0	0	0	0	0	0	GO:0001510;GO:0008171;GO:0008173;GO:0016787	RNA methylation;O-methyltransferase activity;RNA methyltransferase activity;hydrolase activity	K07766
CTheo_2571	1291	Pre-mRNA-splicing factor CWC2	86	0	248	0	0	0	GO:0000974;GO:0003723;GO:0045292;GO:0046872;GO:0071014	Prp19 complex;RNA binding;mRNA cis splicing, via spliceosome;metal ion binding;post-mRNA release spliceosomal complex
CTheo_2572	3627	Siderophore biosynthesis regulatory protein URBS1	0	77	63	2	0	0	GO:0003677;GO:0006355;GO:0046872	DNA binding;regulation of transcription, DNA-templated;metal ion binding
CTheo_2573	2195	Hypothetical protein	0	0	0	0	0	0
CTheo_2574	1439	Hypothetical protein	0	0	0	0	0	0	GO:0003700;GO:0005634;GO:0006355;GO:0043565	DNA-binding transcription factor activity;nucleus;regulation of transcription, DNA-templated;sequence-specific DNA binding
CTheo_2575	1913	Hypothetical protein	0	0	0	0	0	0	GO:0006807;GO:0043170;GO:0044238	nitrogen compound metabolic process;macromolecule metabolic process;primary metabolic process	K03504
CTheo_2576	1552	Protein RAI1	0	0	0	0	0	0			K14845
CTheo_2577	1467	Translation machinery-associated protein 46	0	104	110	0	0	0	GO:0002181;GO:0003677;GO:0042788;GO:0046872	cytoplasmic translation;DNA binding;polysomal ribosome;metal ion binding
CTheo_2578	3602	Lon-related ATP-dependent protease	52	68	249	0	0	0	GO:0004176;GO:0004252;GO:0005524;GO:0005759;GO:0006515;GO:0034599;GO:0043565;GO:0051131;GO:0070407	ATP-dependent peptidase activity;serine-type endopeptidase activity;ATP binding;mitochondrial matrix;protein quality control for misfolded or incompletely synthesized proteins;cellular response to oxidative stress;sequence-specific DNA binding;chaperone-mediated protein complex assembly;oxidation-dependent protein catabolic process	K08675
CTheo_2579	927	Tat-binding protein 1(TBP-1)-interacting protein	0	0	0	0	0	0	GO:0007131	reciprocal meiotic recombination	K06695
CTheo_258	1049	Protein-S-isoprenylcysteine O-methyltransferase	0	108	64	0	0	0	GO:0004671;GO:0005789;GO:0006481;GO:0016021	protein C-terminal S-isoprenylcysteine carboxyl O-methyltransferase activity;endoplasmic reticulum membrane;C-terminal protein methylation;integral component of membrane	K00587
CTheo_2580	1750	Hypothetical protein	0	150	242	0	0	0
CTheo_2581	2089	Arylesterase domain-containing protein	94	308	1025	56	0	0	GO:0016020	membrane	K01045
CTheo_2582	7873	Metacaspase-1	0	220	0	63	0	0	GO:0016021;GO:0055085	integral component of membrane;transmembrane transport
CTheo_2583	1574	Hypothetical protein	0	0	0	0	0	0
CTheo_2584	2796	Methionyl-tRNA synthetase	0	0	138	0	0	0	GO:0004825;GO:0005524;GO:0005737;GO:0006431	methionine-tRNA ligase activity;ATP binding;cytoplasm;methionyl-tRNA aminoacylation	K01874
CTheo_2585	1456	Hypothetical protein	0	0	142	0	0	0
CTheo_2586	2769	Hypothetical protein	0	0	22	67	0	0
CTheo_2587	1001	Putative effector protein	0	0	0	26	0	0	GO:0016021	integral component of membrane					SP(Sec/SPI)	0.978408	CS pos: 18-19. VYA-TV. Pr: 0.6418	Effector	0.692
CTheo_2588	3159	Fungal Zn, 2-cys(6) binuclear cluster domain protein	0	46	246	56	0	0	GO:0000981;GO:0003676;GO:0005634;GO:0006357;GO:0008270	RNA polymerase II transcription factor activity, sequence-specific DNA binding;nucleic acid binding;nucleus;regulation of transcription by RNA polymerase II;zinc ion binding	K09466
CTheo_2589	2085	Cytoplasm protein	0	90	116	22	0	0
CTheo_259	789	60S ribosomal protein L9	0	204	299	0	0	0	GO:0003735;GO:0005840;GO:0006412;GO:0019843	structural constituent of ribosome;ribosome;translation;rRNA binding	K02940	CED85243.1|GT57	6e-77	68
CTheo_2590	1306	Hypothetical protein	44	0	0	0	0	0	GO:0003824;GO:0044237	catalytic activity;cellular metabolic process
CTheo_2591	2743	Hypothetical protein	0	0	60	0	0	0
CTheo_2592	2173	Hypothetical protein	0	0	0	0	0	0
CTheo_2593	1991	Hypothetical protein	0	0	0	0	0	0
CTheo_2594	2196	Purine-cytosine permease fcyB	0	0	0	0	0	0	GO:0016021;GO:0022857;GO:0055085	integral component of membrane;transmembrane transporter activity;transmembrane transport
CTheo_2595	1920	GRAM domain-containing protein YSP2	0	96	0	28	0	0
CTheo_2596	1442	Hypothetical protein	0	0	0	0	0	0							SP(Sec/SPI)	0.935957	CS pos: 18-19. AHS-AL. Pr: 0.5492	Non-effector	0.502
CTheo_2597	1781	Hypothetical protein	0	122	0	0	0	0
CTheo_2598	1997	Proline-specific permease	76	0	526	0	0	0	GO:0003677;GO:0004003;GO:0006260;GO:0006303;GO:0006865;GO:0016021;GO:0022857;GO:0032508;GO:0055085	DNA binding;ATP-dependent DNA helicase activity;DNA replication;double-strand break repair via nonhomologous end joining;amino acid transport;integral component of membrane;transmembrane transporter activity;DNA duplex unwinding;transmembrane transport	K16261
CTheo_2599	1727	Bifunctional P-450/NADPH-P450 reductase 2	0	0	0	0	0	0	GO:0016020;GO:0016491;GO:0046872	membrane;oxidoreductase activity;metal ion binding
CTheo_26	1061	Hypothetical protein	0	0	0	0	0	0	GO:0003676	nucleic acid binding
CTheo_260	1654	PfkB family carbohydrate kinase	0	0	258	0	0	0	GO:0000166;GO:0004747;GO:0006014;GO:0043167;GO:0044424;GO:0046835	nucleotide binding;ribokinase activity;D-ribose metabolic process;ion binding;intracellular part;carbohydrate phosphorylation	K00852
CTheo_2600	469	Hypothetical protein	0	0	0	0	0	0
CTheo_2601	515	Hypothetical protein	0	0	0	0	0	0
CTheo_2602	3324	Myosin-4	0	0	370	34	0	0			K19347
CTheo_2603	1826	Proline iminopeptidase	0	0	54	0	0	0	GO:0004177;GO:0005737;GO:0006508	aminopeptidase activity;cytoplasm;proteolysis	K01259	CCA14548.1|GT2	1e-95	52
CTheo_2604	4593	Hypothetical protein	0	0	134	0	0	0	GO:0004843;GO:0016746;GO:0071108;GO:1990380	thiol-dependent ubiquitin-specific protease activity;transferase activity, transferring acyl groups;protein K48-linked deubiquitination;Lys48-specific deubiquitinase activity
CTheo_2605	1188	Hypothetical protein	0	138	578	60	0	0
CTheo_2606	790	Serine/threonine-protein phosphatase	0	0	0	0	0	0	GO:0004721;GO:0006470	phosphoprotein phosphatase activity;protein dephosphorylation	K04382
CTheo_2607	1240	Protein phosphatase 2 (formerly 2A), catalytic subunit	0	0	0	0	0	0	GO:0004721;GO:0006470	phosphoprotein phosphatase activity;protein dephosphorylation
CTheo_2608	4880	Hypothetical protein	0	266	319	60	0	0	GO:0006891;GO:0017119;GO:0046417	intra-Golgi vesicle-mediated transport;Golgi transport complex;chorismate metabolic process	K20293				SP(Sec/SPI)	0.995891	CS pos: 19-20. TAA-VS. Pr: 0.5981	Non-effector	0.991
CTheo_2609	1776	Nicotinate phosphoribosyltransferase	0	0	49	0	0	0	GO:0004514;GO:0004516;GO:0009435;GO:0019357	nicotinate-nucleotide diphosphorylase (carboxylating) activity;nicotinate phosphoribosyltransferase activity;NAD biosynthetic process;nicotinate nucleotide biosynthetic process	K00763
CTheo_261	2482	CID (CTD-interacting domain) domain protein	0	0	314	0	0	0			K14400
CTheo_2610	5629	Mus7/mms22 family protein	0	0	0	0	0	0	GO:0005634;GO:0006281;GO:0031297	nucleus;DNA repair;replication fork processing
CTheo_2611	881	Putative effector protein	0	0	0	0	0	0							SP(Sec/SPI)	0.99787	CS pos: 21-22. VLA-AP. Pr: 0.9746	Effector	0.582
CTheo_2612	1357	Rhamnogalacturonan acetylesterase	0	0	0	0	0	0	GO:0005634;GO:0006281;GO:0016021;GO:0016787;GO:0031297	nucleus;DNA repair;integral component of membrane;hydrolase activity;replication fork processing	K15530	CCA72926.1|CE12	1e-63	60
CTheo_2613	746	Hypothetical protein	0	0	0	0	0	0	GO:0006807;GO:0036361	nitrogen compound metabolic process;racemase activity, acting on amino acids and derivatives
CTheo_2614	3528	F-box/WD repeat-containing protein 7	0	97	60	12	0	0			K03361
CTheo_2615	1954	DnaJ homolog subfamily C member 7 protein	0	0	0	0	0	0	GO:0016021	integral component of membrane	K09527
CTheo_2616	1618	CHD5 domain protein	0	0	0	0	0	0
CTheo_2617	1420	Hypothetical protein	0	0	0	36	0	0
CTheo_2618	704	Cytidine deaminase	0	0	236	0	0	0	GO:0004126;GO:0005634;GO:0005737;GO:0006217;GO:0008270;GO:0008655;GO:0009972;GO:0042802	cytidine deaminase activity;nucleus;cytoplasm;deoxycytidine catabolic process;zinc ion binding;pyrimidine-containing compound salvage;cytidine deamination;identical protein binding	K01489
CTheo_2619	1455	Actin-related protein 2	0	0	0	120	0	0	GO:0000001;GO:0005524;GO:0005739;GO:0005885;GO:0006897;GO:0016887;GO:0030479;GO:0034314;GO:0051654	mitochondrion inheritance;ATP binding;mitochondrion;Arp2/3 protein complex;endocytosis;ATPase activity;actin cortical patch;Arp2/3 complex-mediated actin nucleation;establishment of mitochondrion localization	K17260
CTheo_262	3123	Nuclear cap-binding protein subunit 1-A	0	0	0	0	0	0	GO:0000339;GO:0005846;GO:0045292;GO:0051028	RNA cap binding;nuclear cap binding complex;mRNA cis splicing, via spliceosome;mRNA transport	K12882
CTheo_2620	2407	Hypothetical protein	0	0	0	38	0	0
CTheo_2621	2742	Basic proline-rich protein	0	0	0	0	0	0
CTheo_2622	2719	NmrA domain-containing protein	0	0	0	0	0	0
CTheo_2623	1035	C2H2 type zinc finger protein	0	0	0	0	0	0
CTheo_2624	511	Hypothetical protein	0	126	40	0	0	0
CTheo_2625	704	Putative effector protein	0	0	0	0	0	0							SP(Sec/SPI)	0.965891	CS pos: 19-20. VAA-QS. Pr: 0.3766	Effector	0.87
CTheo_2626	1603	NADPH dehydrogenase	28	0	0	0	0	0	GO:0003959;GO:0010181;GO:0018548;GO:0052690;GO:0055114	NADPH dehydrogenase activity;FMN binding;pentaerythritol trinitrate reductase activity;trichloro-p-hydroquinone reductive dehalogenase activity;oxidation-reduction process
CTheo_2627	1108	Fructosamine-3-kinase	0	0	0	0	0	0	GO:0016301;GO:0016310	kinase activity;phosphorylation
CTheo_2628	2188	Fumitremorgin C synthase	0	0	0	0	0	0	GO:0004497;GO:0005506;GO:0016705;GO:0020037;GO:0055114	monooxygenase activity;iron ion binding;oxidoreductase activity, acting on paired donors, with incorporation or reduction of molecular oxygen;heme binding;oxidation-reduction process
CTheo_2629	889	GDSL-like lipase/acylhydrolase	0	0	0	0	0	0	GO:0030247;GO:0031176;GO:0045493	polysaccharide binding;endo-1,4-beta-xylanase activity;xylan catabolic process		SBT37413.1|CE3	1e-80	70	SP(Sec/SPI)	0.989894	CS pos: 21-22. TLA-AT. Pr: 0.7496	Non-effector	0.696
CTheo_263	1200	Alpha/beta hydrolase	0	0	212	0	0	0	GO:0016787	hydrolase activity
CTheo_2630	1933	Transcription factor IIIA	0	0	0	0	0	0			K09191
CTheo_2631	2041	Extracellular matrix protein 14	0	0	0	0	0	0			K19323
CTheo_2632	1964	Peptidase M14, carboxypeptidase A domain protein	0	0	294	0	0	0	GO:0004181;GO:0006508;GO:0008270	metallocarboxypeptidase activity;proteolysis;zinc ion binding	K08783				SP(Sec/SPI)	0.945816	CS pos: 22-23. SFA-RP. Pr: 0.8616	Non-effector	0.987
CTheo_2633	2793	MFS peptide transporter	0	0	0	0	0	0	GO:0006857;GO:0016021;GO:0022857;GO:0055085	oligopeptide transport;integral component of membrane;transmembrane transporter activity;transmembrane transport	K03305
CTheo_2634	1962	MFS peptide transporter	0	218	246	74	0	0	GO:0006857;GO:0016021;GO:0022857;GO:0055085	oligopeptide transport;integral component of membrane;transmembrane transporter activity;transmembrane transport	K03305
CTheo_2635	1367	CHD5 domain protein	0	0	0	0	0	0
CTheo_2636	1588	ADP-ribosylglycohydrolase	0	0	0	0	0	0	GO:0016787	hydrolase activity
CTheo_2637	1525	Hypothetical protein	0	0	48	0	0	0
CTheo_2638	3009	EfThoc1 domain-containing protein	0	0	254	0	0	0	GO:0003746;GO:0006414	translation elongation factor activity;translational elongation	K12878
CTheo_2639	5240	Prostaglandin-endoperoxide synthase 2	83	180	1488	121	0	0	GO:0004497;GO:0004601;GO:0004666;GO:0005506;GO:0006979;GO:0020037;GO:0031408;GO:0055114;GO:0098869	monooxygenase activity;peroxidase activity;prostaglandin-endoperoxide synthase activity;iron ion binding;response to oxidative stress;heme binding;oxylipin biosynthetic process;oxidation-reduction process;cellular oxidant detoxification
CTheo_264	921	Hypothetical protein	63	0	570	0	0	0
CTheo_2640	1442	Hypothetical protein	0	0	0	0	0	0
CTheo_2641	1506	Hypothetical protein	0	0	0	0	0	0
CTheo_2642	1543	Hypothetical protein	0	0	0	0	0	0
CTheo_2643	1471	Hypothetical protein	0	0	0	0	0	0
CTheo_2644	290	Hypothetical protein	0	0	0	0	0	0
CTheo_2645	4280	Sugar porter (SP) family MFS transporter	156	0	463	0	0	0	GO:0000139;GO:0006486;GO:0008378;GO:0015031;GO:0016021;GO:0022857;GO:0055085	Golgi membrane;protein glycosylation;galactosyltransferase activity;protein transport;integral component of membrane;transmembrane transporter activity;transmembrane transport		CCA73538.1|GT31	2.9e-100	46
CTheo_2646	5108	Vacuolar protein sorting/targeting protein 10	114	46	162	0	0	0	GO:0005794;GO:0015031;GO:0016021	Golgi apparatus;protein transport;integral component of membrane					SP(Sec/SPI)	0.721513	CS pos: 26-27. ALA-QN. Pr: 0.2757	Non-effector	0.938
CTheo_2647	2395	Transcriptional regulatory protein	0	0	0	0	0	0	GO:0000981;GO:0003677;GO:0005634;GO:0006357;GO:0008270	RNA polymerase II transcription factor activity, sequence-specific DNA binding;DNA binding;nucleus;regulation of transcription by RNA polymerase II;zinc ion binding
CTheo_2648	1538	Hypothetical protein	0	0	0	0	0	0	GO:0004665;GO:0006571;GO:0008977;GO:0055114	prephenate dehydrogenase (NADP+) activity;tyrosine biosynthetic process;prephenate dehydrogenase (NAD+) activity;oxidation-reduction process	K00211
CTheo_2649	2155	Aldehyde dehydrogenase	0	0	90	0	0	0	GO:0004029;GO:0008152	aldehyde dehydrogenase (NAD) activity;metabolic process
CTheo_265	2616	G elongation factor, mitochondrial 2	70	0	0	21	0	0	GO:0003746;GO:0003924;GO:0005525;GO:0006414	translation elongation factor activity;GTPase activity;GTP binding;translational elongation	K02355
CTheo_2650	287	Hypothetical protein	98	0	131	0	0	0	GO:0003774;GO:0005737;GO:0005874;GO:0007017;GO:0030286;GO:0031514	motor activity;cytoplasm;microtubule;microtubule-based process;dynein complex;motile cilium	K10418
CTheo_2651	3015	Transmembrane protein	0	0	0	0	0	0	GO:0016020	membrane	K18637				SP(Sec/SPI)	0.958497	CS pos: 18-19. VHA-AL. Pr: 0.7777	Non-effector	0.99
CTheo_2652	3448	FKBP12-associated protein	0	0	0	0	0	0	GO:0005488	binding	K12236
CTheo_2653	2444	Hypothetical protein	0	0	180	0	0	0
CTheo_2654	818	Hypothetical protein	0	0	0	0	0	0	GO:0003676	nucleic acid binding
CTheo_2655	3022	G patch domain-containing protein 1	0	0	0	0	0	0	GO:0003676;GO:0006397	nucleic acid binding;mRNA processing	K13123
CTheo_2656	1106	SUR7/pali family protein	0	0	0	0	0	0	GO:0005886;GO:0016021	plasma membrane;integral component of membrane
CTheo_2657	1426	Hypothetical protein	0	0	0	0	0	0
CTheo_2658	1015	Zinc finger, C2HC5-type protein	0	0	0	0	0	0	GO:0005634;GO:0006355;GO:0008270	nucleus;regulation of transcription, DNA-templated;zinc ion binding
CTheo_2659	703	Clathrin coat assembly protein ap17	0	21	164	0	0	0	GO:0006886;GO:0008565;GO:0030122	intracellular protein transport;protein transporter activity;AP-2 adaptor complex	K11827
CTheo_266	1293	Lipoate-protein ligase A	0	0	0	0	0	0	GO:0009249;GO:0016874	protein lipoylation;ligase activity	K03800
CTheo_2660	2133	MFS transporter	0	0	202	62	0	0	GO:0016021;GO:0055085	integral component of membrane;transmembrane transport
CTheo_2661	4193	Hypothetical protein	0	0	160	0	0	0
CTheo_2662	1246	AAA domain-containing protein	0	0	0	0	0	0
CTheo_2663	2327	Zinc finger CCCH-type containing 13	0	0	376	0	0	0
CTheo_2664	704	60S ribosomal protein L33	0	0	90	54	0	0	GO:0003735;GO:0005840;GO:0006412	structural constituent of ribosome;ribosome;translation	K02917
CTheo_2665	1285	Hypothetical protein	31	0	348	82	0	0
CTheo_2666	1594	Glutamate N-acetyltransferase/amino-acid N-acetyltransferase	0	0	0	0	0	0	GO:0004042;GO:0004358;GO:0005759;GO:0006526;GO:0006592;GO:0103045	acetyl-CoA:L-glutamate N-acetyltransferase activity;glutamate N-acetyltransferase activity;mitochondrial matrix;arginine biosynthetic process;ornithine biosynthetic process;methione N-acyltransferase activity	K00620
CTheo_2667	409	Histone H4	0	300	500	128	0	0			K11254
CTheo_2668	626	Ubiquitin-conjugating enzyme spm2	0	104	238	9	0	0			K10704
CTheo_2669	3048	Class E vacuolar protein sorting machinery protein hse1	0	102	0	1	0	0	GO:0005622;GO:0006886	intracellular;intracellular protein transport	K04705
CTheo_267	4015	SCF E3 ubiquitin ligase complex F-box protein grrA	250	135	0	29	0	0	GO:0016021;GO:0016874	integral component of membrane;ligase activity	K03360
CTheo_2670	936	Nik-related protein kinase	0	0	0	0	0	0	GO:0004672;GO:0005524;GO:0006468	protein kinase activity;ATP binding;protein phosphorylation
CTheo_2671	1700	S-adenosyl-L-methionine-dependent methyltransferase	0	0	0	0	0	0	GO:0005739;GO:0008168;GO:0032259	mitochondrion;methyltransferase activity;methylation
CTheo_2672	1349	Hypothetical protein	0	100	0	0	0	0
CTheo_2673	2281	Hypothetical protein	0	49	64	0	0	0	GO:0016021	integral component of membrane	K19327
CTheo_2674	5686	Tranport-associated late exocytosis protein	0	0	0	0	0	0	GO:0016020	membrane
CTheo_2675	1700	Asparagine synthase domain protein	0	0	0	0	0	0	GO:0006520	cellular amino acid metabolic process
CTheo_2676	3959	DNA mismatch repair protein MutS	0	0	0	0	0	0	GO:0005524;GO:0006298;GO:0030983	ATP binding;mismatch repair;mismatched DNA binding
CTheo_2677	1517	Glycoside hydrolase family 16 protein	0	0	0	0	0	0	GO:0004553;GO:0005975	hydrolase activity, hydrolyzing O-glycosyl compounds;carbohydrate metabolic process		CED83827.1|GH16	1e-93	55	SP(Sec/SPI)	0.953418	CS pos: 18-19. AAA-QS. Pr: 0.6276	Non-effector	0.954
CTheo_2678	4446	MFS transporter	0	0	5	0	0	0	GO:0008521;GO:0015876;GO:0016021;GO:0055085	acetyl-CoA transmembrane transporter activity;acetyl-CoA transport;integral component of membrane;transmembrane transport	K08197
CTheo_2679	1710	Glycosidase C21B10,07	0	0	0	0	0	0	GO:0004553;GO:0005975	hydrolase activity, hydrolyzing O-glycosyl compounds;carbohydrate metabolic process		CED84840.1|GH16	9e-99	53	SP(Sec/SPI)	0.966797	CS pos: 15-16. SAA-QL. Pr: 0.3717	Non-effector	0.914
CTheo_268	1954	SWR1-complex protein 4	0	0	0	0	0	0	GO:0006281;GO:0006338;GO:0035267;GO:0043967;GO:0043968	DNA repair;chromatin remodeling;NuA4 histone acetyltransferase complex;histone H4 acetylation;histone H2A acetylation	K11324
CTheo_2680	1288	Hypothetical protein	0	0	0	0	0	0	GO:0016021	integral component of membrane
CTheo_2681	1366	Hypothetical protein	0	46	106	0	0	0	GO:0000281;GO:0000921;GO:0005525;GO:0032151;GO:0036391;GO:0120104	mitotic cytokinesis;septin ring assembly;GTP binding;mitotic septin complex;medial cortex septin ring;actomyosin contractile ring, proximal layer	K16945
CTheo_2682	4814	SNF2-family ATP-dependent chromatin remodeling factor snf21	216	0	268	0	0	0	GO:0004386;GO:0005524;GO:0005634;GO:0006355;GO:0042393	helicase activity;ATP binding;nucleus;regulation of transcription, DNA-templated;histone binding	K11786
CTheo_2683	1147	Phosphoribosylaminoimidazole-succinocarboxamide synthase	0	0	0	0	0	0	GO:0004639;GO:0006106;GO:0006189;GO:0046084	phosphoribosylaminoimidazolesuccinocarboxamide synthase activity;fumarate metabolic process;'de novo' IMP biosynthetic process;adenine biosynthetic process	K01923
CTheo_2684	6110	Mucin-2	0	0	0	0	0	0			K11563
CTheo_2685	3155	Aconitate hydratase	0	112	0	0	0	0	GO:0003994;GO:0005739;GO:0006099;GO:0046872;GO:0051539	aconitate hydratase activity;mitochondrion;tricarboxylic acid cycle;metal ion binding;4 iron, 4 sulfur cluster binding	K17450
CTheo_2686	2082	Membrane protein	273	824	667	208	0	0	GO:0015267;GO:0016021;GO:0055085	channel activity;integral component of membrane;transmembrane transport	K03441
CTheo_2687	1690	Hypothetical protein	0	0	0	0	0	0
CTheo_2688	1902	Hypothetical protein	0	0	166	0	0	0	GO:0003700;GO:0006355	DNA-binding transcription factor activity;regulation of transcription, DNA-templated	K09043
CTheo_2689	3059	Arsenite-transporting ATPase	0	224	0	0	0	0	GO:0005524;GO:0005783;GO:0006820;GO:0016021;GO:0016887;GO:0031965;GO:0045048;GO:0046872;GO:0055088	ATP binding;endoplasmic reticulum;anion transport;integral component of membrane;ATPase activity;nuclear membrane;protein insertion into ER membrane;metal ion binding;lipid homeostasis	K01551
CTheo_269	1913	High-affinity glucose transporter SNF3	0	0	0	0	0	0	GO:0008643;GO:0016021;GO:0022857;GO:0055085	carbohydrate transport;integral component of membrane;transmembrane transporter activity;transmembrane transport
CTheo_2690	3149	ATP-dependent DNA helicase II subunit 2	0	0	0	0	0	0	GO:0000723;GO:0003684;GO:0004386;GO:0006303;GO:0006310;GO:0042162;GO:0043564	telomere maintenance;damaged DNA binding;helicase activity;double-strand break repair via nonhomologous end joining;DNA recombination;telomeric DNA binding;Ku70:Ku80 complex	K10885
CTheo_2691	1981	6-phosphogluconate dehydrogenase	240	226	1213	104	0	0	GO:0004616;GO:0006098;GO:0019521;GO:0055114	phosphogluconate dehydrogenase (decarboxylating) activity;pentose-phosphate shunt;D-gluconate metabolic process;oxidation-reduction process	K00033	CBA03971.1|GT30	1.6e-133	61
CTheo_2692	2339	Hypothetical protein	0	0	0	0	0	0
CTheo_2693	3707	General transcriptional corepressor ssn6	0	140	50	57	0	0			K06665
CTheo_2694	4559	Oxysterol-binding protein-related protein 7	0	0	0	0	0	0			K20463
CTheo_2695	4565	Glycoside hydrolase family 3 protein	0	0	0	0	0	0	GO:0004553;GO:0005576;GO:0005975;GO:0030248	hydrolase activity, hydrolyzing O-glycosyl compounds;extracellular region;carbohydrate metabolic process;cellulose binding	K05349	AAC26489.1|GH3|3.2.1.21|3.2.1.58	0	68
CTheo_2696	1136	Rab small monomeric GTPase	0	23	138	0	0	0	GO:0000011;GO:0000329;GO:0003924;GO:0005525;GO:0005829;GO:0006897;GO:0016236;GO:0030906;GO:0032889;GO:0034727;GO:0042147;GO:0072665;GO:1990816	vacuole inheritance;fungal-type vacuole membrane;GTPase activity;GTP binding;cytosol;endocytosis;macroautophagy;retromer, cargo-selective complex;regulation of vacuole fusion, non-autophagic;piecemeal microautophagy of the nucleus;retrograde transport, endosome to Golgi;protein localization to vacuole;vacuole-mitochondrion membrane contact site	K07897
CTheo_2697	953	Hypothetical protein	0	75	0	0	0	0			K17890
CTheo_2698	260	Autophagy-like protein	0	0	0	11	0	0
CTheo_2699	1491	Nucleolysin TIAR	0	156	245	36	0	0	GO:0003723	RNA binding	K13201
CTheo_27	1222	Zinc finger, C2H2 type protein	0	52	98	3	0	0
CTheo_270	1239	THO complex subunit-like protein	0	0	111	0	0	0	GO:0000445;GO:0006397	THO complex part of transcription export complex;mRNA processing	K13176
CTheo_2700	1267	Prohibitin	0	0	0	0	0	0	GO:0000001;GO:0001302;GO:0005743;GO:0006457;GO:0007007;GO:0045861;GO:0070584;GO:1990429	mitochondrion inheritance;replicative cell aging;mitochondrial inner membrane;protein folding;inner mitochondrial membrane organization;negative regulation of proteolysis;mitochondrion morphogenesis;peroxisomal importomer complex	K17080				SP(Sec/SPI)	0.699911	CS pos: 24-25. VQA-SI. Pr: 0.6499	Non-effector	0.574
CTheo_2701	1559	Hypothetical protein	0	0	0	0	0	0
CTheo_2702	3291	Sulfite reductase (NADPH) flavoprotein alpha-component	0	0	0	0	0	0	GO:0004783;GO:0055114	sulfite reductase (NADPH) activity;oxidation-reduction process	K00380
CTheo_2703	756	Hypothetical protein	620	1251	5274	467	0	0	GO:0016021	integral component of membrane
CTheo_2704	347	Hypothetical protein	0	0	0	0	0	0
CTheo_2705	1365	Hypothetical protein	0	0	0	0	0	0	GO:0005779;GO:0016559	integral component of peroxisomal membrane;peroxisome fission
CTheo_2706	2456	Protein-serine/threonine kinase	0	0	280	0	0	0	GO:0004674;GO:0005524;GO:0006468	protein serine/threonine kinase activity;ATP binding;protein phosphorylation	K08286
CTheo_2707	503	Hypothetical protein	0	0	0	0	0	0
CTheo_2708	1837	Heat shock factor protein 1	0	0	533	130	0	0	GO:0003677	DNA binding
CTheo_2709	1515	Golgi apparatus membrane protein tvp38	0	224	266	70	0	0	GO:0016021	integral component of membrane
CTheo_271	1445	26S proteasome regulatory subunit RPN9	0	98	0	0	0	0	GO:0000502	proteasome complex	K03039
CTheo_2710	1119	Haloacid dehalogenase-like hydrolase domain protein	0	146	0	62	0	0	GO:0016787	hydrolase activity
CTheo_2711	1604	Hypothetical protein	0	0	258	0	0	0	GO:0005623;GO:0045454;GO:0051920;GO:0055114;GO:0098869	cell;cell redox homeostasis;peroxiredoxin activity;oxidation-reduction process;cellular oxidant detoxification	K03386	ARC14045.1|GH18	2e-37	43
CTheo_2712	1819	Metal-binding regulatory protein cuf1	0	0	56	0	0	0	GO:0005488	binding
CTheo_2713	2125	Transport protein	106	118	413	22	0	0	GO:0005215;GO:0016021;GO:0055085	transporter activity;integral component of membrane;transmembrane transport
CTheo_2714	2219	Hypothetical protein	0	0	0	18	0	0	GO:0016021	integral component of membrane
CTheo_2715	1379	Branched-chain-amino-acid aminotransferase	0	0	0	0	0	0	GO:0009082;GO:0052654;GO:0052655;GO:0052656	branched-chain amino acid biosynthetic process;L-leucine transaminase activity;L-valine transaminase activity;L-isoleucine transaminase activity	K00826
CTheo_2716	2593	Metal tolerance protein 3	0	0	0	0	0	0	GO:0008324;GO:0016021;GO:0098655	cation transmembrane transporter activity;integral component of membrane;cation transmembrane transport
CTheo_2717	5285	Hypothetical protein	109	0	134	52	0	0	GO:0005215;GO:0016021;GO:0055085	transporter activity;integral component of membrane;transmembrane transport
CTheo_2718	1841	TRI12 domain protein	0	0	170	0	0	0	GO:0016020	membrane
CTheo_2719	1906	GPI transamidase component PIG-S	0	0	80	0	0	0	GO:0016255;GO:0042765	attachment of GPI anchor to protein;GPI-anchor transamidase complex	K05291
CTheo_272	1755	Dolichyl-diphosphooligosaccharide-protein glycosyltransferase protein	0	210	216	19	0	0	GO:0004579;GO:0005789;GO:0006486;GO:0016021	dolichyl-diphosphooligosaccharide-protein glycotransferase activity;endoplasmic reticulum membrane;protein glycosylation;integral component of membrane	K12666
CTheo_2720	2341	Hypothetical protein	0	0	148	0	0	0			K18667
CTheo_2721	2275	ATP-binding cassette sub-family E protein	0	0	0	0	0	0	GO:0003743;GO:0005524;GO:0006413;GO:0015416;GO:0015716;GO:0015748;GO:0099133	translation initiation factor activity;ATP binding;translational initiation;ATPase-coupled organic phosphonate transmembrane transporter activity;organic phosphonate transport;organophosphate ester transport;ATP hydrolysis coupled anion transmembrane transport	K06174
CTheo_2722	571	Peptidyl-prolyl cis-trans isomerase NIMA-interacting 4	0	0	0	0	0	0	GO:0000413;GO:0003755	protein peptidyl-prolyl isomerization;peptidyl-prolyl cis-trans isomerase activity	K09579
CTheo_2723	4441	Hypothetical protein	0	140	0	0	0	0
CTheo_2724	418	Replication factor A domain-containing protein	0	0	0	0	0	0	GO:0003677;GO:0005634;GO:0006260;GO:0006281;GO:0006310	DNA binding;nucleus;DNA replication;DNA repair;DNA recombination	K10740
CTheo_2725	2752	Hypothetical protein	620	442	494	32	0	0	GO:0005524;GO:0016740	ATP binding;transferase activity	K06689	BAC83070.1|GH17	1e-41	58
CTheo_2726	2048	Cystathionine gamma-synthase	0	0	0	0	0	0	GO:0003962;GO:0030170	cystathionine gamma-synthase activity;pyridoxal phosphate binding	K01739
CTheo_2727	1401	HMG (high mobility group) box protein	0	0	220	50	0	0
CTheo_2728	1562	HMG (high mobility group) box protein	0	0	122	30	0	0			K22496
CTheo_2729	902	Hypothetical protein	0	22	0	0	0	0
CTheo_273	1997	PPR domain protein	0	0	0	0	0	0
CTheo_2730	1395	RNA recognition motif 1 in RNA-binding protein	23	94	497	73	0	0	GO:0003676	nucleic acid binding	K12881
CTheo_2731	952	DNA-directed RNA polymerase III subunit rpc31	0	0	118	0	0	0	GO:0003899;GO:0006383	DNA-directed 5'-3' RNA polymerase activity;transcription by RNA polymerase III	K03024
CTheo_2732	2745	Metal-nicotianamine transporter YSL11	0	0	0	0	0	0	GO:0016021;GO:0055085	integral component of membrane;transmembrane transport
CTheo_2733	2150	MFS multidrug transporter	0	468	0	90	0	0	GO:0005215;GO:0016021;GO:0055085	transporter activity;integral component of membrane;transmembrane transport
CTheo_2734	5281	Metal-nicotianamine transporter YSL7	0	510	1964	26	0	0	GO:0005047;GO:0005786;GO:0006614;GO:0008312;GO:0016021;GO:0030942;GO:0055085	signal recognition particle binding;signal recognition particle, endoplasmic reticulum targeting;SRP-dependent cotranslational protein targeting to membrane;7S RNA binding;integral component of membrane;endoplasmic reticulum signal peptide binding;transmembrane transport	K03107
CTheo_2735	5001	Chondroitinase-AC	0	0	0	0	0	0	GO:0004740;GO:0005576;GO:0005975;GO:0006468;GO:0016020;GO:0016829;GO:0030246	pyruvate dehydrogenase (acetyl-transferring) kinase activity;extracellular region;carbohydrate metabolic process;protein phosphorylation;membrane;lyase activity;carbohydrate binding	K00898				SP(Sec/SPI)	0.983428	CS pos: 16-17. ASA-AQ. Pr: 0.4910	Non-effector	0.991
CTheo_2736	1959	Hypothetical protein	0	0	128	0	0	0
CTheo_2737	1026	3-methyl-2-oxobutanoatehydroxymethyltransferase	0	0	0	0	0	0	GO:0003864;GO:0005739;GO:0008168;GO:0015940;GO:0032259	3-methyl-2-oxobutanoate hydroxymethyltransferase activity;mitochondrion;methyltransferase activity;pantothenate biosynthetic process;methylation	K00606
CTheo_2738	1658	TRNA-splicing ligase RtcB	0	0	0	0	0	0	GO:0003972;GO:0006396	RNA ligase (ATP) activity;RNA processing
CTheo_2739	2212	Hypothetical protein	0	0	0	0	0	0	GO:0016020;GO:0016491;GO:0046872	membrane;oxidoreductase activity;metal ion binding	K07824
CTheo_274	1823	Eukaryotic aspartyl protease	0	35	145	78	0	0	GO:0004190;GO:0006508;GO:0016021	aspartic-type endopeptidase activity;proteolysis;integral component of membrane					SP(Sec/SPI)	0.611389	CS pos: 18-19. VRA-LQ. Pr: 0.5143	Non-effector	0.988
CTheo_2740	1208	Hypothetical protein	0	146	0	0	0	0	GO:0006614;GO:0008312;GO:0048500	SRP-dependent cotranslational protein targeting to membrane;7S RNA binding;signal recognition particle	K03108
CTheo_2741	2237	Laccase	0	0	0	0	0	0	GO:0005507;GO:0052716;GO:0055114	copper ion binding;hydroquinone:oxygen oxidoreductase activity;oxidation-reduction process		DAA04522.1|AA1_1	3.5e-156	59	SP(Sec/SPI)	0.936956	CS pos: 18-19. ASA-AF. Pr: 0.7611	Non-effector	0.863
CTheo_2742	1298	Hypothetical protein	0	0	0	0	0	0
CTheo_2743	1080	Hypothetical protein	0	0	53	0	0	0
CTheo_2744	1334	Hypothetical protein	0	0	0	0	0	0	GO:0016021	integral component of membrane
CTheo_2745	1004	Hypothetical protein	0	0	0	0	0	0
CTheo_2746	1449	Hypothetical protein	0	0	0	0	0	0	GO:0016787	hydrolase activity		CFW94144.1|CE16	3e-56	45	SP(Sec/SPI)	0.953737	CS pos: 19-20. ASA-VP. Pr: 0.3671	Non-effector	0.726
CTheo_2747	1034	Hypothetical protein	0	0	272	0	0	0	GO:0005622;GO:0007249	intracellular;I-kappaB kinase/NF-kappaB signaling
CTheo_2748	1839	FAD-dependent oxidoreductase	0	0	0	0	0	0	GO:0016491;GO:0055114	oxidoreductase activity;oxidation-reduction process	K00306
CTheo_2749	1604	Hypothetical protein	0	0	112	6	0	0	GO:0016021	integral component of membrane
CTheo_275	1949	Hypothetical protein	0	0	0	0	0	0							SP(Sec/SPI)	0.941274	CS pos: 19-20. SEA-HT. Pr: 0.7104	Non-effector	0.988
CTheo_2750	2284	O-methylsterigmatocystin oxidoreductase	0	0	2	22	0	0	GO:0000981;GO:0004497;GO:0005506;GO:0005634;GO:0006357;GO:0008270;GO:0016021;GO:0016705;GO:0020037;GO:0055114	RNA polymerase II transcription factor activity, sequence-specific DNA binding;monooxygenase activity;iron ion binding;nucleus;regulation of transcription by RNA polymerase II;zinc ion binding;integral component of membrane;oxidoreductase activity, acting on paired donors, with incorporation or reduction of molecular oxygen;heme binding;oxidation-reduction process
CTheo_2751	2415	Methylcrotonyl-CoA carboxylase beta chain	0	118	0	4	0	0	GO:0004485;GO:0016740	methylcrotonoyl-CoA carboxylase activity;transferase activity	K01969
CTheo_2752	3460	Tyrosine kinase catalytic domain protein	0	0	0	0	0	0	GO:0000165;GO:0004707;GO:0005524;GO:0005622	MAPK cascade;MAP kinase activity;ATP binding;intracellular
CTheo_2753	2740	Hypothetical protein	80	162	776	205	0	0	GO:0000165;GO:0004707;GO:0005524;GO:0005634;GO:0005737;GO:0050850;GO:1903340;GO:1905665	MAPK cascade;MAP kinase activity;ATP binding;nucleus;cytoplasm;positive regulation of calcium-mediated signaling;positive regulation of cell wall organization or biogenesis;positive regulation of calcium ion import across plasma membrane	K04464
CTheo_2754	5306	Mucin-2	3	0	0	0	0	0
CTheo_2755	1690	Hypothetical protein	0	0	0	0	0	0
CTheo_2756	1731	Hypothetical protein	0	0	0	0	0	0
CTheo_2757	2352	Nitrogen assimilation transcription factor nirA	0	0	0	0	0	0	GO:0000981;GO:0003677;GO:0005634;GO:0006357;GO:0008270	RNA polymerase II transcription factor activity, sequence-specific DNA binding;DNA binding;nucleus;regulation of transcription by RNA polymerase II;zinc ion binding
CTheo_2758	2691	Fungal specific transcription factor domain protein	0	0	0	0	0	0	GO:0000981;GO:0003677;GO:0005634;GO:0006357;GO:0008270;GO:0046982	RNA polymerase II transcription factor activity, sequence-specific DNA binding;DNA binding;nucleus;regulation of transcription by RNA polymerase II;zinc ion binding;protein heterodimerization activity
CTheo_2759	3238	Fungal specific transcription factor domain protein	0	0	150	0	0	0	GO:0000124;GO:0006355;GO:0046695;GO:0046872;GO:0046982	SAGA complex;regulation of transcription, DNA-templated;SLIK (SAGA-like) complex;metal ion binding;protein heterodimerization activity	K11359
CTheo_276	1225	Transmembrane protein	0	0	0	0	0	0	GO:0016021;GO:0016491;GO:0046872;GO:0055114	integral component of membrane;oxidoreductase activity;metal ion binding;oxidation-reduction process
CTheo_2760	2434	RNA-binding protein Nrd1 (negative regulator of differentiation)	0	0	514	82	0	0	GO:0005737;GO:0008266;GO:0043229;GO:1902625	cytoplasm;poly(U) RNA binding;intracellular organelle;negative regulation of induction of conjugation with cellular fusion by negative regulation of transcription from RNA polymerase II promoter
CTheo_2761	1006	Calcium binding protein	0	0	369	0	0	0	GO:0005509	calcium ion binding
CTheo_2762	1965	Endochitinase 1	0	0	0	50	0	0	GO:0005488;GO:0008152;GO:0016798	binding;metabolic process;hydrolase activity, acting on glycosyl bonds	K01183	CCA69603.1|GH18	9.7e-106	50	SP(Sec/SPI)	0.997018	CS pos: 19-20. ASA-SD. Pr: 0.9030	Non-effector	0.732
CTheo_2763	1719	ABC transport system, ATP-binding protein	0	0	0	0	0	0	GO:0005524;GO:0016887	ATP binding;ATPase activity
CTheo_2764	1868	T-complex protein 1 subunit theta	0	0	122	0	0	0	GO:0005524;GO:0005832;GO:0006457;GO:0051082	ATP binding;chaperonin-containing T-complex;protein folding;unfolded protein binding	K09500
CTheo_2765	1216	Hypothetical protein	2	102	160	36	0	0
CTheo_2766	687	Hypothetical protein	0	0	0	0	0	0
CTheo_2767	728	Hypothetical protein	0	0	0	0	0	0
CTheo_2768	2828	Amino acid permease	0	0	0	0	0	0	GO:0006865;GO:0016021;GO:0022857;GO:0055085	amino acid transport;integral component of membrane;transmembrane transporter activity;transmembrane transport
CTheo_2769	1066	RRNA-processing protein EFG1	0	0	111	0	0	0
CTheo_277	4076	Iron containing alcohol dehydrogenase	192	112	186	41	0	0	GO:0046872;GO:0047988;GO:0055114	metal ion binding;hydroxyacid-oxoacid transhydrogenase activity;oxidation-reduction process	K11173
CTheo_2770	1708	Hypothetical protein	0	0	78	0	0	0	GO:0000981;GO:0005634;GO:0006357;GO:0008270	RNA polymerase II transcription factor activity, sequence-specific DNA binding;nucleus;regulation of transcription by RNA polymerase II;zinc ion binding
CTheo_2771	6221	Helicase SWR1	160	0	0	0	0	0	GO:0016787	hydrolase activity	K11681
CTheo_2772	550	Putative effector protein	0	0	0	0	0	0							SP(Sec/SPI)	0.999249	CS pos: 22-23. VQA-AN. Pr: 0.9821	Effector	0.578
CTheo_2773	2860	Sulfate transporter	0	0	0	31	0	0	GO:0008271;GO:0016021;GO:1902358	secondary active sulfate transmembrane transporter activity;integral component of membrane;sulfate transmembrane transport
CTheo_2774	2528	Indole-3-glycerol-phosphate synthase	0	0	0	22	0	0	GO:0000162;GO:0004049;GO:0004425;GO:0004640;GO:0006541	tryptophan biosynthetic process;anthranilate synthase activity;indole-3-glycerol-phosphate synthase activity;phosphoribosylanthranilate isomerase activity;glutamine metabolic process	K13501
CTheo_2775	2129	Hypothetical protein	0	0	0	0	0	0
CTheo_2776	1360	Guanine nucleotide-binding protein alpha-3 subunit	0	88	0	0	0	0	GO:0001302;GO:0001403;GO:0001664;GO:0003924;GO:0005525;GO:0005834;GO:0007124;GO:0007189;GO:0010255;GO:0019236;GO:0031683;GO:0046872	replicative cell aging;invasive growth in response to glucose limitation;G-protein coupled receptor binding;GTPase activity;GTP binding;heterotrimeric G-protein complex;pseudohyphal growth;adenylate cyclase-activating G-protein coupled receptor signaling pathway;glucose mediated signaling pathway;response to pheromone;G-protein beta/gamma-subunit complex binding;metal ion binding	K04630
CTheo_2777	4992	Intracellular protein transport protein USO1	0	0	50	0	0	0	GO:0000139;GO:0006886;GO:0008565;GO:0016021;GO:0048280	Golgi membrane;intracellular protein transport;protein transporter activity;integral component of membrane;vesicle fusion with Golgi apparatus	K20361
CTheo_2778	820	Hypothetical protein	0	0	0	0	0	0
CTheo_2779	3934	Hypothetical protein	0	0	0	0	0	0	GO:0005524;GO:0016021;GO:0019829;GO:0099132	ATP binding;integral component of membrane;cation-transporting ATPase activity;ATP hydrolysis coupled cation transmembrane transport	K01536
CTheo_278	3303	K(+)/H(+) antiporter 1	0	304	964	5	0	0	GO:0015299;GO:0016021;GO:1902600	solute:proton antiporter activity;integral component of membrane;proton transmembrane transport
CTheo_2780	3136	Polyubiquitin-C	316	278	444	192	2	3	GO:0005634;GO:0006281;GO:0008081;GO:0016616;GO:0051287;GO:0055114	nucleus;DNA repair;phosphoric diester hydrolase activity;oxidoreductase activity, acting on the CH-OH group of donors, NAD or NADP as acceptor;NAD binding;oxidation-reduction process	K08770	AAL01718.1|AA10	5e-30	74
CTheo_2781	2991	Hypothetical protein	0	0	0	0	0	0							SP(Sec/SPI)	0.938888	CS pos: 25-26. AFA-RQ. Pr: 0.8395	Non-effector	0.973
CTheo_2782	1158	Carboxyphosphonoenolpyruvate phosphonomutase	0	0	0	0	0	0	GO:0005506;GO:0016021;GO:0016705;GO:0016787;GO:0020037;GO:0046421;GO:0055114	iron ion binding;integral component of membrane;oxidoreductase activity, acting on paired donors, with incorporation or reduction of molecular oxygen;hydrolase activity;heme binding;methylisocitrate lyase activity;oxidation-reduction process
CTheo_2783	1601	Hypothetical protein	0	0	30	0	0	0	GO:0016021;GO:0016746	integral component of membrane;transferase activity, transferring acyl groups
CTheo_2784	3084	Trehalase	0	0	0	0	0	0	GO:0004555;GO:0005991	alpha,alpha-trehalase activity;trehalose metabolic process					SP(Sec/SPI)	0.985297	CS pos: 19-20. SKA-SP. Pr: 0.8453	Non-effector	0.956
CTheo_2785	3613	Calpain-like protease palB	0	0	0	0	0	0	GO:0004198;GO:0005622;GO:0006508	calcium-dependent cysteine-type endopeptidase activity;intracellular;proteolysis
CTheo_2786	5316	Hypothetical protein	0	0	0	0	0	0	GO:0016021	integral component of membrane	K12349				SP(Sec/SPI)	0.898184	CS pos: 19-20. GGG-DN. Pr: 0.3083	Non-effector	0.991
CTheo_2787	746	ER lumen protein retaining receptor	0	0	20	0	0	0	GO:0005789;GO:0006621;GO:0015031;GO:0016021;GO:0046923	endoplasmic reticulum membrane;protein retention in ER lumen;protein transport;integral component of membrane;ER retention sequence binding	K10949
CTheo_2788	5979	Hypothetical protein	0	92	318	56	0	0	GO:0008233;GO:0016021;GO:0043892;GO:0050662;GO:0055114	peptidase activity;integral component of membrane;methylglyoxal reductase (NADPH-dependent) activity;coenzyme binding;oxidation-reduction process
CTheo_2789	1318	NADPH-dependent methylglyoxal reductase GRP2	0	0	470	0	0	0	GO:0016021;GO:0043892;GO:0050662;GO:0055114	integral component of membrane;methylglyoxal reductase (NADPH-dependent) activity;coenzyme binding;oxidation-reduction process	K17741
CTheo_279	2930	Hypothetical protein	0	0	0	0	0	0			K01814				SP(Sec/SPI)	0.971115	CS pos: 16-17. AAA-VP. Pr: 0.6110	Non-effector	0.99
CTheo_2790	1856	Alphaherpesvirus glycoprotein E domain protein	0	0	0	0	0	0							SP(Sec/SPI)	0.891025	CS pos: 18-19. CAA-WI. Pr: 0.6851	Non-effector	0.981
CTheo_2791	1115	Methyltransferase type 11	0	0	0	0	0	0	GO:0008168;GO:0032259	methyltransferase activity;methylation	K15631
CTheo_2792	4532	Dynein heavy chain, cytoplasmic	0	0	0	7	0	0
CTheo_2793	1802	F-box-like domain-containing protein	0	0	0	0	0	0
CTheo_2794	3126	Hypothetical protein	114	96	0	61	0	0	GO:0004491;GO:0055114	methylmalonate-semialdehyde dehydrogenase (acylating) activity;oxidation-reduction process	K00140
CTheo_2795	2512	Hypothetical protein	0	212	54	38	0	0	GO:0005634;GO:0006355	nucleus;regulation of transcription, DNA-templated
CTheo_2796	4068	Hypothetical protein	0	0	0	0	0	0	GO:0004553;GO:0005975	hydrolase activity, hydrolyzing O-glycosyl compounds;carbohydrate metabolic process		CCD56796.1|GH35	0	52	SP(Sec/SPI)	0.989992	CS pos: 20-21. TQA-QT. Pr: 0.5662	Non-effector	0.99
[truncated: 7,267 more rows]

## Sheet: Sheet2_Ct specific genes
Supplementary Excel file 1, Sheet 2: Ceratobasidium theobromae specific genes predicted based on BLASTp against Rhizoctonia spp. (E < 1e - 5)
Gene id	Annotation
CTheo_8217	5-formyltetrahydrofolate cyclo-ligase
CTheo_8473	Acetylglutamate semialdehyde dehydrogenase
CTheo_8674	Alpha-galactosidase
CTheo_4186	Benzoquinone reductase
CTheo_217	Carbohydrate-binding module family 1 protein
CTheo_4446	CC42_CANAL cell division control protein 42
CTheo_9270	Cell surface glycoprotein 1
CTheo_9268	Cell surface glycoprotein 1
CTheo_9102	Cell wall surface anchor family protein
CTheo_9103	Collagen alpha-1(II) chain-like
CTheo_7157	Cyanovirin
CTheo_7155	Cyanovirin
CTheo_7154	Cyanovirin
CTheo_6316	Cyanovirin
CTheo_7482	Cyanovirin-N domain-containing protein
CTheo_7481	Cyanovirin-N domain-containing protein
CTheo_7059	Cytochrome-c from the OXPHOS pathway
CTheo_8216	DNA helicase
CTheo_8965	DNA ligase
CTheo_8182	Endo-polygalacturonase PG1
CTheo_7714	Endo-polygalacturonase PG1
CTheo_6853	Enzyme E2
CTheo_8593	Extensin-2-like
CTheo_5456	Fanconi anemia group M protein
CTheo_6734	Glyceraldehyde 3-phosphate dehydrogenase
CTheo_7072	Glycoside hydrolase
CTheo_7666	Glycoside hydrolase family 13 protein
CTheo_8587	Glycoside hydrolase family 35 protein
CTheo_7615	Golgin subfamily A member 6-like protein 1
CTheo_69	GTP-binding nuclear protein Ran
CTheo_9176	Hemagglutinin family protein
CTheo_8641	Hydroxylase
CTheo_3055	IBR finger domain-containing protein
CTheo_5303	ICE-like protease (caspase) p20 domain protein
CTheo_9246	Ice-structuring glycoprotein-like
CTheo_8342	Kinase domain protein
CTheo_8673	Metal-dependent RNase
CTheo_8130	Metallopeptidase 2
CTheo_5473	MFS transporter
CTheo_5316	Mucin-2-like
CTheo_9084	Photosystem II D2 protein (chloroplast)
CTheo_6887	P-loop containing nucleoside triphosphate hydrolase protein
CTheo_9059	Pol protein
CTheo_9243	Polyprotein
CTheo_8815	Polyprotein
CTheo_6791	Predicted protein
CTheo_6754	Predicted protein
CTheo_6486	Predicted protein
CTheo_2507	Predicted protein
CTheo_6789	Profilin
CTheo_9160	Putative effector protein
CTheo_8607	Putative effector protein
CTheo_8321	Putative effector protein
CTheo_7844	Putative effector protein
CTheo_7786	Putative effector protein
CTheo_7417	Putative effector protein
CTheo_7265	Putative effector protein
CTheo_7264	Putative effector protein
CTheo_7203	Putative effector protein
CTheo_7116	Putative effector protein
CTheo_6482	Putative effector protein
CTheo_6402	Putative effector protein
CTheo_6368	Putative effector protein
CTheo_6163	Putative effector protein
CTheo_4863	Putative effector protein
CTheo_4565	Putative effector protein
CTheo_8271	Putative effector protein/Endonuclease
CTheo_6532	Putative effector protein/Endo-polygalacturonase PG1
CTheo_9240	Quinol oxidase
CTheo_9144	Reverse transcriptase
CTheo_7185	Reverse transcriptase from transposon X-element protein
CTheo_8469	Ricin B-like lectin
CTheo_5166	SARP family transcriptional regulator
CTheo_8644	Sc15 protein
CTheo_7075	Sc15 protein
CTheo_9137	Titin-like protein
CTheo_2290	Translation elongation factor 1a
CTheo_9184	Transposase
CTheo_9113	Transposase
CTheo_5322	U6 snrna-associated sm-like protein lsm6-like
CTheo_8991	Uncharacterised protein
CTheo_8801	Uncharacterised protein
CTheo_5520	Unnamed protein product
CTheo_6092	Vegetative incompatibility protein HET-E-1
CTheo_7620	WD40 repeat-like protein
CTheo_7562	WD40 repeat-like protein
CTheo_5753	WD40 repeat-like protein
CTheo_7634	Zincin
CTheo_9248	Hypothetical protein
CTheo_9229	Hypothetical protein
CTheo_9201	Hypothetical protein
CTheo_9165	Hypothetical protein
CTheo_9164	Hypothetical protein
CTheo_8908	Hypothetical protein
CTheo_8882	Hypothetical protein
CTheo_5851	Hypothetical protein
CTheo_5396	Hypothetical protein
CTheo_5180	Hypothetical protein
CTheo_954	Hypothetical protein
CTheo_928	Hypothetical protein
CTheo_9269	Hypothetical protein
CTheo_9267	Hypothetical protein
CTheo_9266	Hypothetical protein
CTheo_9264	Hypothetical protein
CTheo_9263	Hypothetical protein
CTheo_9262	Hypothetical protein
CTheo_9260	Hypothetical protein
CTheo_9258	Hypothetical protein
CTheo_9254	Hypothetical protein
CTheo_9253	Hypothetical protein
CTheo_9251	Hypothetical protein
CTheo_9249	Hypothetical protein
CTheo_9247	Hypothetical protein
CTheo_9245	Hypothetical protein
CTheo_9244	Hypothetical protein
CTheo_9241	Hypothetical protein
CTheo_9239	Hypothetical protein
CTheo_9237	Hypothetical protein
CTheo_9236	Hypothetical protein
CTheo_9235	Hypothetical protein
CTheo_9233	Hypothetical protein
CTheo_9228	Hypothetical protein
CTheo_9222	Hypothetical protein
CTheo_9220	Hypothetical protein
CTheo_9218	Hypothetical protein
CTheo_9217	Hypothetical protein
CTheo_9216	Hypothetical protein
CTheo_9215	Hypothetical protein
CTheo_9209	Hypothetical protein
CTheo_9208	Hypothetical protein
CTheo_9206	Hypothetical protein
CTheo_9202	Hypothetical protein
CTheo_9200	Hypothetical protein
CTheo_9199	Hypothetical protein
CTheo_9198	Hypothetical protein
CTheo_9195	Hypothetical protein
CTheo_9191	Hypothetical protein
CTheo_9190	Hypothetical protein
CTheo_9188	Hypothetical protein
CTheo_9187	Hypothetical protein
CTheo_9186	Hypothetical protein
CTheo_9185	Hypothetical protein
CTheo_9180	Hypothetical protein
CTheo_9179	Hypothetical protein
CTheo_9178	Hypothetical protein
CTheo_9177	Hypothetical protein
CTheo_9175	Hypothetical protein
CTheo_9174	Hypothetical protein
CTheo_9173	Hypothetical protein
CTheo_9172	Hypothetical protein
CTheo_9170	Hypothetical protein
CTheo_9169	Hypothetical protein
CTheo_9167	Hypothetical protein
CTheo_9163	Hypothetical protein
CTheo_9159	Hypothetical protein
CTheo_9157	Hypothetical protein
CTheo_9154	Hypothetical protein
CTheo_9147	Hypothetical protein
CTheo_9145	Hypothetical protein
CTheo_9143	Hypothetical protein
CTheo_9139	Hypothetical protein
CTheo_9132	Hypothetical protein
CTheo_9129	Hypothetical protein
CTheo_9128	Hypothetical protein
CTheo_9127	Hypothetical protein
CTheo_9124	Hypothetical protein
CTheo_9123	Hypothetical protein
CTheo_9122	Hypothetical protein
CTheo_9119	Hypothetical protein
CTheo_9117	Hypothetical protein
CTheo_9111	Hypothetical protein
CTheo_9109	Hypothetical protein
CTheo_9108	Hypothetical protein
CTheo_9106	Hypothetical protein
CTheo_9101	Hypothetical protein
CTheo_9097	Hypothetical protein
CTheo_9086	Hypothetical protein
CTheo_9078	Hypothetical protein
CTheo_9077	Hypothetical protein
CTheo_9072	Hypothetical protein
CTheo_9071	Hypothetical protein
CTheo_9062	Hypothetical protein
CTheo_9061	Hypothetical protein
CTheo_9055	Hypothetical protein
CTheo_9054	Hypothetical protein
CTheo_9050	Hypothetical protein
CTheo_9047	Hypothetical protein
CTheo_904	Hypothetical protein
CTheo_9036	Hypothetical protein
CTheo_9033	Hypothetical protein
CTheo_9029	Hypothetical protein
CTheo_9028	Hypothetical protein
CTheo_9017	Hypothetical protein
CTheo_9013	Hypothetical protein
CTheo_9011	Hypothetical protein
CTheo_9009	Hypothetical protein
CTheo_9001	Hypothetical protein
CTheo_9000	Hypothetical protein
CTheo_8997	Hypothetical protein
CTheo_8992	Hypothetical protein
CTheo_8987	Hypothetical protein
CTheo_8983	Hypothetical protein
CTheo_8981	Hypothetical protein
CTheo_8978	Hypothetical protein
CTheo_8977	Hypothetical protein
CTheo_8975	Hypothetical protein
CTheo_8973	Hypothetical protein
CTheo_8970	Hypothetical protein
CTheo_8966	Hypothetical protein
CTheo_8964	Hypothetical protein
CTheo_8963	Hypothetical protein
CTheo_8953	Hypothetical protein
CTheo_8949	Hypothetical protein
CTheo_8942	Hypothetical protein
CTheo_8938	Hypothetical protein
CTheo_8937	Hypothetical protein
CTheo_8932	Hypothetical protein
CTheo_8931	Hypothetical protein
CTheo_8930	Hypothetical protein
CTheo_8928	Hypothetical protein
CTheo_8925	Hypothetical protein
CTheo_8921	Hypothetical protein
CTheo_8919	Hypothetical protein
CTheo_8909	Hypothetical protein
CTheo_8906	Hypothetical protein
CTheo_8900	Hypothetical protein
CTheo_8894	Hypothetical protein
CTheo_8892	Hypothetical protein
CTheo_8891	Hypothetical protein
CTheo_8887	Hypothetical protein
CTheo_8879	Hypothetical protein
CTheo_8876	Hypothetical protein
CTheo_8872	Hypothetical protein
CTheo_8871	Hypothetical protein
CTheo_8868	Hypothetical protein
CTheo_8865	Hypothetical protein
CTheo_8864	Hypothetical protein
CTheo_8862	Hypothetical protein
CTheo_8861	Hypothetical protein
CTheo_8859	Hypothetical protein
CTheo_8855	Hypothetical protein
CTheo_8851	Hypothetical protein
CTheo_8844	Hypothetical protein
CTheo_8842	Hypothetical protein
CTheo_8841	Hypothetical protein
CTheo_8840	Hypothetical protein
CTheo_8839	Hypothetical protein
CTheo_8831	Hypothetical protein
CTheo_8824	Hypothetical protein
CTheo_8819	Hypothetical protein
CTheo_8811	Hypothetical protein
CTheo_8803	Hypothetical protein
CTheo_8800	Hypothetical protein
CTheo_8788	Hypothetical protein
CTheo_8786	Hypothetical protein
CTheo_8784	Hypothetical protein
CTheo_8780	Hypothetical protein
CTheo_8776	Hypothetical protein
CTheo_8774	Hypothetical protein
CTheo_8771	Hypothetical protein
CTheo_8770	Hypothetical protein
CTheo_8767	Hypothetical protein
CTheo_8765	Hypothetical protein
CTheo_8762	Hypothetical protein
CTheo_8761	Hypothetical protein
CTheo_8755	Hypothetical protein
CTheo_8750	Hypothetical protein
CTheo_8741	Hypothetical protein
CTheo_8740	Hypothetical protein
CTheo_8737	Hypothetical protein
CTheo_8736	Hypothetical protein
CTheo_8735	Hypothetical protein
CTheo_8733	Hypothetical protein
CTheo_8705	Hypothetical protein
CTheo_8703	Hypothetical protein
CTheo_8699	Hypothetical protein
CTheo_8693	Hypothetical protein
CTheo_8688	Hypothetical protein
CTheo_8687	Hypothetical protein
CTheo_8685	Hypothetical protein
CTheo_8675	Hypothetical protein
CTheo_8665	Hypothetical protein
CTheo_8651	Hypothetical protein
CTheo_8640	Hypothetical protein
CTheo_8632	Hypothetical protein
CTheo_8619	Hypothetical protein
CTheo_8610	Hypothetical protein
CTheo_861	Hypothetical protein
CTheo_8603	Hypothetical protein
CTheo_860	Hypothetical protein
CTheo_8590	Hypothetical protein
CTheo_859	Hypothetical protein
CTheo_858	Hypothetical protein
CTheo_8561	Hypothetical protein
CTheo_8560	Hypothetical protein
CTheo_8558	Hypothetical protein
CTheo_8531	Hypothetical protein
CTheo_8522	Hypothetical protein
CTheo_8521	Hypothetical protein
CTheo_8517	Hypothetical protein
CTheo_8515	Hypothetical protein
CTheo_8491	Hypothetical protein
CTheo_8486	Hypothetical protein
CTheo_8462	Hypothetical protein
CTheo_8461	Hypothetical protein
CTheo_8459	Hypothetical protein
CTheo_8455	Hypothetical protein
CTheo_8439	Hypothetical protein
CTheo_8435	Hypothetical protein
CTheo_8431	Hypothetical protein
CTheo_8418	Hypothetical protein
CTheo_8404	Hypothetical protein
CTheo_8391	Hypothetical protein
CTheo_8384	Hypothetical protein
CTheo_8369	Hypothetical protein
CTheo_8367	Hypothetical protein
CTheo_8364	Hypothetical protein
CTheo_8362	Hypothetical protein
CTheo_8347	Hypothetical protein
CTheo_8343	Hypothetical protein
CTheo_8341	Hypothetical protein
CTheo_8338	Hypothetical protein
CTheo_8319	Hypothetical protein
CTheo_8300	Hypothetical protein
CTheo_8299	Hypothetical protein
CTheo_8253	Hypothetical protein
CTheo_8252	Hypothetical protein
CTheo_8250	Hypothetical protein
CTheo_8248	Hypothetical protein
CTheo_8244	Hypothetical protein
CTheo_8215	Hypothetical protein
CTheo_8202	Hypothetical protein
CTheo_8200	Hypothetical protein
CTheo_8196	Hypothetical protein
CTheo_8194	Hypothetical protein
CTheo_8191	Hypothetical protein
CTheo_8187	Hypothetical protein
CTheo_8184	Hypothetical protein
CTheo_8164	Hypothetical protein
CTheo_8136	Hypothetical protein
CTheo_8134	Hypothetical protein
CTheo_8131	Hypothetical protein
CTheo_8124	Hypothetical protein
CTheo_8121	Hypothetical protein
CTheo_8111	Hypothetical protein
CTheo_8107	Hypothetical protein
CTheo_8106	Hypothetical protein
CTheo_8102	Hypothetical protein
CTheo_8098	Hypothetical protein
CTheo_8083	Hypothetical protein
CTheo_8082	Hypothetical protein
CTheo_8076	Hypothetical protein
CTheo_8047	Hypothetical protein
CTheo_8042	Hypothetical protein
CTheo_8028	Hypothetical protein
CTheo_8026	Hypothetical protein
CTheo_8006	Hypothetical protein
CTheo_7970	Hypothetical protein
CTheo_7969	Hypothetical protein
CTheo_7928	Hypothetical protein
CTheo_7925	Hypothetical protein
CTheo_7900	Hypothetical protein
CTheo_7898	Hypothetical protein
CTheo_7878	Hypothetical protein
CTheo_7842	Hypothetical protein
CTheo_7839	Hypothetical protein
CTheo_7837	Hypothetical protein
CTheo_7824	Hypothetical protein
CTheo_7800	Hypothetical protein
CTheo_7798	Hypothetical protein
CTheo_7783	Hypothetical protein
CTheo_7780	Hypothetical protein
CTheo_7779	Hypothetical protein
CTheo_7778	Hypothetical protein
CTheo_7768	Hypothetical protein
CTheo_7767	Hypothetical protein
CTheo_7747	Hypothetical protein
CTheo_7739	Hypothetical protein
CTheo_7734	Hypothetical protein
CTheo_7712	Hypothetical protein
CTheo_7709	Hypothetical protein
CTheo_7703	Hypothetical protein
CTheo_7692	Hypothetical protein
CTheo_7667	Hypothetical protein
CTheo_7659	Hypothetical protein
CTheo_7643	Hypothetical protein
CTheo_7638	Hypothetical protein
CTheo_7600	Hypothetical protein
CTheo_7593	Hypothetical protein
CTheo_7569	Hypothetical protein
CTheo_755	Hypothetical protein
CTheo_7539	Hypothetical protein
CTheo_7538	Hypothetical protein
CTheo_7506	Hypothetical protein
CTheo_7501	Hypothetical protein
CTheo_7494	Hypothetical protein
CTheo_7493	Hypothetical protein
CTheo_7487	Hypothetical protein
CTheo_7480	Hypothetical protein
CTheo_7474	Hypothetical protein
CTheo_7447	Hypothetical protein
CTheo_7446	Hypothetical protein
CTheo_7432	Hypothetical protein
CTheo_7427	Hypothetical protein
CTheo_7426	Hypothetical protein
CTheo_7416	Hypothetical protein
CTheo_7398	Hypothetical protein
CTheo_7389	Hypothetical protein
CTheo_7381	Hypothetical protein
CTheo_7352	Hypothetical protein
CTheo_7303	Hypothetical protein
CTheo_7281	Hypothetical protein
CTheo_728	Hypothetical protein
CTheo_7279	Hypothetical protein
CTheo_7232	Hypothetical protein
CTheo_7212	Hypothetical protein
CTheo_7211	Hypothetical protein
CTheo_7209	Hypothetical protein
CTheo_7208	Hypothetical protein
CTheo_7202	Hypothetical protein
CTheo_7194	Hypothetical protein
CTheo_719	Hypothetical protein
CTheo_7183	Hypothetical protein
CTheo_7153	Hypothetical protein
CTheo_7148	Hypothetical protein
CTheo_7146	Hypothetical protein
CTheo_7145	Hypothetical protein
CTheo_7143	Hypothetical protein
CTheo_7140	Hypothetical protein
CTheo_7139	Hypothetical protein
CTheo_7137	Hypothetical protein
CTheo_7135	Hypothetical protein
CTheo_7133	Hypothetical protein
CTheo_7127	Hypothetical protein
CTheo_7117	Hypothetical protein
CTheo_710	Hypothetical protein
CTheo_7093	Hypothetical protein
CTheo_7076	Hypothetical protein
CTheo_7023	Hypothetical protein
CTheo_7020	Hypothetical protein
CTheo_7009	Hypothetical protein
CTheo_7008	Hypothetical protein
CTheo_6986	Hypothetical protein
CTheo_6975	Hypothetical protein
CTheo_6952	Hypothetical protein
CTheo_6948	Hypothetical protein
CTheo_6947	Hypothetical protein
CTheo_6929	Hypothetical protein
CTheo_6928	Hypothetical protein
CTheo_6916	Hypothetical protein
CTheo_6913	Hypothetical protein
CTheo_6911	Hypothetical protein
CTheo_6886	Hypothetical protein
CTheo_6885	Hypothetical protein
CTheo_6860	Hypothetical protein
CTheo_6854	Hypothetical protein
CTheo_6848	Hypothetical protein
CTheo_6844	Hypothetical protein
CTheo_6842	Hypothetical protein
CTheo_6821	Hypothetical protein
CTheo_6807	Hypothetical protein
CTheo_6803	Hypothetical protein
CTheo_6795	Hypothetical protein
CTheo_6782	Hypothetical protein
CTheo_6779	Hypothetical protein
CTheo_6778	Hypothetical protein
CTheo_6777	Hypothetical protein
CTheo_6776	Hypothetical protein
CTheo_6775	Hypothetical protein
CTheo_6773	Hypothetical protein
CTheo_6772	Hypothetical protein
CTheo_6758	Hypothetical protein
CTheo_6757	Hypothetical protein
CTheo_6743	Hypothetical protein
CTheo_6742	Hypothetical protein
CTheo_6700	Hypothetical protein
CTheo_6652	Hypothetical protein
CTheo_6650	Hypothetical protein
CTheo_6635	Hypothetical protein
CTheo_6631	Hypothetical protein
CTheo_6628	Hypothetical protein
CTheo_6627	Hypothetical protein
CTheo_6622	Hypothetical protein
CTheo_6621	Hypothetical protein
CTheo_6605	Hypothetical protein
CTheo_6599	Hypothetical protein
CTheo_6596	Hypothetical protein
CTheo_6592	Hypothetical protein
CTheo_6569	Hypothetical protein
CTheo_6562	Hypothetical protein
CTheo_6553	Hypothetical protein
CTheo_6552	Hypothetical protein
CTheo_6526	Hypothetical protein
CTheo_6524	Hypothetical protein
CTheo_6521	Hypothetical protein
CTheo_6502	Hypothetical protein
CTheo_6489	Hypothetical protein
CTheo_6488	Hypothetical protein
CTheo_6455	Hypothetical protein
CTheo_6444	Hypothetical protein
CTheo_6437	Hypothetical protein
CTheo_6425	Hypothetical protein
CTheo_6398	Hypothetical protein
CTheo_6393	Hypothetical protein
CTheo_6391	Hypothetical protein
CTheo_6375	Hypothetical protein
CTheo_6369	Hypothetical protein
CTheo_6367	Hypothetical protein
CTheo_636	Hypothetical protein
CTheo_6349	Hypothetical protein
CTheo_6348	Hypothetical protein
CTheo_6347	Hypothetical protein
CTheo_6343	Hypothetical protein
CTheo_6282	Hypothetical protein
CTheo_6280	Hypothetical protein
CTheo_6279	Hypothetical protein
CTheo_6276	Hypothetical protein
CTheo_6272	Hypothetical protein
CTheo_6253	Hypothetical protein
CTheo_6247	Hypothetical protein
CTheo_6238	Hypothetical protein
CTheo_6190	Hypothetical protein
CTheo_6173	Hypothetical protein
CTheo_617	Hypothetical protein
CTheo_6165	Hypothetical protein
CTheo_6164	Hypothetical protein
CTheo_6154	Hypothetical protein
CTheo_6147	Hypothetical protein
CTheo_6141	Hypothetical protein
CTheo_6072	Hypothetical protein
CTheo_6065	Hypothetical protein
CTheo_6064	Hypothetical protein
CTheo_6063	Hypothetical protein
CTheo_6062	Hypothetical protein
CTheo_6054	Hypothetical protein
CTheo_6052	Hypothetical protein
CTheo_6013	Hypothetical protein
CTheo_6004	Hypothetical protein
CTheo_5954	Hypothetical protein
CTheo_5950	Hypothetical protein
CTheo_5945	Hypothetical protein
CTheo_5944	Hypothetical protein
CTheo_5913	Hypothetical protein
CTheo_5855	Hypothetical protein
CTheo_5834	Hypothetical protein
CTheo_5832	Hypothetical protein
CTheo_578	Hypothetical protein
CTheo_5763	Hypothetical protein
CTheo_5762	Hypothetical protein
CTheo_5756	Hypothetical protein
CTheo_5741	Hypothetical protein
CTheo_5669	Hypothetical protein
CTheo_5654	Hypothetical protein
CTheo_5652	Hypothetical protein
CTheo_5651	Hypothetical protein
CTheo_5649	Hypothetical protein
CTheo_5648	Hypothetical protein
CTheo_5645	Hypothetical protein
CTheo_5644	Hypothetical protein
CTheo_5641	Hypothetical protein
CTheo_5636	Hypothetical protein
CTheo_5630	Hypothetical protein
CTheo_5625	Hypothetical protein
CTheo_5624	Hypothetical protein
CTheo_5622	Hypothetical protein
CTheo_5610	Hypothetical protein
CTheo_5605	Hypothetical protein
CTheo_5587	Hypothetical protein
CTheo_5581	Hypothetical protein
CTheo_5579	Hypothetical protein
CTheo_5548	Hypothetical protein
CTheo_5547	Hypothetical protein
CTheo_5523	Hypothetical protein
CTheo_5490	Hypothetical protein
CTheo_5477	Hypothetical protein
CTheo_5476	Hypothetical protein
CTheo_5475	Hypothetical protein
CTheo_5474	Hypothetical protein
CTheo_5420	Hypothetical protein
CTheo_5417	Hypothetical protein
CTheo_5407	Hypothetical protein
CTheo_5402	Hypothetical protein
CTheo_5401	Hypothetical protein
CTheo_5375	Hypothetical protein
CTheo_5374	Hypothetical protein
CTheo_5361	Hypothetical protein
CTheo_5341	Hypothetical protein
CTheo_5340	Hypothetical protein
CTheo_5339	Hypothetical protein
CTheo_5329	Hypothetical protein
CTheo_5325	Hypothetical protein
CTheo_5281	Hypothetical protein
CTheo_5277	Hypothetical protein
CTheo_5271	Hypothetical protein
CTheo_5241	Hypothetical protein
CTheo_5228	Hypothetical protein
CTheo_5210	Hypothetical protein
CTheo_521	Hypothetical protein
CTheo_5204	Hypothetical protein
CTheo_5196	Hypothetical protein
CTheo_5184	Hypothetical protein
CTheo_5178	Hypothetical protein
CTheo_5169	Hypothetical protein
CTheo_5161	Hypothetical protein
CTheo_5156	Hypothetical protein
CTheo_5148	Hypothetical protein
CTheo_5143	Hypothetical protein
CTheo_5099	Hypothetical protein
CTheo_5098	Hypothetical protein
CTheo_5097	Hypothetical protein
CTheo_5096	Hypothetical protein
CTheo_5093	Hypothetical protein
CTheo_5080	Hypothetical protein
CTheo_5045	Hypothetical protein
CTheo_5038	Hypothetical protein
CTheo_5035	Hypothetical protein
CTheo_5034	Hypothetical protein
CTheo_5027	Hypothetical protein
CTheo_4991	Hypothetical protein
CTheo_4990	Hypothetical protein
CTheo_4983	Hypothetical protein
CTheo_4967	Hypothetical protein
CTheo_4963	Hypothetical protein
CTheo_4936	Hypothetical protein
CTheo_4923	Hypothetical protein
CTheo_4920	Hypothetical protein
CTheo_4908	Hypothetical protein
CTheo_4907	Hypothetical protein
CTheo_4894	Hypothetical protein
CTheo_4893	Hypothetical protein
CTheo_4884	Hypothetical protein
CTheo_4874	Hypothetical protein
CTheo_4870	Hypothetical protein
CTheo_4860	Hypothetical protein
CTheo_4857	Hypothetical protein
CTheo_4853	Hypothetical protein
CTheo_4823	Hypothetical protein
CTheo_4818	Hypothetical protein
CTheo_4802	Hypothetical protein
CTheo_48	Hypothetical protein
CTheo_4786	Hypothetical protein
CTheo_4772	Hypothetical protein
CTheo_4767	Hypothetical protein
CTheo_4759	Hypothetical protein
CTheo_4732	Hypothetical protein
CTheo_4731	Hypothetical protein
CTheo_4724	Hypothetical protein
CTheo_4709	Hypothetical protein
CTheo_4707	Hypothetical protein
CTheo_4706	Hypothetical protein
CTheo_4703	Hypothetical protein
CTheo_4674	Hypothetical protein
CTheo_467	Hypothetical protein
CTheo_4658	Hypothetical protein
CTheo_4614	Hypothetical protein
CTheo_4605	Hypothetical protein
CTheo_459	Hypothetical protein
CTheo_4579	Hypothetical protein
CTheo_4570	Hypothetical protein
CTheo_4568	Hypothetical protein
CTheo_4540	Hypothetical protein
CTheo_4517	Hypothetical protein
CTheo_4512	Hypothetical protein
CTheo_4493	Hypothetical protein
CTheo_4426	Hypothetical protein
CTheo_4425	Hypothetical protein
CTheo_4410	Hypothetical protein
CTheo_4382	Hypothetical protein
CTheo_4351	Hypothetical protein
CTheo_4325	Hypothetical protein
CTheo_4323	Hypothetical protein
CTheo_4322	Hypothetical protein
CTheo_4321	Hypothetical protein
CTheo_4320	Hypothetical protein
CTheo_4317	Hypothetical protein
CTheo_4316	Hypothetical protein
CTheo_431	Hypothetical protein
CTheo_4289	Hypothetical protein
CTheo_4288	Hypothetical protein
CTheo_4276	Hypothetical protein
CTheo_4275	Hypothetical protein
CTheo_4274	Hypothetical protein
CTheo_4272	Hypothetical protein
CTheo_4230	Hypothetical protein
CTheo_4224	Hypothetical protein
CTheo_4191	Hypothetical protein
CTheo_4162	Hypothetical protein
CTheo_4161	Hypothetical protein
CTheo_413	Hypothetical protein
CTheo_4106	Hypothetical protein
CTheo_4095	Hypothetical protein
CTheo_4091	Hypothetical protein
CTheo_4089	Hypothetical protein
CTheo_4079	Hypothetical protein
CTheo_4065	Hypothetical protein
CTheo_4026	Hypothetical protein
CTheo_3999	Hypothetical protein
CTheo_3995	Hypothetical protein
CTheo_3974	Hypothetical protein
CTheo_3926	Hypothetical protein
CTheo_3911	Hypothetical protein
CTheo_3889	Hypothetical protein
CTheo_3878	Hypothetical protein
CTheo_3865	Hypothetical protein
CTheo_3820	Hypothetical protein
CTheo_3819	Hypothetical protein
CTheo_3814	Hypothetical protein
CTheo_3813	Hypothetical protein
CTheo_3807	Hypothetical protein
CTheo_3788	Hypothetical protein
CTheo_3787	Hypothetical protein
CTheo_3754	Hypothetical protein
CTheo_3703	Hypothetical protein
CTheo_3680	Hypothetical protein
CTheo_3659	Hypothetical protein
CTheo_3652	Hypothetical protein
CTheo_3626	Hypothetical protein
CTheo_3555	Hypothetical protein
CTheo_3541	Hypothetical protein
CTheo_3445	Hypothetical protein
CTheo_3430	Hypothetical protein
CTheo_343	Hypothetical protein
CTheo_3426	Hypothetical protein
CTheo_3391	Hypothetical protein
CTheo_3315	Hypothetical protein
CTheo_3297	Hypothetical protein
CTheo_3276	Hypothetical protein
CTheo_3268	Hypothetical protein
CTheo_326	Hypothetical protein
CTheo_3223	Hypothetical protein
CTheo_309	Hypothetical protein
CTheo_3068	Hypothetical protein
CTheo_3057	Hypothetical protein
CTheo_3056	Hypothetical protein
CTheo_3039	Hypothetical protein
CTheo_29	Hypothetical protein
CTheo_2818	Hypothetical protein
CTheo_2794	Hypothetical protein
CTheo_2767	Hypothetical protein
CTheo_2766	Hypothetical protein
CTheo_2756	Hypothetical protein
CTheo_2745	Hypothetical protein
CTheo_2707	Hypothetical protein
CTheo_2644	Hypothetical protein
CTheo_2541	Hypothetical protein
CTheo_2540	Hypothetical protein
CTheo_2511	Hypothetical protein
CTheo_2483	Hypothetical protein
CTheo_2411	Hypothetical protein
CTheo_2382	Hypothetical protein
CTheo_2345	Hypothetical protein
CTheo_2334	Hypothetical protein
CTheo_2264	Hypothetical protein
CTheo_2253	Hypothetical protein
CTheo_224	Hypothetical protein
CTheo_2134	Hypothetical protein
CTheo_2016	Hypothetical protein
CTheo_1981	Hypothetical protein
CTheo_1948	Hypothetical protein
CTheo_1936	Hypothetical protein
CTheo_1909	Hypothetical protein
CTheo_1841	Hypothetical protein
CTheo_1830	Hypothetical protein
CTheo_1828	Hypothetical protein
CTheo_1786	Hypothetical protein
CTheo_1782	Hypothetical protein
CTheo_1776	Hypothetical protein
CTheo_1775	Hypothetical protein
CTheo_1765	Hypothetical protein
CTheo_1757	Hypothetical protein
CTheo_174	Hypothetical protein
CTheo_1739	Hypothetical protein
CTheo_1727	Hypothetical protein
CTheo_1725	Hypothetical protein
CTheo_1685	Hypothetical protein
CTheo_1662	Hypothetical protein
CTheo_1642	Hypothetical protein
CTheo_1639	Hypothetical protein
CTheo_1609	Hypothetical protein
CTheo_1606	Hypothetical protein
CTheo_1564	Hypothetical protein
CTheo_1545	Hypothetical protein
CTheo_1532	Hypothetical protein
CTheo_15	Hypothetical protein
CTheo_1490	Hypothetical protein
CTheo_1475	Hypothetical protein
CTheo_1473	Hypothetical protein
CTheo_1444	Hypothetical protein
CTheo_1412	Hypothetical protein
CTheo_1360	Hypothetical protein
CTheo_1348	Hypothetical protein
CTheo_1347	Hypothetical protein
CTheo_1345	Hypothetical protein
CTheo_1308	Hypothetical protein
CTheo_1173	Hypothetical protein
CTheo_1153	Hypothetical protein
CTheo_1126	Hypothetical protein
CTheo_1075	Hypothetical protein
CTheo_103	Hypothetical protein
CTheo_102	Hypothetical protein

## Sheet: Sheet3_KEGG
Supplementary Excel file 1, Sheet 3: KEGG (Kyoto Encyclopedia of Genes and Genomes) pathway analysis of the Ceratobasidium theobromae and Rhizoctonia solani genome
Click once to flow the pathway.
Ceratobasidium theobromae (GenBank: SSOP00000000)	Rhizoctonia solani AG1 IA (GenBank: AFRT00000000)	Rhizoctonia solani AG3 (GenBank: JATN00000000)
00010 Glycolysis / Gluconeogenesis (26)	00010 Glycolysis / Gluconeogenesis (26)	00010 Glycolysis / Gluconeogenesis (25)
00020 Citrate cycle (TCA cycle) (20)	00020 Citrate cycle (TCA cycle) (17)	00020 Citrate cycle (TCA cycle) (20)
00030 Pentose phosphate pathway (16)	00030 Pentose phosphate pathway (17)	00030 Pentose phosphate pathway (18)
00040 Pentose and glucuronate interconversions (16)	00040 Pentose and glucuronate interconversions (13)	00040 Pentose and glucuronate interconversions (17)
00051 Fructose and mannose metabolism (19)	00051 Fructose and mannose metabolism (17)	00051 Fructose and mannose metabolism (19)
00052 Galactose metabolism (12)	00052 Galactose metabolism (15)	00052 Galactose metabolism (14)
00053 Ascorbate and aldarate metabolism (5)	00053 Ascorbate and aldarate metabolism (4)	00053 Ascorbate and aldarate metabolism (5)
00500 Starch and sucrose metabolism (23)	00500 Starch and sucrose metabolism (25)	00500 Starch and sucrose metabolism (25)
00520 Amino sugar and nucleotide sugar metabolism (25)	00520 Amino sugar and nucleotide sugar metabolism (24)	00520 Amino sugar and nucleotide sugar metabolism (27)
00620 Pyruvate metabolism (26)	00620 Pyruvate metabolism (26)	00620 Pyruvate metabolism (25)
00630 Glyoxylate and dicarboxylate metabolism (19)	00630 Glyoxylate and dicarboxylate metabolism (19)	00630 Glyoxylate and dicarboxylate metabolism (22)
00640 Propanoate metabolism (14)	00640 Propanoate metabolism (14)	00640 Propanoate metabolism (16)
00650 Butanoate metabolism (12)	00650 Butanoate metabolism (11)	00650 Butanoate metabolism (13)
00660 C5-Branched dibasic acid metabolism (2)	00660 C5-Branched dibasic acid metabolism (3)	00660 C5-Branched dibasic acid metabolism (3)
00562 Inositol phosphate metabolism (19)	00562 Inositol phosphate metabolism (20)	00562 Inositol phosphate metabolism (21)
00190 Oxidative phosphorylation (56)	00190 Oxidative phosphorylation (56)	00190 Oxidative phosphorylation (66)
00195 Photosynthesis (1)	00710 Carbon fixation in photosynthetic organisms (13)	00710 Carbon fixation in photosynthetic organisms (14)
00710 Carbon fixation in photosynthetic organisms (15)	00720 Carbon fixation pathways in prokaryotes (9)	00720 Carbon fixation pathways in prokaryotes (9)
00720 Carbon fixation pathways in prokaryotes (9)	00680 Methane metabolism (16)	00680 Methane metabolism (16)
00680 Methane metabolism (16)	00910 Nitrogen metabolism (9)	00910 Nitrogen metabolism (10)
00910 Nitrogen metabolism (10)	00920 Sulfur metabolism (11)	00920 Sulfur metabolism (12)
00920 Sulfur metabolism (10)	00061 Fatty acid biosynthesis (5)	00061 Fatty acid biosynthesis (5)
00061 Fatty acid biosynthesis (4)	00062 Fatty acid elongation (8)	00062 Fatty acid elongation (10)
00062 Fatty acid elongation (9)	00071 Fatty acid degradation (16)	00071 Fatty acid degradation (17)
00071 Fatty acid degradation (15)	00072 Synthesis and degradation of ketone bodies (4)	00072 Synthesis and degradation of ketone bodies (4)
00072 Synthesis and degradation of ketone bodies (4)	00100 Steroid biosynthesis (12)	00073 Cutin, suberine and wax biosynthesis (1)
00100 Steroid biosynthesis (13)	00120 Primary bile acid biosynthesis (1)	00100 Steroid biosynthesis (15)
00120 Primary bile acid biosynthesis (3)	00140 Steroid hormone biosynthesis (2)	00120 Primary bile acid biosynthesis (2)
00140 Steroid hormone biosynthesis (2)	00561 Glycerolipid metabolism (15)	00140 Steroid hormone biosynthesis (3)
00561 Glycerolipid metabolism (17)	00564 Glycerophospholipid metabolism (27)	00561 Glycerolipid metabolism (20)
00564 Glycerophospholipid metabolism (29)	00565 Ether lipid metabolism (7)	00564 Glycerophospholipid metabolism (30)
00565 Ether lipid metabolism (5)	00600 Sphingolipid metabolism (11)	00565 Ether lipid metabolism (7)
00600 Sphingolipid metabolism (11)	00590 Arachidonic acid metabolism (6)	00600 Sphingolipid metabolism (12)
00590 Arachidonic acid metabolism (6)	00591 Linoleic acid metabolism (2)	00590 Arachidonic acid metabolism (7)
00591 Linoleic acid metabolism (1)	00592 alpha-Linolenic acid metabolism (3)	00591 Linoleic acid metabolism (3)
00592 alpha-Linolenic acid metabolism (3)	01040 Biosynthesis of unsaturated fatty acids (9)	00592 alpha-Linolenic acid metabolism (4)
01040 Biosynthesis of unsaturated fatty acids (8)	00230 Purine metabolism (60)	01040 Biosynthesis of unsaturated fatty acids (10)
00230 Purine metabolism (63)	00240 Pyrimidine metabolism (49)	00230 Purine metabolism (76)
00240 Pyrimidine metabolism (49)	00250 Alanine, aspartate and glutamate metabolism (21)	00240 Pyrimidine metabolism (59)
00250 Alanine, aspartate and glutamate metabolism (21)	00260 Glycine, serine and threonine metabolism (27)	00250 Alanine, aspartate and glutamate metabolism (23)
00260 Glycine, serine and threonine metabolism (27)	00270 Cysteine and methionine metabolism (27)	00260 Glycine, serine and threonine metabolism (32)
00270 Cysteine and methionine metabolism (27)	00280 Valine, leucine and isoleucine degradation (22)	00270 Cysteine and methionine metabolism (32)
00280 Valine, leucine and isoleucine degradation (24)	00290 Valine, leucine and isoleucine biosynthesis (8)	00280 Valine, leucine and isoleucine degradation (24)
00290 Valine, leucine and isoleucine biosynthesis (9)	00300 Lysine biosynthesis (8)	00290 Valine, leucine and isoleucine biosynthesis (10)
00300 Lysine biosynthesis (10)	00310 Lysine degradation (13)	00300 Lysine biosynthesis (11)
00310 Lysine degradation (17)	00220 Arginine biosynthesis (13)	00310 Lysine degradation (18)
00220 Arginine biosynthesis (15)	00330 Arginine and proline metabolism (15)	00220 Arginine biosynthesis (16)
00330 Arginine and proline metabolism (19)	00340 Histidine metabolism (11)	00330 Arginine and proline metabolism (21)
00340 Histidine metabolism (11)	00350 Tyrosine metabolism (11)	00340 Histidine metabolism (12)
00350 Tyrosine metabolism (10)	00360 Phenylalanine metabolism (9)	00350 Tyrosine metabolism (13)
00360 Phenylalanine metabolism (8)	00380 Tryptophan metabolism (16)	00360 Phenylalanine metabolism (10)
00380 Tryptophan metabolism (17)	00400 Phenylalanine, tyrosine and tryptophan biosynthesis (12)	00380 Tryptophan metabolism (19)
00400 Phenylalanine, tyrosine and tryptophan biosynthesis (13)	00410 beta-Alanine metabolism (10)	00400 Phenylalanine, tyrosine and tryptophan biosynthesis (13)
00410 beta-Alanine metabolism (10)	00430 Taurine and hypotaurine metabolism (4)	00410 beta-Alanine metabolism (11)
00430 Taurine and hypotaurine metabolism (5)	00440 Phosphonate and phosphinate metabolism (3)	00430 Taurine and hypotaurine metabolism (5)
00440 Phosphonate and phosphinate metabolism (3)	00450 Selenocompound metabolism (7)	00440 Phosphonate and phosphinate metabolism (3)
00450 Selenocompound metabolism (7)	00460 Cyanoamino acid metabolism (6)	00450 Selenocompound metabolism (7)
00460 Cyanoamino acid metabolism (6)	00480 Glutathione metabolism (18)	00460 Cyanoamino acid metabolism (8)
00472 D-Arginine and D-ornithine metabolism (1)	00510 N-Glycan biosynthesis (21)	00472 D-Arginine and D-ornithine metabolism (1)
00480 Glutathione metabolism (17)	00513 Various types of N-glycan biosynthesis (11)	00480 Glutathione metabolism (20)
00510 N-Glycan biosynthesis (22)	00515 Mannose type O-glycan biosyntheis (1)	00510 N-Glycan biosynthesis (27)
00513 Various types of N-glycan biosynthesis (13)	00514 Other types of O-glycan biosynthesis (2)	00513 Various types of N-glycan biosynthesis (16)
00515 Mannose type O-glycan biosyntheis (1)	00563 Glycosylphosphatidylinositol(GPI)-anchor biosynthesis (14)	00515 Mannose type O-glycan biosyntheis (1)
00514 Other types of O-glycan biosynthesis (2)	00603 Glycosphingolipid biosynthesis - globo and isoglobo series (1)	00514 Other types of O-glycan biosynthesis (3)
00531 Glycosaminoglycan degradation (1)	00511 Other glycan degradation (4)	00531 Glycosaminoglycan degradation (1)
00563 Glycosylphosphatidylinositol(GPI)-anchor biosynthesis (13)	00730 Thiamine metabolism (10)	00563 Glycosylphosphatidylinositol(GPI)-anchor biosynthesis (18)
00603 Glycosphingolipid biosynthesis - globo and isoglobo series (2)	00740 Riboflavin metabolism (8)	00603 Glycosphingolipid biosynthesis - globo and isoglobo series (2)
00604 Glycosphingolipid biosynthesis - ganglio series (1)	00750 Vitamin B6 metabolism (8)	00604 Glycosphingolipid biosynthesis - ganglio series (1)
00511 Other glycan degradation (5)	00760 Nicotinate and nicotinamide metabolism (12)	00511 Other glycan degradation (5)
00730 Thiamine metabolism (10)	00770 Pantothenate and CoA biosynthesis (14)	00730 Thiamine metabolism (10)
00740 Riboflavin metabolism (8)	00780 Biotin metabolism (2)	00740 Riboflavin metabolism (8)
00750 Vitamin B6 metabolism (7)	00785 Lipoic acid metabolism (1)	00750 Vitamin B6 metabolism (8)
00760 Nicotinate and nicotinamide metabolism (13)	00790 Folate biosynthesis (14)	00760 Nicotinate and nicotinamide metabolism (15)
00770 Pantothenate and CoA biosynthesis (13)	00670 One carbon pool by folate (9)	00770 Pantothenate and CoA biosynthesis (14)
00780 Biotin metabolism (5)	00830 Retinol metabolism (2)	00780 Biotin metabolism (5)
00785 Lipoic acid metabolism (3)	00860 Porphyrin and chlorophyll metabolism (13)	00785 Lipoic acid metabolism (3)
00790 Folate biosynthesis (14)	00130 Ubiquinone and other terpenoid-quinone biosynthesis (7)	00790 Folate biosynthesis (16)
00670 One carbon pool by folate (9)	00900 Terpenoid backbone biosynthesis (15)	00670 One carbon pool by folate (11)
00830 Retinol metabolism (2)	00909 Sesquiterpenoid and triterpenoid biosynthesis (2)	00830 Retinol metabolism (2)
00860 Porphyrin and chlorophyll metabolism (15)	00981 Insect hormone biosynthesis (1)	00860 Porphyrin and chlorophyll metabolism (15)
00130 Ubiquinone and other terpenoid-quinone biosynthesis (5)	00908 Zeatin biosynthesis (1)	00130 Ubiquinone and other terpenoid-quinone biosynthesis (7)
00900 Terpenoid backbone biosynthesis (15)	00903 Limonene and pinene degradation (1)	00900 Terpenoid backbone biosynthesis (17)
00909 Sesquiterpenoid and triterpenoid biosynthesis (2)	00281 Geraniol degradation (1)	00909 Sesquiterpenoid and triterpenoid biosynthesis (2)
00906 Carotenoid biosynthesis (1)	01051 Biosynthesis of ansamycins (1)	00905 Brassinosteroid biosynthesis (1)
00981 Insect hormone biosynthesis (1)	00940 Phenylpropanoid biosynthesis (6)	00981 Insect hormone biosynthesis (1)
00908 Zeatin biosynthesis (1)	00901 Indole alkaloid biosynthesis (1)	00908 Zeatin biosynthesis (1)
00903 Limonene and pinene degradation (1)	00950 Isoquinoline alkaloid biosynthesis (4)	00903 Limonene and pinene degradation (1)
00281 Geraniol degradation (2)	00960 Tropane, piperidine and pyridine alkaloid biosynthesis (4)	00281 Geraniol degradation (2)
01051 Biosynthesis of ansamycins (1)	00232 Caffeine metabolism (1)	01051 Biosynthesis of ansamycins (1)
00940 Phenylpropanoid biosynthesis (4)	00965 Betalain biosynthesis (2)	00940 Phenylpropanoid biosynthesis (4)
00945 Stilbenoid, diarylheptanoid and gingerol biosynthesis (1)	00332 Carbapenem biosynthesis (2)	00941 Flavonoid biosynthesis (1)
00941 Flavonoid biosynthesis (2)	00261 Monobactam biosynthesis (3)	00944 Flavone and flavonol biosynthesis (1)
00944 Flavone and flavonol biosynthesis (1)	00521 Streptomycin biosynthesis (4)	00901 Indole alkaloid biosynthesis (1)
00901 Indole alkaloid biosynthesis (1)	00524 Neomycin, kanamycin and gentamicin biosynthesis (1)	00950 Isoquinoline alkaloid biosynthesis (6)
00950 Isoquinoline alkaloid biosynthesis (5)	00401 Novobiocin biosynthesis (1)	00960 Tropane, piperidine and pyridine alkaloid biosynthesis (5)
00960 Tropane, piperidine and pyridine alkaloid biosynthesis (4)	00405 Phenazine biosynthesis (1)	00232 Caffeine metabolism (1)
00232 Caffeine metabolism (1)	00333 Prodigiosin biosyntheses (1)	00965 Betalain biosynthesis (2)
00965 Betalain biosynthesis (2)	00254 Aflatoxin biosynthesis (1)	00311 Penicillin and cephalosporin biosynthesis (1)
00966 Glucosinolate biosynthesis (1)	00362 Benzoate degradation (4)	00332 Carbapenem biosynthesis (2)
00311 Penicillin and cephalosporin biosynthesis (1)	00627 Aminobenzoate degradation (7)	00261 Monobactam biosynthesis (3)
00332 Carbapenem biosynthesis (2)	00364 Fluorobenzoate degradation (1)	00521 Streptomycin biosynthesis (4)
00261 Monobactam biosynthesis (3)	00625 Chloroalkane and chloroalkene degradation (5)	00524 Neomycin, kanamycin and gentamicin biosynthesis (1)
00521 Streptomycin biosynthesis (4)	00361 Chlorocyclohexane and chlorobenzene degradation (2)	00401 Novobiocin biosynthesis (2)
00524 Neomycin, kanamycin and gentamicin biosynthesis (1)	00623 Toluene degradation (2)	00405 Phenazine biosynthesis (1)
00401 Novobiocin biosynthesis (1)	00643 Styrene degradation (2)	00333 Prodigiosin biosyntheses (1)
00405 Phenazine biosynthesis (1)	00791 Atrazine degradation (1)	00254 Aflatoxin biosynthesis (2)
00333 Prodigiosin biosyntheses (1)	00930 Caprolactam degradation (2)	00362 Benzoate degradation (4)
00254 Aflatoxin biosynthesis (2)	00621 Dioxin degradation (1)	00627 Aminobenzoate degradation (7)
00362 Benzoate degradation (2)	00626 Naphthalene degradation (3)	00364 Fluorobenzoate degradation (1)
00627 Aminobenzoate degradation (7)	00624 Polycyclic aromatic hydrocarbon degradation (1)	00625 Chloroalkane and chloroalkene degradation (5)
00364 Fluorobenzoate degradation (1)	00980 Metabolism of xenobiotics by cytochrome P450 (7)	00361 Chlorocyclohexane and chlorobenzene degradation (2)
00625 Chloroalkane and chloroalkene degradation (5)	00982 Drug metabolism - cytochrome P450 (5)	00623 Toluene degradation (2)
00361 Chlorocyclohexane and chlorobenzene degradation (2)	00983 Drug metabolism - other enzymes (10)	00643 Styrene degradation (2)
00623 Toluene degradation (2)	03020 RNA polymerase (21)	00791 Atrazine degradation (1)
00643 Styrene degradation (2)	03022 Basal transcription factors (27)	00930 Caprolactam degradation (4)
00791 Atrazine degradation (1)	03040 Spliceosome (76)	00621 Dioxin degradation (1)
00930 Caprolactam degradation (4)	03010 Ribosome (98)	00626 Naphthalene degradation (3)
00621 Dioxin degradation (1)	00970 Aminoacyl-tRNA biosynthesis (24)	00624 Polycyclic aromatic hydrocarbon degradation (1)
00626 Naphthalene degradation (3)	03013 RNA transport (72)	00980 Metabolism of xenobiotics by cytochrome P450 (7)
00624 Polycyclic aromatic hydrocarbon degradation (1)	03015 mRNA surveillance pathway (39)	00982 Drug metabolism - cytochrome P450 (5)
00980 Metabolism of xenobiotics by cytochrome P450 (6)	03008 Ribosome biogenesis in eukaryotes (46)	00983 Drug metabolism - other enzymes (12)
00982 Drug metabolism - cytochrome P450 (4)	03060 Protein export (17)	03020 RNA polymerase (26)
00983 Drug metabolism - other enzymes (10)	04141 Protein processing in endoplasmic reticulum (60)	03022 Basal transcription factors (26)
03020 RNA polymerase (18)	04130 SNARE interactions in vesicular transport (10)	03040 Spliceosome (86)
03022 Basal transcription factors (23)	04120 Ubiquitin mediated proteolysis (41)	03010 Ribosome (102)
03040 Spliceosome (71)	04122 Sulfur relay system (6)	00970 Aminoacyl-tRNA biosynthesis (25)
03010 Ribosome (87)	03050 Proteasome (32)	03013 RNA transport (81)
00970 Aminoacyl-tRNA biosynthesis (23)	03018 RNA degradation (41)	03015 mRNA surveillance pathway (41)
03013 RNA transport (77)	03030 DNA replication (20)	03008 Ribosome biogenesis in eukaryotes (56)
03015 mRNA surveillance pathway (39)	03410 Base excision repair (10)	03060 Protein export (20)
03008 Ribosome biogenesis in eukaryotes (50)	03420 Nucleotide excision repair (30)	04141 Protein processing in endoplasmic reticulum (63)
03060 Protein export (16)	03430 Mismatch repair (16)	04130 SNARE interactions in vesicular transport (15)
04141 Protein processing in endoplasmic reticulum (62)	03440 Homologous recombination (15)	04120 Ubiquitin mediated proteolysis (49)
04130 SNARE interactions in vesicular transport (11)	03450 Non-homologous end-joining (4)	04122 Sulfur relay system (8)
04120 Ubiquitin mediated proteolysis (42)	03460 Fanconi anemia pathway (15)	03050 Proteasome (33)
04122 Sulfur relay system (7)	02010 ABC transporters (5)	03018 RNA degradation (47)
03050 Proteasome (32)	03070 Bacterial secretion system (2)	03030 DNA replication (27)
03018 RNA degradation (37)	02020 Two-component system (14)	03410 Base excision repair (16)
03030 DNA replication (27)	04014 Ras signaling pathway (17)	03420 Nucleotide excision repair (32)
03410 Base excision repair (17)	04015 Rap1 signaling pathway (8)	03430 Mismatch repair (17)
03420 Nucleotide excision repair (28)	04010 MAPK signaling pathway (15)	03440 Homologous recombination (20)
03430 Mismatch repair (17)	04013 MAPK signaling pathway - fly (9)	03450 Non-homologous end-joining (7)
03440 Homologous recombination (18)	04016 MAPK signaling pathway - plant (5)	03460 Fanconi anemia pathway (22)
03450 Non-homologous end-joining (6)	04011 MAPK signaling pathway - yeast (48)	02010 ABC transporters (6)
03460 Fanconi anemia pathway (22)	04012 ErbB signaling pathway (7)	03070 Bacterial secretion system (2)
02010 ABC transporters (5)	04310 Wnt signaling pathway (12)	02020 Two-component system (15)
03070 Bacterial secretion system (2)	04330 Notch signaling pathway (3)	04014 Ras signaling pathway (20)
02020 Two-component system (15)	04340 Hedgehog signaling pathway (4)	04015 Rap1 signaling pathway (11)
04014 Ras signaling pathway (16)	04341 Hedgehog signaling pathway - fly (6)	04010 MAPK signaling pathway (20)
04015 Rap1 signaling pathway (10)	04350 TGF-beta signaling pathway (7)	04013 MAPK signaling pathway - fly (12)
04010 MAPK signaling pathway (17)	04390 Hippo signaling pathway (9)	04016 MAPK signaling pathway - plant (6)
04013 MAPK signaling pathway - fly (12)	04391 Hippo signaling pathway -fly (8)	04011 MAPK signaling pathway - yeast (56)
04016 MAPK signaling pathway - plant (4)	04392 Hippo signaling pathway - multiple species (4)	04012 ErbB signaling pathway (7)
04011 MAPK signaling pathway - yeast (49)	04370 VEGF signaling pathway (8)	04310 Wnt signaling pathway (15)
04012 ErbB signaling pathway (7)	04371 Apelin signaling pathway (14)	04330 Notch signaling pathway (4)
04310 Wnt signaling pathway (13)	04630 Jak-STAT signaling pathway (4)	04340 Hedgehog signaling pathway (5)
04330 Notch signaling pathway (2)	04064 NF-kappa B signaling pathway (4)	04341 Hedgehog signaling pathway - fly (7)
04340 Hedgehog signaling pathway (5)	04668 TNF signaling pathway (2)	04350 TGF-beta signaling pathway (7)
04341 Hedgehog signaling pathway - fly (6)	04066 HIF-1 signaling pathway (13)	04390 Hippo signaling pathway (9)
04350 TGF-beta signaling pathway (5)	04068 FoxO signaling pathway (14)	04391 Hippo signaling pathway -fly (7)
04390 Hippo signaling pathway (8)	04020 Calcium signaling pathway (11)	04392 Hippo signaling pathway - multiple species (4)
04391 Hippo signaling pathway -fly (5)	04070 Phosphatidylinositol signaling system (19)	04370 VEGF signaling pathway (10)
04392 Hippo signaling pathway - multiple species (3)	04072 Phospholipase D signaling pathway (13)	04371 Apelin signaling pathway (15)
04370 VEGF signaling pathway (10)	04071 Sphingolipid signaling pathway (18)	04630 Jak-STAT signaling pathway (4)
04371 Apelin signaling pathway (14)	04024 cAMP signaling pathway (10)	04064 NF-kappa B signaling pathway (5)
04630 Jak-STAT signaling pathway (4)	04022 cGMP - PKG signaling pathway (11)	04668 TNF signaling pathway (3)
04064 NF-kappa B signaling pathway (4)	04151 PI3K-Akt signaling pathway (22)	04066 HIF-1 signaling pathway (12)
04668 TNF signaling pathway (3)	04152 AMPK signaling pathway (18)	04068 FoxO signaling pathway (16)
04066 HIF-1 signaling pathway (12)	04150 mTOR signaling pathway (35)	04020 Calcium signaling pathway (11)
04068 FoxO signaling pathway (16)	04075 Plant hormone signal transduction (1)	04070 Phosphatidylinositol signaling system (20)
04020 Calcium signaling pathway (10)	04080 Neuroactive ligand-receptor interaction (1)	04072 Phospholipase D signaling pathway (14)
04070 Phosphatidylinositol signaling system (18)	04144 Endocytosis (54)	04071 Sphingolipid signaling pathway (20)
04072 Phospholipase D signaling pathway (13)	04145 Phagosome (29)	04024 cAMP signaling pathway (12)
04071 Sphingolipid signaling pathway (20)	04142 Lysosome (18)	04022 cGMP - PKG signaling pathway (11)
04024 cAMP signaling pathway (9)	04146 Peroxisome (30)	04151 PI3K-Akt signaling pathway (24)
04022 cGMP - PKG signaling pathway (8)	04140 Autophagy - animal (30)	04152 AMPK signaling pathway (22)
04151 PI3K-Akt signaling pathway (26)	04138 Autophagy - yeast (56)	04150 mTOR signaling pathway (37)
04152 AMPK signaling pathway (22)	04136 Autophagy - other eukaryotes (20)	04075 Plant hormone signal transduction (2)
04150 mTOR signaling pathway (36)	04137 Mitophagy - animal (14)	04080 Neuroactive ligand-receptor interaction (1)
04080 Neuroactive ligand-receptor interaction (1)	04139 Mitophagy - yeast (21)	04144 Endocytosis (62)
04512 ECM-receptor interaction (1)	04110 Cell cycle (38)	04145 Phagosome (32)
04144 Endocytosis (55)	04111 Cell cycle - yeast (58)	04142 Lysosome (24)
04145 Phagosome (29)	04112 Cell cycle - Caulobacter (2)	04146 Peroxisome (36)
04142 Lysosome (21)	04113 Meiosis - yeast (40)	04140 Autophagy - animal (34)
04146 Peroxisome (30)	04114 Oocyte meiosis (27)	04138 Autophagy - yeast (61)
04140 Autophagy - animal (36)	04210 Apoptosis (9)	04136 Autophagy - other eukaryotes (22)
04138 Autophagy - yeast (63)	04214 Apoptosis - fly (11)	04137 Mitophagy - animal (14)
04136 Autophagy - other eukaryotes (23)	04215 Apoptosis - multiple species (2)	04139 Mitophagy - yeast (27)
04137 Mitophagy - animal (13)	04216 Ferroptosis (8)	04110 Cell cycle (48)
04139 Mitophagy - yeast (24)	04217 Necroptosis (17)	04111 Cell cycle - yeast (74)
04110 Cell cycle (40)	04115 p53 signaling pathway (7)	04112 Cell cycle - Caulobacter (2)
04111 Cell cycle - yeast (63)	04218 Cellular senescence (18)	04113 Meiosis - yeast (53)
04112 Cell cycle - Caulobacter (1)	04510 Focal adhesion (11)	04114 Oocyte meiosis (32)
04113 Meiosis - yeast (43)	04520 Adherens junction (6)	04210 Apoptosis (11)
04114 Oocyte meiosis (27)	04530 Tight junction (18)	04214 Apoptosis - fly (12)
04210 Apoptosis (11)	04540 Gap junction (9)	04215 Apoptosis - multiple species (2)
04214 Apoptosis - fly (12)	04550 Signaling pathways regulating pluripotency of stem cells (4)	04216 Ferroptosis (9)
04215 Apoptosis - multiple species (2)	02024 Quorum sensing (8)	04217 Necroptosis (19)
04216 Ferroptosis (7)	02025 Biofilm formation - Pseudomonas aeruginosa (2)	04115 p53 signaling pathway (8)
04217 Necroptosis (15)	02026 Biofilm formation - Escherichia coli (1)	04218 Cellular senescence (24)
04115 p53 signaling pathway (7)	04810 Regulation of actin cytoskeleton (20)	04510 Focal adhesion (13)
04218 Cellular senescence (22)	04611 Platelet activation (9)	04520 Adherens junction (8)
04510 Focal adhesion (13)	04620 Toll-like receptor signaling pathway (1)	04530 Tight junction (20)
04520 Adherens junction (7)	04624 Toll and Imd signaling pathway (3)	04540 Gap junction (9)
04530 Tight junction (19)	04621 NOD-like receptor signaling pathway (14)	04550 Signaling pathways regulating pluripotency of stem cells (5)
04540 Gap junction (9)	04622 RIG-I-like receptor signaling pathway (4)	02024 Quorum sensing (8)
04550 Signaling pathways regulating pluripotency of stem cells (5)	04623 Cytosolic DNA-sensing pathway (14)	02025 Biofilm formation - Pseudomonas aeruginosa (2)
02024 Quorum sensing (8)	04625 C-type lectin receptor signaling pathway (7)	02026 Biofilm formation - Escherichia coli (1)
02025 Biofilm formation - Pseudomonas aeruginosa (2)	04650 Natural killer cell mediated cytotoxicity (7)	04810 Regulation of actin cytoskeleton (22)
02026 Biofilm formation - Escherichia coli (1)	04612 Antigen processing and presentation (7)	04611 Platelet activation (10)
04810 Regulation of actin cytoskeleton (19)	04660 T cell receptor signaling pathway (9)	04620 Toll-like receptor signaling pathway (4)
04611 Platelet activation (10)	04658 Th1 and Th2 cell differentiation (4)	04624 Toll and Imd signaling pathway (6)
04620 Toll-like receptor signaling pathway (3)	04659 Th17 cell differentiation (5)	04621 NOD-like receptor signaling pathway (15)
04624 Toll and Imd signaling pathway (5)	04657 IL-17 signaling pathway (6)	04622 RIG-I-like receptor signaling pathway (6)
04621 NOD-like receptor signaling pathway (14)	04662 B cell receptor signaling pathway (6)	04623 Cytosolic DNA-sensing pathway (15)
04622 RIG-I-like receptor signaling pathway (6)	04664 Fc epsilon RI signaling pathway (5)	04625 C-type lectin receptor signaling pathway (8)
04623 Cytosolic DNA-sensing pathway (9)	04666 Fc gamma R-mediated phagocytosis (17)	04650 Natural killer cell mediated cytotoxicity (8)
04625 C-type lectin receptor signaling pathway (7)	04670 Leukocyte transendothelial migration (7)	04612 Antigen processing and presentation (7)
04650 Natural killer cell mediated cytotoxicity (8)	04062 Chemokine signaling pathway (10)	04660 T cell receptor signaling pathway (10)
04612 Antigen processing and presentation (7)	04911 Insulin secretion (3)	04658 Th1 and Th2 cell differentiation (5)
04660 T cell receptor signaling pathway (10)	04910 Insulin signaling pathway (19)	04659 Th17 cell differentiation (6)
04658 Th1 and Th2 cell differentiation (4)	04922 Glucagon signaling pathway (13)	04657 IL-17 signaling pathway (7)
04659 Th17 cell differentiation (6)	04923 Regulation of lipolysis in adipocyte (3)	04662 B cell receptor signaling pathway (7)
04657 IL-17 signaling pathway (7)	04920 Adipocytokine signaling pathway (4)	04664 Fc epsilon RI signaling pathway (7)
04662 B cell receptor signaling pathway (7)	03320 PPAR signaling pathway (8)	04666 Fc gamma R-mediated phagocytosis (19)
04664 Fc epsilon RI signaling pathway (8)	04912 GnRH signaling pathway (10)	04670 Leukocyte transendothelial migration (10)
04666 Fc gamma R-mediated phagocytosis (16)	04913 Ovarian Steroidogenesis (2)	04062 Chemokine signaling pathway (13)
04670 Leukocyte transendothelial migration (8)	04915 Estrogen signaling pathway (9)	04911 Insulin secretion (3)
04062 Chemokine signaling pathway (11)	04914 Progesterone-mediated oocyte maturation (18)	04910 Insulin signaling pathway (21)
04911 Insulin secretion (2)	04917 Prolactin signaling pathway (5)	04922 Glucagon signaling pathway (14)
04910 Insulin signaling pathway (21)	04921 Oxytocin signaling pathway (16)	04923 Regulation of lipolysis in adipocyte (3)
04922 Glucagon signaling pathway (13)	04926 Relaxin signaling pathway (7)	04920 Adipocytokine signaling pathway (5)
04923 Regulation of lipolysis in adipocyte (3)	04918 Thyroid hormone synthesis (7)	03320 PPAR signaling pathway (9)
04920 Adipocytokine signaling pathway (4)	04919 Thyroid hormone signaling pathway (14)	04912 GnRH signaling pathway (11)
03320 PPAR signaling pathway (9)	04928 Parathyroid hormone synthesis, secretion and action (7)	04913 Ovarian Steroidogenesis (4)
04912 GnRH signaling pathway (11)	04916 Melanogenesis (8)	04915 Estrogen signaling pathway (10)
04913 Ovarian Steroidogenesis (2)	04924 Renin secretion (5)	04914 Progesterone-mediated oocyte maturation (21)
04915 Estrogen signaling pathway (9)	04614 Renin-angiotensin system (2)	04917 Prolactin signaling pathway (7)
04914 Progesterone-mediated oocyte maturation (18)	04925 Aldosterone synthesis and secretion (5)	04921 Oxytocin signaling pathway (17)
04917 Prolactin signaling pathway (6)	04927 Cortisol synthesis and secretion (1)	04926 Relaxin signaling pathway (8)
04921 Oxytocin signaling pathway (15)	04260 Cardiac muscle contraction (8)	04918 Thyroid hormone synthesis (7)
04926 Relaxin signaling pathway (9)	04261 Adrenergic signaling in cardiomyocytes (11)	04919 Thyroid hormone signaling pathway (15)
04918 Thyroid hormone synthesis (6)	04270 Vascular smooth muscle contraction (7)	04928 Parathyroid hormone synthesis, secretion and action (6)
04919 Thyroid hormone signaling pathway (14)	04970 Salivary secretion (4)	04916 Melanogenesis (8)
04928 Parathyroid hormone synthesis, secretion and action (5)	04971 Gastric acid secretion (5)	04924 Renin secretion (5)
04916 Melanogenesis (8)	04972 Pancreatic secretion (6)	04614 Renin-angiotensin system (2)
04924 Renin secretion (5)	04976 Bile secretion (5)	04925 Aldosterone synthesis and secretion (5)
04614 Renin-angiotensin system (2)	04973 Carbohydrate digestion and absorption (3)	04927 Cortisol synthesis and secretion (2)
04925 Aldosterone synthesis and secretion (4)	04974 Protein digestion and absorption (1)	04260 Cardiac muscle contraction (12)
04927 Cortisol synthesis and secretion (1)	04975 Fat digestion and absorption (1)	04261 Adrenergic signaling in cardiomyocytes (12)
04260 Cardiac muscle contraction (8)	04979 Cholesterol metabolism (4)	04270 Vascular smooth muscle contraction (7)
04261 Adrenergic signaling in cardiomyocytes (11)	04978 Mineral absorption (3)	04970 Salivary secretion (4)
04270 Vascular smooth muscle contraction (6)	04962 Vasopressin-regulated water reabsorption (12)	04971 Gastric acid secretion (5)
04970 Salivary secretion (3)	04960 Aldosterone-regulated sodium reabsorption (4)	04972 Pancreatic secretion (8)
04971 Gastric acid secretion (4)	04961 Endocrine and other factor-regulated calcium reabsorption (7)	04976 Bile secretion (5)
04972 Pancreatic secretion (4)	04964 Proximal tubule bicarbonate reclamation (2)	04973 Carbohydrate digestion and absorption (3)
04976 Bile secretion (4)	04966 Collecting duct acid secretion (11)	04974 Protein digestion and absorption (1)
04973 Carbohydrate digestion and absorption (2)	04724 Glutamatergic synapse (10)	04975 Fat digestion and absorption (3)
04974 Protein digestion and absorption (1)	04727 GABAergic synapse (10)	04979 Cholesterol metabolism (5)
04975 Fat digestion and absorption (2)	04725 Cholinergic synapse (6)	04978 Mineral absorption (5)
04979 Cholesterol metabolism (5)	04728 Dopaminergic synapse (14)	04962 Vasopressin-regulated water reabsorption (13)
04978 Mineral absorption (3)	04726 Serotonergic synapse (8)	04960 Aldosterone-regulated sodium reabsorption (4)
04962 Vasopressin-regulated water reabsorption (12)	04720 Long-term potentiation (8)	04961 Endocrine and other factor-regulated calcium reabsorption (8)
04960 Aldosterone-regulated sodium reabsorption (4)	04730 Long-term depression (7)	04964 Proximal tubule bicarbonate reclamation (2)
04961 Endocrine and other factor-regulated calcium reabsorption (7)	04723 Retrograde endocannabinoid signaling (23)	04966 Collecting duct acid secretion (11)
04964 Proximal tubule bicarbonate reclamation (1)	04721 Synaptic vesicle cycle (20)	04724 Glutamatergic synapse (10)
04966 Collecting duct acid secretion (10)	04722 Neurotrophin signaling pathway (10)	04727 GABAergic synapse (10)
04724 Glutamatergic synapse (10)	04744 Phototransduction (2)	04725 Cholinergic synapse (6)
04727 GABAergic synapse (9)	04745 Phototransduction - fly (3)	04728 Dopaminergic synapse (15)
04725 Cholinergic synapse (6)	04740 Olfactory transduction (3)	04726 Serotonergic synapse (9)
04728 Dopaminergic synapse (15)	04742 Taste transduction (1)	04720 Long-term potentiation (9)
04726 Serotonergic synapse (8)	04750 Inflammatory mediator regulation of TRP channels (5)	04730 Long-term depression (7)
04720 Long-term potentiation (8)	04320 Dorso-ventral axis formation (3)	04723 Retrograde endocannabinoid signaling (28)
04730 Long-term depression (7)	04360 Axon guidance (12)	04721 Synaptic vesicle cycle (22)
04723 Retrograde endocannabinoid signaling (23)	04380 Osteoclast differentiation (4)	04722 Neurotrophin signaling pathway (14)
04721 Synaptic vesicle cycle (21)	04211 Longevity regulating pathway - mammal (12)	04744 Phototransduction (2)
04722 Neurotrophin signaling pathway (12)	04212 Longevity regulating pathway - worm (15)	04745 Phototransduction - fly (3)
04744 Phototransduction (2)	04213 Longevity regulating pathway - multiple species (15)	04740 Olfactory transduction (3)
04745 Phototransduction - fly (3)	04710 Circadian rhythm (5)	04742 Taste transduction (1)
04740 Olfactory transduction (3)	04713 Circadian entrainment (6)	04750 Inflammatory mediator regulation of TRP channels (7)
04742 Taste transduction (1)	04711 Circadian rhythm - fly (1)	04320 Dorso-ventral axis formation (3)
04750 Inflammatory mediator regulation of TRP channels (6)	04712 Circadian rhythm - plant (2)	04360 Axon guidance (13)
04320 Dorso-ventral axis formation (3)	04714 Thermogenesis (58)	04380 Osteoclast differentiation (6)
04360 Axon guidance (12)	04626 Plant-pathogen interaction (5)	04211 Longevity regulating pathway - mammal (14)
04380 Osteoclast differentiation (6)	05200 Pathways in cancer (31)	04212 Longevity regulating pathway - worm (17)
04211 Longevity regulating pathway - mammal (13)	05230 Central carbon metabolism in cancer (10)	04213 Longevity regulating pathway - multiple species (19)
04212 Longevity regulating pathway - worm (14)	05231 Choline metabolism in cancer (9)	04710 Circadian rhythm (7)
04213 Longevity regulating pathway - multiple species (15)	05202 Transcriptional misregulation in cancers (8)	04713 Circadian entrainment (6)
04710 Circadian rhythm (5)	05206 MicroRNAs in cancer (13)	04711 Circadian rhythm - fly (1)
04713 Circadian entrainment (6)	05205 Proteoglycans in cancer (15)	04712 Circadian rhythm - plant (2)
04711 Circadian rhythm - fly (1)	05204 Chemical carcinogenesis (5)	04714 Thermogenesis (76)
04712 Circadian rhythm - plant (2)	05203 Viral carcinogenesis (31)	04626 Plant-pathogen interaction (6)
04714 Thermogenesis (61)	05210 Colorectal cancer (11)	05200 Pathways in cancer (34)
04626 Plant-pathogen interaction (4)	05212 Pancreatic cancer (8)	05230 Central carbon metabolism in cancer (9)
05200 Pathways in cancer (31)	05225 Hepatocellular carcinoma (12)	05231 Choline metabolism in cancer (12)
05230 Central carbon metabolism in cancer (10)	05226 Gastric cancer (8)	05202 Transcriptional misregulation in cancers (9)
05231 Choline metabolism in cancer (13)	05214 Glioma (8)	05206 MicroRNAs in cancer (13)
05202 Transcriptional misregulation in cancers (8)	05216 Thyroid cancer (4)	05205 Proteoglycans in cancer (17)
05206 MicroRNAs in cancer (12)	05221 Acute myeloid leukemia (4)	05204 Chemical carcinogenesis (5)
05205 Proteoglycans in cancer (17)	05220 Chronic myeloid leukemia (5)	05203 Viral carcinogenesis (36)
05204 Chemical carcinogenesis (4)	05217 Basal cell carcinoma (2)	05210 Colorectal cancer (13)
05203 Viral carcinogenesis (32)	05218 Melanoma (4)	05212 Pancreatic cancer (9)
05210 Colorectal cancer (12)	05211 Renal cell carcinoma (8)	05225 Hepatocellular carcinoma (14)
05212 Pancreatic cancer (9)	05219 Bladder cancer (2)	05226 Gastric cancer (9)
05225 Hepatocellular carcinoma (14)	05215 Prostate cancer (7)	05214 Glioma (8)
05226 Gastric cancer (9)	05213 Endometrial cancer (7)	05216 Thyroid cancer (4)
05214 Glioma (8)	05224 Breast cancer (8)	05221 Acute myeloid leukemia (4)
05216 Thyroid cancer (4)	05222 Small cell lung cancer (5)	05220 Chronic myeloid leukemia (5)
05221 Acute myeloid leukemia (4)	05223 Non-small cell lung cancer (6)	05217 Basal cell carcinoma (2)
05220 Chronic myeloid leukemia (5)	05322 Systemic lupus erythematosus (8)	05218 Melanoma (4)
05217 Basal cell carcinoma (2)	05323 Rheumatoid arthritis (13)	05211 Renal cell carcinoma (10)
05218 Melanoma (4)	05340 Primary immunodeficiency (1)	05219 Bladder cancer (2)
05211 Renal cell carcinoma (8)	05010 Alzheimer disease (40)	05215 Prostate cancer (7)
05219 Bladder cancer (2)	05012 Parkinson disease (41)	05213 Endometrial cancer (7)
05215 Prostate cancer (8)	05014 Amyotrophic lateral sclerosis (ALS) (6)	05224 Breast cancer (8)
05213 Endometrial cancer (8)	05016 Huntington disease (53)	05222 Small cell lung cancer (5)
05224 Breast cancer (8)	05020 Prion diseases (5)	05223 Non-small cell lung cancer (6)
05222 Small cell lung cancer (3)	05030 Cocaine addiction (3)	05322 Systemic lupus erythematosus (7)
05223 Non-small cell lung cancer (6)	05031 Amphetamine addiction (7)	05323 Rheumatoid arthritis (13)
05322 Systemic lupus erythematosus (8)	05032 Morphine addiction (5)	05340 Primary immunodeficiency (2)
05323 Rheumatoid arthritis (12)	05033 Nicotine addiction (1)	05010 Alzheimer disease (54)
05340 Primary immunodeficiency (1)	05034 Alcoholism (15)	05012 Parkinson disease (54)
05010 Alzheimer disease (44)	05418 Fluid shear stress and atherosclerosis (10)	05014 Amyotrophic lateral sclerosis (ALS) (8)
05012 Parkinson disease (45)	05410 Hypertrophic cardiomyopathy (HCM) (2)	05016 Huntington disease (69)
05014 Amyotrophic lateral sclerosis (ALS) (7)	05412 Arrhythmogenic right ventricular cardiomyopathy (ARVC) (1)	05020 Prion diseases (4)
05016 Huntington disease (53)	05414 Dilated cardiomyopathy (DCM) (2)	05030 Cocaine addiction (3)
05020 Prion diseases (4)	05416 Viral myocarditis (3)	05031 Amphetamine addiction (7)
05030 Cocaine addiction (3)	04930 Type II diabetes mellitus (4)	05032 Morphine addiction (5)
05031 Amphetamine addiction (7)	04940 Type I diabetes mellitus (2)	05033 Nicotine addiction (1)
05032 Morphine addiction (5)	04932 Non-alcoholic fatty liver disease (NAFLD) (29)	05034 Alcoholism (16)
05033 Nicotine addiction (1)	04931 Insulin resistance (9)	05418 Fluid shear stress and atherosclerosis (12)
05034 Alcoholism (16)	04933 AGE-RAGE signaling pathway in diabetic complications (7)	05410 Hypertrophic cardiomyopathy (HCM) (3)
05418 Fluid shear stress and atherosclerosis (11)	04934 Cushing syndrome (8)	05412 Arrhythmogenic right ventricular cardiomyopathy (ARVC) (1)
05410 Hypertrophic cardiomyopathy (HCM) (2)	05110 Vibrio cholerae infection (20)	05414 Dilated cardiomyopathy (DCM) (2)
05412 Arrhythmogenic right ventricular cardiomyopathy (ARVC) (1)	05120 Epithelial cell signaling in Helicobacter pylori infection (15)	05416 Viral myocarditis (4)
05414 Dilated cardiomyopathy (DCM) (2)	05130 Pathogenic Escherichia coli infection (12)	04930 Type II diabetes mellitus (4)
05416 Viral myocarditis (4)	05132 Salmonella infection (12)	04940 Type I diabetes mellitus (2)
04930 Type II diabetes mellitus (4)	05131 Shigellosis (10)	04932 Non-alcoholic fatty liver disease (NAFLD) (45)
04940 Type I diabetes mellitus (2)	05133 Pertussis (5)	04931 Insulin resistance (11)
04932 Non-alcoholic fatty liver disease (NAFLD) (35)	05134 Legionellosis (11)	04933 AGE-RAGE signaling pathway in diabetic complications (9)
04931 Insulin resistance (10)	05152 Tuberculosis (19)	04934 Cushing syndrome (10)
04933 AGE-RAGE signaling pathway in diabetic complications (10)	05100 Bacterial invasion of epithelial cells (9)	05110 Vibrio cholerae infection (21)
04934 Cushing syndrome (8)	05166 HTLV-I infection (35)	05120 Epithelial cell signaling in Helicobacter pylori infection (17)
05110 Vibrio cholerae infection (19)	05162 Measles (8)	05130 Pathogenic Escherichia coli infection (13)
05120 Epithelial cell signaling in Helicobacter pylori infection (16)	05164 Influenza A (17)	05132 Salmonella infection (15)
05130 Pathogenic Escherichia coli infection (10)	05161 Hepatitis B (8)	05131 Shigellosis (15)
05132 Salmonella infection (13)	05160 Hepatitis C (12)	05133 Pertussis (7)
05131 Shigellosis (13)	05168 Herpes simplex infection (20)	05134 Legionellosis (11)
05133 Pertussis (5)	05163 Human cytomegalovirus infection (14)	05152 Tuberculosis (23)
05134 Legionellosis (11)	05167 Kaposi sarcoma-associated herpesvirus infection (13)	05100 Bacterial invasion of epithelial cells (13)
05152 Tuberculosis (20)	05169 Epstein-Barr virus infection (54)	05166 HTLV-I infection (44)
05100 Bacterial invasion of epithelial cells (10)	05165 Human papillomavirus infection (35)	05162 Measles (9)
05166 HTLV-I infection (38)	05146 Amoebiasis (4)	05164 Influenza A (19)
05162 Measles (8)	05145 Toxoplasmosis (4)	05161 Hepatitis B (8)
05164 Influenza A (18)	05140 Leishmaniasis (2)	05160 Hepatitis C (12)
05161 Hepatitis B (8)	05142 Chagas disease (American trypanosomiasis) (5)	05168 Herpes simplex infection (19)
05160 Hepatitis C (14)	05143 African trypanosomiasis (2)	05163 Human cytomegalovirus infection (17)
05168 Herpes simplex infection (19)	01521 EGFR tyrosine kinase inhibitor resistance (10)	05167 Kaposi sarcoma-associated herpesvirus infection (15)
05163 Human cytomegalovirus infection (16)	01524 Platinum drug resistance (12)	05169 Epstein-Barr virus infection (60)
05167 Kaposi sarcoma-associated herpesvirus infection (15)	01523 Antifolate resistance (6)	05165 Human papillomavirus infection (39)
05169 Epstein-Barr virus infection (50)	01522 Endocrine resistance (5)	05146 Amoebiasis (5)
05165 Human papillomavirus infection (38)		05145 Toxoplasmosis (6)
05146 Amoebiasis (6)		05140 Leishmaniasis (4)
05145 Toxoplasmosis (6)		05142 Chagas disease (American trypanosomiasis) (7)
05140 Leishmaniasis (3)		05143 African trypanosomiasis (2)
05142 Chagas disease (American trypanosomiasis) (6)		01521 EGFR tyrosine kinase inhibitor resistance (10)
05143 African trypanosomiasis (2)		01524 Platinum drug resistance (15)
01521 EGFR tyrosine kinase inhibitor resistance (10)		01523 Antifolate resistance (6)
01524 Platinum drug resistance (15)		01522 Endocrine resistance (6)
01523 Antifolate resistance (6)
01522 Endocrine resistance (6)

## Sheet: Sheet4_Ct_Effectors
Supplementary Excel file 1, Sheet 4: Ceratobasidium theobromae isolate CT2 putative effectors as detrmined by EffectorP 2.0.
Genes ids highlighted as gray indicates C. theobromae specific effectors when compared with Rhizoctonia solani genome.
Gene id	Gene sequence	Protein sequence	Annotation	EffectorP 2.0		RNA Seq
				Prediction	Probability	VSD infected 1	VSD infected 2	VSD infected 3	VSD infected 4	Non-infected 1	Non-infected 2
CTheo_4565	ATGTTTACGATTTTACTGAAACTTACTGGTGTGCTTCCTTTGGCCCTCTCTGGTGTCTTCGCCCTCCCCTCAGGTTACGAAGGGGGCAATGACTTGGCCACCCGTGGTCTCCCTCCTCCAGATAACATTGTGTATGTTACCGATGTCAACACTTTCTGTTTGATGATGCCCCGATTCCCATATATGAAGATTGGTGACTCGGAACAACCGGGTCACACCAAGACTTACTGTTCGGTCAACGGAAGATACGACAGGAATGGTCAAGGCCTACTCAACCCCATGTTCTTCAGTAACATTGAATACAAGTACGGATATGGGCAAAAGGGAGGACGCTATGTTCAACTCACCGGCTGCATTCGGCCTGAAACTCTATCTCGTCTCAACCCAACTGACCAAGGA…	MFTILLKLTGVLPLALSGVFALPSGYEGGNDLATRGLPPPDNIVYVTDVNTFCLMMPRFPYMKIGDSEQPGHTKTYCSVNGRYDRNGQGLLNPMFFSNIEYKYGYGQKGGRYVQLTGCIRPETLSRLNPTDQGGQYDSSGNDGKGMPPGSQCLGYNHYVELVEPAQKRICIRCCDDYDDCPTNKDTQGCPAVIQGNYFDCAY	Putative effector protein	Effector	0.792	505	2955	6591	1382	0	0
CTheo_4863	ATGCGTTTCAACACTCTTGCTGCTATTGCCTCGCTTTGCGTTGGACTTGCTTTCGCTGCTCCCTGCAATAACGAGCTCACCAAGCCTGTCGATATCGTTATCGAGAACTCCATCGTTTACTTGCCCCCCAATCCAAACTTTGCGCCTTTCTGTGTATGTAACTGCGGTCCGCCGCGCCAGCAGCAACAGTACAACGCAGGTGTCACTAAGAGCGCATGCAAAACGGTAAGTGGTAACATTATCCAGCGGGGCGGGCGAGACGAGTGCGACCTTCCGCGGGGCAATACACTCGCGTTCAAAGAGCAATGCTACCATATCGGCGAAACTACCCTCCCGCTCGGGTCGAGGGTGTGCACAGGCACTTGTTAG	MRFNTLAAIASLCVGLAFAAPCNNELTKPVDIVIENSIVYLPPNPNFAPFCVCNCGPPRQQQQYNAGVTKSACKTVSGNIIQRGGRDECDLPRGNTLAFKEQCYHIGETTLPLGSRVCTGTC	Putative effector protein	Effector	0.959	0	0	0	0	0	0
CTheo_6163	ATGTTCGAATATAGTACTGCCTTGGCCTTTACGAGCTTTCTCTTGTCGACGGCGCTTGCAGGGCGCTTGCAAGGCGCAGTTGATGAATCGCACAGGGATCACGTGGAGCACACCAATCAAATCATAACTGTTCCTTGGACCCCGCAAGCCTCTGCTTCGACCACGTTTCTTGCGAGGCTACTGCAGGTTGATTTGGAGCGAAGTGTGGCGAATCCAGTTGGTCGTTCTCGATACAAGTCCCTTGGGAAACGTGACTATCTTTCAAACGCGATTTCTCTTATCTTTGGAACGCCGTCAACTGGAAACTGA	MFEYSTALAFTSFLLSTALAGRLQGAVDESHRDHVEHTNQIITVPWTPQASASTTFLARLLQVDLERSVANPVGRSRYKSLGKRDYLSNAISLIFGTPSTGN	Putative effector protein	Effector	0.644	0	0	0	0	0	0
CTheo_6368	ATGCGACCAACACTACTTACCCCCTCCAACATGAAAATTGCTGCGCTTGTTGCCCTTTTCGCGTTCTCTGTCACCGCAACTTCCCTTGAGAAGCGGTGCTATGGCGAAGGCGAGGTAAGCTACTGGCAGCAATGGAACACTGCTTACCAGTCTATCGATAGCATTGCAACGGATTCCGAGCTTGCTGTAGTGGATTGGAATGCGTTGGCGCAGCGTTCAAACGCTCCTGCGAACAAGCAGGAACTACCTGCACGAAACAAGGCCGTGTGA	MRPTLLTPSNMKIAALVALFAFSVTATSLEKRCYGEGEVSYWQQWNTAYQSIDSIATDSELAVVDWNALAQRSNAPANKQELPARNKAV	Putative effector protein	Effector	0.577	0	0	0	0	0	0
CTheo_6402	ATGCAACTCACCACCCTCGTTATTTTTATTGGTATCTCTTTTTATGGGGTGGGCGGTGCCTACGCAGACGGCAACTTTGGAGCTTCCTGCAAATGGATGAAGCTGGAAGGAACAAAGCTGACTGCCGATTGCGAGTCTATGACTGAAGATGGGTCGCCCATTCGTACTACCAGTTTGGAGTTGAACAACTGTGTCGCCAACATCAACGGCAAACTTCAATGCAAGAGCAAGTGA	MQLTTLVIFIGISFYGVGGAYADGNFGASCKWMKLEGTKLTADCESMTEDGSPIRTTSLELNNCVANINGKLQCKSK	Putative effector protein	Effector	0.854	0	0	0	0	0	0
CTheo_6482	ATGTTTTTCTCTACCCGCACCGCGTTTTCAGCGCTTGCCGTCGCTCTGCTGGTCACATCTGTTACTGCCGTGCCTACCACCACCAACCCTTCAGTGCTCTCTGAGCTCGAAGCCCGCGGATGTGGAATCGGGGGCTGTAAGAAAGAAGGCCCAAACAGCACCCCTGAGCTCGATACTCGCGGGTGCGGAATCGGGGGCTGCAAGAAACAAGACGTAAACGACACTACTAGATCCCCTAAAGTCGATACCCGCGGATGCGGAATCGGAGGCTGCAAGAAAGAAAGCACCGGCGGTAGCAACTTGAACTAG	MFFSTRTAFSALAVALLVTSVTAVPTTTNPSVLSELEARGCGIGGCKKEGPNSTPELDTRGCGIGGCKKQDVNDTTRSPKVDTRGCGIGGCKKESTGGSNLN	Putative effector protein	Effector	0.853	0	0	0	0	0	0
CTheo_6532	ATGCGTCTCGCGCTGGCCGTTGTTGCTCTGCCTGCTATACTGTCGTCTGCTGCTCCTGCAAAGCCCGGCAATATCTGCACAGGTACTATATCGTCGTTGGATGATGTTTCGGGCGCTCAAAAATGCACCAACATTAACATTAACCCATTCACTGTCCCGGCTGGCAAGACTTTTACGCTTTCACTCCTCCCAGGTACCACTGTCAATCTCCTTGGAAATATTAAGTTTGTTAACGGCCACGGATACACTTTTGATGGCCAGGGACCCGCTTATTGGGATGGTCTAGGTACCAACGGAGGGGTAACCAAGCCTCATCCAATGATGAAAATCACGATGTCCGGCAATTACACAAACGTCAAGGTGCTGAACTCGCCGGCGCACATGTACAGCGTTGGTAAT…	MRLALAVVALPAILSSAAPAKPGNICTGTISSLDDVSGAQKCTNININPFTVPAGKTFTLSLLPGTTVNLLGNIKFVNGHGYTFDGQGPAYWDGLGTNGGVTKPHPMMKITMSGNYTNVKVLNSPAHMYSVGNRAPLVMSKLVIDDSAGDAPNSKSDGKPAGHNTDGFDVSANDLVIEDSIIYNQDDCIAINKGSNIIFRRNTCINGHAISIGSISSNAQVNNVQIQNNKVVNNVHALRIKTKSDAANASVRNIVFSGNTATGIQKFGVLVDQSYPSTLGTPGNNVEISGIFFKNNTISVAPNAQRVAVNCGAGCTGIWNLSGLKVLGGKSGKVLNYKNINAGSY	Putative effector protein/Endo-polygalacturonase PG1	Effector	0.642	0	0	0	0	0	0
CTheo_7116	ATGCATTTCACTAACCTGCTTGCTTTCGCTGGTGCCTCCATCCTCGGCCTGAGTGGTGTTCAAGCCTATTCGAACTTTGGAGCAACTTGCCAAGGTTCCGTGCTGAAGGGATCTACACTGCAATCGACCTGTCGCAACAGGGCTGGAACTTATGGCACCGTCTACCTGGATCTGAACTCATGTGTTGTTAACACCAACGGCTTCCTTGGGTGCCAATCCAATGGACGATATTTCCAGTCTTGCAACAACTGTGGAATTTCCGGGACTACTTTGAGATGCTTGTGCAATCCTGGACCACATGATACTTCACTCGACTTGAATCGATGTGTTGGTAACCAGGACGGGCAACTTGTCTGCTAA	MHFTNLLAFAGASILGLSGVQAYSNFGATCQGSVLKGSTLQSTCRNRAGTYGTVYLDLNSCVVNTNGFLGCQSNGRYFQSCNNCGISGTTLRCLCNPGPHDTSLDLNRCVGNQDGQLVC	Putative effector protein	Effector	0.783	0	0	0	0	0	0
CTheo_7203	ATGTACCTTACTTCATTTACAGCTGCCAGCATCTTATCCTTGTTTGCGACAAGCGTTTTTGCGGCCGTTCCCCCTTATATAGCTTCTGGATCGCTTACCGGATTCGATAACGACACCTTCGTACACGTCACTGGTGCGGACAACTGTAAATTGGATTATGTAGAGATTTCACGGACAGAGCTTAACATTTCCCCAGATTGCATGATAATGCCGCGAGACGCCTTCTCAAACATCGGGGACGCGCAGCGCCCGGGTGGATCAAAGTCCTATTGCACATCCAAGGGGCGTTTTGATGACGTTCAAGGCAGGATACACGCGAATTTCTGGAGCCATGTAGAATTCAAAAACGGAACCGGGGACAGTGGGGGGCGTCAAGTACAACTGACGGGCTGTATCCAA…	MYLTSFTAASILSLFATSVFAAVPPYIASGSLTGFDNDTFVHVTGADNCKLDYVEISRTELNISPDCMIMPRDAFSNIGDAQRPGGSKSYCTSKGRFDDVQGRIHANFWSHVEFKNGTGDSGGRQVQLTGCIQPEALDRLNPDDVGEAYTSTGPTGRGNPRGSKCLGCPDLNTTWRLSSPEPNVDAFGAVILKTIAMDLILDSRTPKTAPNTFQAIILAVLKSILLVRNNTDIA	Putative effector protein	Effector	0.68	0	216	423	18	0	0
CTheo_7264	ATGCGCTTGACACTCCCCATACTCGCCTGCACTCTCTCTTTGACTGCTACTCTTGTTGCTGCCAAAAAAGCTCAGGACTCGCACTTATGGCTTTTCAGTGCCCAGTGGACAAAAAATACTAAAATGAGTCCCCAACCGGACCACATTGTATCCATTGAATCCGTGGACAAATTTTGTATTCTCTTGCCGGCGAAACCCAACGTGGACATTCCAATCTCTGAAGCCGAGGGCGGAGCAAAAAGTTTCTGTACGCCTAAAGCCTTCAGCGATCCCTCGCAGGGACAGTTCCCCGATGGGTTCTGGAGCAATGTAGAAGTGAAATCGGGAAAAGGGCCGAAAGGAGGGAATTACATTCAAATGACGGGCTGCTTCCGGAGGGAGAAACTTGGTCTAAACCCT…	MRLTLPILACTLSLTATLVAAKKAQDSHLWLFSAQWTKNTKMSPQPDHIVSIESVDKFCILLPAKPNVDIPISEAEGGAKSFCTPKAFSDPSQGQFPDGFWSNVEVKSGKGPKGGNYIQMTGCFRREKLGLNPGDEGGQYSPAGAPKNTQCIGYDHYVELVEPAENRACLRCCQQLADCPVNKATQGCEAVIPGNYFDCN	Putative effector protein	Effector	0.859	0	60	1102	0	0	0
CTheo_7265	ATGCGTCTAGCCCTCATTCTCGCGAGTTTCTTTTCTTTAGCAGCTACGACAGTGGTTGCCAAAGAAAAGAATTTTGTTTATGCTGCTCACTGGTCGCCAAAAAACAAATGCGAAGTCAAACCGAACCGCATTGTGTCCGTTAACCCTAACGATCCTCTCGATTTTTGCTTAATTCTGCCTTTGAAGCCTCACGTTAATATCCCGGACTCTGAGACCGATAATGGAGCAATGACCTATTGCTCGGGTAAGGCATTCTCAGACCCCTCACAGAGGAGACTGCCTGACAAGTTTTTCAGTCATGTGGATGTTCGGCAAGGGGCGGGAAAGAACAAAAAGAAGTACGTCCAAATGACGGGCTGCTTCCGGAGGGAAAAGTTCGGCTTCAACGACGACGATGAG…	MRLALILASFFSLAATTVVAKEKNFVYAAHWSPKNKCEVKPNRIVSVNPNDPLDFCLILPLKPHVNIPDSETDNGAMTYCSGKAFSDPSQRRLPDKFFSHVDVRQGAGKNKKKYVQMTGCFRREKFGFNDDDEGGQYDNGSKGHPKCSKCVGFDHYVSLIEPAENRACLRCCEDPADCPTNMDTQGCEAVIPGNYFDCN	Putative effector protein	Effector	0.899	0	0	0	0	0	0
CTheo_7417	ATGTTGTCCACTCCCCTAGTTGCTCTCGCCGTTGCCTCTGCCGTTACAATAGTCCAAGCTGCTGGATTCTTCGCCACTTCATGTCGCCCTAATTTCGGGATTCTGGGCACTAGCAACGTCACATTGTTTGCGAACTGTAGGAACCGTGCTGGGTCATATGCTGACACTACCCTGGACCTCAATCGATGCCTCGTCAACTATGGTGGGCAACTCTCATGCCAAGCCAATGGGAGCTTTGCATTGTCTTGTTCGGATTGCTTTGTTGATGATCGCGCGGTGATGTATTGCCTATGTGACCCTTGGAAGAAGTCTAGGGCGATGATCAACTTGAATGATTGTGTGGGGAACAATGACGGAGTTCTCACTTGTGACTGA	MLSTPLVALAVASAVTIVQAAGFFATSCRPNFGILGTSNVTLFANCRNRAGSYADTTLDLNRCLVNYGGQLSCQANGSFALSCSDCFVDDRAVMYCLCDPWKKSRAMINLNDCVGNNDGVLTCD	Putative effector protein	Effector	0.771	0	0	0	0	0	0
CTheo_7786	ATGATGCTTCATACCTCCATCTTTTTGCTCGCCATTAGCTCAATCTCCCTGGGACAGAGTAGCCCTCAGAGGAGCAAAGCCTTTGGTGGTGGGGGAGGACGACCATTCGATGATGGCCCTGGTATCCCACCCAACCCCAGAGTTGCTTCTGTCACCCTTCGCGGCGCCAACCGCCTGGACGCAATTACATTCTCTCTCGCCGGGCGCCAACCCTTCACTCACGGTGGGAGCGGGGGATCTCCCAAGACGCTTAATCTGGGCCAGGGCGAGTACGTCACCGCTCTCAAAGTTTGTCGGGACTATAGGTCGGAGTGGGAAGCGAACCGGGTGTATTACGCTCGTGTCGCAACTAGCAACGGACGCACGATCGAGGTTGGAACGCCATCAACCAGCTGCACT…	MMLHTSIFLLAISSISLGQSSPQRSKAFGGGGGRPFDDGPGIPPNPRVASVTLRGANRLDAITFSLAGRQPFTHGGSGGSPKTLNLGQGEYVTALKVCRDYRSEWEANRVYYARVATSNGRTIEVGTPSTSCTTHSAPNGMAIVGAHGRSGGEVDGLGAIYGPRR	Putative effector protein	Effector	0.639	0	0	0	0	0	0
CTheo_7844	ATGCGCGTCATAACAGCTGTTGGAGCACTAGCGTTACCTGCGCAGTACCTTGCGACAATGATTCCATTTACGCCGCCAGAGGAGCTATCACTCCCTGCGTCACGAGTTATCCAAGTGCGCCGTAAGAGGTCCCAATCCGGGTCTGACCGTGTCGACAATAATTACGAAAATTTCGGATGGGTTGTCGAGGTTGTAGCCAAGTATGATGGCTTGCAACAGTTCGGCACCGCAAAAACCGTGGCATACACTGGCTTTGTTGACTCGAATGCGAAGTGGGTGGCCCTCTTGGGATGCCTTGTTGCGGGAATCGTGGGTGAGAAGGTCGATGGATTGAGCATCAAGGCATTCACCGCGGCGAGAGAAAAGTCCAGTCTCAAGCTATGA	MRVITAVGALALPAQYLATMIPFTPPEELSLPASRVIQVRRKRSQSGSDRVDNNYENFGWVVEVVAKYDGLQQFGTAKTVAYTGFVDSNAKWVALLGCLVAGIVGEKVDGLSIKAFTAAREKSSLKL	Putative effector protein	Effector	0.877	0	0	0	0	0	0
CTheo_8271	ATGTTCCGCATCTCATCTTTACTACTGCTCGTCGTTAGCGTCTTCTGCTTCCATTTGGTCCATGGCGCTCCCCAGCTTCTTCCGAGATTTAACTGGGGAAAAGGTGCAATGTGGGGGTCAGAAGAGCATGGGACTTGGTTCGATGACTCGGGTGACTTGAAAACTTTCGGTAACCCTAGACTCATCTCTGTCACCCTAAGGGGCGGAGATCGCCTCGACGCGATCTCTTACACAGTCACTGACGACTCTAAAATACGGGCGGTGAATTACCATCATGGTGGCGGCGGAGGGAGTGAATTAAAGTTCGACTTTGCGGCTAATGAGTACGTCACCAGTGTCACGGTTTGCACGGGCAGGACGGGAAGACCAGGAGCAAAACACACGAGGATCTCTGGGATT…	MFRISSLLLLVVSVFCFHLVHGAPQLLPRFNWGKGAMWGSEEHGTWFDDSGDLKTFGNPRLISVTLRGGDRLDAISYTVTDDSKIRAVNYHHGGGGGSELKFDFAANEYVTSVTVCTGRTGRPGAKHTRISGIQIFTNIANHGIGVGSLGGSSCVNHPLEANKRLIGFFGRQGDEIDAVGLVFKYV	Putative effector protein/Endonuclease	Effector	0.807	0	0	0	0	0	0
[truncated: 123 more rows]
