# Supplementary material for: Draft genome sequence of fastidious pathogen Ceratobasidium theobromae, which causes vascular-streak dieback in Theobroma cacao
Source: Fungal Biol Biotechnol. 2019 Sep 30;6:14. doi: 10.1186/s40694-019-0077-6 (PMC6767637; doi:10.1186/s40694-019-0077-6)
Supplement: Supplementary file 2 — Additional file 2. C. theobromae de novo transcriptome assemblies and variants. [file 40694_2019_77_MOESM2_ESM.xlsx]

## Sheet: Sheet1_INS31
Supplementary Excel file 2: De novo transcriptome assembly using the non-cacao RNASeq reads from the field collected VSD infected cacao stems (Sample no. INS31)
No of non-cacao reads aligned in the assembly: 746,046
de novo assembled transcripts	BLASTn against C. theobromae genome assembled in this study				BLASTn against R. solani genome (JATN00000000)				BLASTx against NCBI Nr database
	C. theobromae genes	E Value-1	% Identity		R. solani genes	E Value-1	% Identity		Nr-database protein	NCBI accession	E Value-1
NODE_1_length_1351_cov_194.808294_g0_i0	CTheo_6623	0	99		lcl|KB317707.1_cds_ELU41348.1_4628 [protein=exo-beta-1,3-glucanase] [protein_id=ELU41348.1] [location=complement(join(98167..98565,98622..98650,98699..98831,98894..99041,99091..99197,99252..99414,99469..99570,99625..99686,99748..99987))] [gbkey=CDS]	2e-07	88		zinc-bindingoxidoreductaseToxD,putative[RhizoctoniasolaniAG-3Rhs1AP]	EUC56202.1	0
NODE_10_length_900_cov_223.649335_g9_i0	CTheo_5125	0	99		lcl|KB317705.1_cds_ELU41782.1_4183 [protein=RNA recognition motif domain-containing protein] [protein_id=ELU41782.1] [location=join(472243..472297,472370..472715,472756..472940,472993..473124,473178..473491,473627..473714,473782..474041)] [gbkey=CDS]	2e-28	80		Elongationfactor3Short=EF-3[RhizoctoniasolaniAG-1IB]	CCO36393.1	1e-170
NODE_100_length_505_cov_79.534722_g97_i0	CTheo_6579	0	99		lcl|KB317700.1_cds_ELU43306.1_2673 [protein=zf-C2H2 domain-containing protein] [protein_id=ELU43306.1] [location=join(261982..262242,262293..262421)] [gbkey=CDS]	7e-33	86		hypotheticalproteinRSAG8_04548,partial[RhizoctoniasolaniAG-8WAC10335]	KDN46041.1	3e-39
NODE_1000_length_281_cov_34.798077_g997_i0	CTheo_3989	9.8e-158	100		lcl|KB317702.1_cds_ELU42621.1_3340 [protein=splicing factor u2af-associated protein 2] [protein_id=ELU42621.1] [location=join(442133..442426,442498..443045,443102..443259,443343..443416,443472..443654)] [gbkey=CDS]	1e-14	95		hypotheticalproteinBN14_02234[RhizoctoniasolaniAG-1IB]	CCO28240.1	1e-54
NODE_1001_length_281_cov_30.355769_g998_i0	CTheo_7847	6.3e-159	100		lcl|KB317720.1_cds_ELU39545.1_6420 [protein=HlyIII domain-containing protein] [protein_id=ELU39545.1] [location=join(153485..153532,153621..153723,153842..154129,154186..154313,154494..154795,154917..155059,155113..155204,155264..155443)] [gbkey=CDS]	2.7	100		hypotheticalproteinRSOLAG22IIIB_04520[Rhizoctoniasolani]	CUA71216.1	2e-33
NODE_1002_length_281_cov_25.913462_g999_i0	CTheo_8053	3.1e-139	97		lcl|KB317728.1_cds_ELU38819.1_7153 [protein=hypothetical protein] [protein_id=ELU38819.1] [location=join(93627..93753,93837..93977,94094..94143)] [gbkey=CDS]	1e-08	85		hypotheticalproteinRSOLAG22IIIB_06894[Rhizoctoniasolani]	CUA77955.1	4e-05
NODE_1003_length_281_cov_7.394231_g1000_i0	CTheo_4138	6.3e-159	100		lcl|KB317750.1_cds_ELU37457.1_8517 [protein=hypothetical protein] [protein_id=ELU37457.1] [location=complement(join(126633..126640,126703..126765,126826..126926,126976..127298,127345..127449,127500..127595,127645..127725,127793..127879))] [gbkey=CDS]	0.17	100		hypotheticalproteinRSOLAG22IIIB_12776[Rhizoctoniasolani]	CUA77705.1	7e-43
NODE_1004_length_281_cov_4.418269_g1001_i0	CTheo_2980	2e-57	100		lcl|KB317735.1_cds_ELU38243.1_7704 [protein=CAP domain-containing protein] [protein_id=ELU38243.1] [location=complement(join(62599..62790,62854..62953,63008..63055,63107..63765))] [gbkey=CDS]	2.7	100		EndosomalproteinP24BOS=Schizosaccharomycespombe(strain972/ATCC24843)GN=emp24PE=3SV=1[RhizoctoniasolaniAG-1IB]	CEL63768.1	2e-58
NODE_1005_length_280_cov_93.676329_g1002_i0	CTheo_1253	2.5e-158	100		lcl|KB317696.1_cds_ELU45705.1_271 [protein=cytochrome b2 (L-lactate ferricytochrome C oxidoreductase)] [protein_id=ELU45705.1] [location=join(818459..818561,818602..818634,818954..819054,819104..819229,819283..819765,819818..819891,819949..820047,820141..820188,820284..820434,820495..820675,820725..820743,820899..821197,821240..821437,821499..821584,821638..821784,821836..821937,821987..822108,82…	2e-38	82		40SribosomalproteinS2OS=IctaluruspunctatusGN=rps2PE=2SV=1[RhizoctoniasolaniAG-1IB]	CEL60671.1	3e-51
NODE_1006_length_280_cov_92.217391_g1003_i0	CTheo_7756	2.5e-158	100		lcl|KB317718.1_cds_ELU39758.1_6211 [protein=hypothetical protein] [protein_id=ELU39758.1] [location=join(138966..139224,139285..139381,139479..141066,141141..141306,141370..141733,141801..142155)] [gbkey=CDS]	1e-14	90		hypotheticalproteinRSOL_324170,partial[RhizoctoniasolaniAG-3Rhs1AP]	EUC59819.1	3e-14
NODE_1007_length_280_cov_77.149758_g1004_i0	CTheo_8377	1.5e-153	99		lcl|KB317763.1_cds_ELU37040.1_8935 [protein=hypothetical protein] [protein_id=ELU37040.1] [location=complement(join(86728..86890,86976..87456,87513..87559,87615..87740,87806..88029,88085..88147))] [gbkey=CDS]	0.68	100		hypotheticalproteinRSAG8_05755,partial[RhizoctoniasolaniAG-8WAC10335]	KDN44023.1	3e-40
NODE_1008_length_280_cov_74.608696_g1005_i0	CTheo_8129	2.1e-146	100		lcl|KB317759.1_cds_ELU37158.1_8812 [protein=hypothetical protein] [protein_id=ELU37158.1] [location=complement(join(58086..59039,59096..59465,59671..59780,59932..60097,60161..60309,60391..60417,60589..60613,60655..60841,60892..60981,61028..61267,61392..61539,61710..61763))] [gbkey=CDS]	0.68	100		hypotheticalproteinRSOLAG22IIIB_02462[Rhizoctoniasolani]	CUA77448.1	2e-14
NODE_1009_length_280_cov_71.193237_g1006_i0	CTheo_197	1.3e-144	100		lcl|KB317776.1_cds_ELU36764.1_9207 [protein=hypothetical protein] [protein_id=ELU36764.1] [location=join(49826..49937,49994..50179,50245..50362,50417..50549)] [gbkey=CDS]	2.7	100		PREDICTED:mitochondrialtRNA-specific2-thiouridylase1isoformX2[Monodelphisdomestica]	XP_007502692.1	2.1
NODE_101_length_504_cov_118.197216_g98_i0	CTheo_2294	0	100		lcl|KB317700.1_cds_ELU43123.1_2844 [protein=cytoplasmic protein] [protein_id=ELU43123.1] [location=join(727868..727895,727948..728219,728268..728306,728370..729191)] [gbkey=CDS]	3e-66	81		cytoplasmicprotein[RhizoctoniasolaniAG-1IA]	ELU43123.1	6e-77
NODE_1010_length_280_cov_67.086957_g1007_i0	CTheo_1377	3.6e-151	99		lcl|KB317735.1_cds_ELU38217.1_7745 [protein=40S ribosomal protein S2] [protein_id=ELU38217.1] [location=complement(join(169642..169764,169823..170369,170425..170543))] [gbkey=CDS]	2e-44	85		hypotheticalproteinRSOLAG1IB_03278[RhizoctoniasolaniAG-1IB]	CEL59345.1	5e-40
NODE_1011_length_280_cov_65.043478_g1008_i0	CTheo_1791	2.5e-158	100		lcl|KB317702.1_cds_ELU42758.1_3214 [protein=CCAAT-binding transcription factor (CBF-B/NF-YA) subunit B domain-containing protein] [protein_id=ELU42758.1] [location=complement(join(72994..73174,73377..73513,73563..73751,73793..73807))] [gbkey=CDS]	0.17	95		hypotheticalproteinRSOLAG22IIIB_11923[Rhizoctoniasolani]	CUA75695.1	0.001
NODE_1012_length_280_cov_54.004831_g1009_i0	CTheo_8008	3.6e-151	98		lcl|KB317700.1_cds_ELU43312.1_2679 [protein=polysaccharide lyase family 8 protein] [protein_id=ELU43312.1] [location=join(279473..279735,279789..280133,280179..280440,280504..280585,280760..280878,280948..280991,281047..281212,281262..282452)] [gbkey=CDS]	0.003	90		putativeproteinC824,09c[Schizosaccharomycespombe972h-][Rhizoctoniasolani]	CUA71383.1	2e-22
NODE_1013_length_280_cov_48.347826_g1010_i0	CTheo_2220	2.4e-155	99		lcl|KB317699.1_cds_ELU43647.1_2333 [protein=sulfite reductase beta subunit] [protein_id=ELU43647.1] [location=complement(join(312590..313042,313095..313535,313588..313866,313908..314070,314158..316706,316764..317084))] [gbkey=CDS]	0.68	100		hypotheticalproteinRSAG8_05294,partial[RhizoctoniasolaniAG-8WAC10335]	KDN44821.1	6e-55
NODE_1014_length_280_cov_36.956522_g1011_i0	CTheo_7277	9.7e-158	100		lcl|KB317714.1_cds_ELU40251.1_5726 [protein=myosin-1] [protein_id=ELU40251.1] [location=join(311690..311692,311751..311837,311886..312431,312611..312695,312752..312855,312909..313052,313109..313202,313260..313445,313495..314203,314261..314417,314469..314775,314854..314894,314971..315099,315149..315270,315320..315536,315596..315892)] [gbkey=CDS]	0.17	100		hypotheticalproteinBN14_00269[RhizoctoniasolaniAG-1IB]	CCO26249.1	1e-15
NODE_1015_length_280_cov_34.202899_g1012_i0	CTheo_1947	1.4e-150	99		lcl|KB317701.1_cds_ELU42965.1_3009 [protein=Jacalin domain-containing protein] [protein_id=ELU42965.1] [location=join(331778..331793,331853..332025,332133..332539,332623..332641,332691..332747,332799..332876,332935..332995,333088..333366,333429..333622,333679..333855,333911..334049,334148..334256,334622..334808)] [gbkey=CDS]	0.043	100		Poly(A)+RNAexportprotein[Schizosaccharomycespombe972h-][Rhizoctoniasolani]	CUA76021.1	4e-59
NODE_1016_length_279_cov_147.907767_g1013_i0	CTheo_4276	1.5e-153	99		lcl|KB317710.1_cds_ELU40789.1_5181 [protein=hypothetical protein] [protein_id=ELU40789.1] [location=join(533202..533435,533484..533614,533666..533876,533926..533955)] [gbkey=CDS]	0.67	100		RPL10-60SlargesubunitribosomalproteinL10,putative[RhizoctoniasolaniAG-3Rhs1AP]_x0001_KEP49212.1putativeRPL10-60SlargesubunitribosomalproteinL10[Rhizoctoniasolani123E]	EUC66717.1	6e-37
NODE_1017_length_279_cov_122.223301_g1014_i0	CTheo_2996	1e-123	100		lcl|KB317710.1_cds_ELU40807.1_5158 [protein=ArfGap domain-containing protein] [protein_id=ELU40807.1] [location=complement(join(416749..416804,416859..416979,417026..417553,417619..417676,417768..417942,418148..418250))] [gbkey=CDS]	1e-14	86		hypotheticalproteinRSOLAG22IIIB_05994[Rhizoctoniasolani]	CUA75661.1	2e-26
NODE_1018_length_279_cov_72.393204_g1015_i0	CTheo_6155	5.8e-153	99		lcl|KB317714.1_cds_ELU40310.1_5661 [protein=serine/threonine kinase receptor associated protein] [protein_id=ELU40310.1] [location=complement(join(92196..92247,92301..92357,92682..94244,94304..94484,94543..94623,94690..94753,94824..95677,95768..95912))] [gbkey=CDS]	1e-39	85		hypotheticalproteinM407DRAFT_84160,partial[TulasnellacalosporaMUT4182]	KIO18257.1	7e-10
NODE_1019_length_279_cov_56.796117_g1016_i0	CTheo_3943	8.3e-109	100		lcl|KB317696.1_cds_ELU44513.1_1475 [protein=hypothetical protein] [protein_id=ELU44513.1] [location=join(4387260..4387879,4387933..4389415,4389553..4389744)] [gbkey=CDS]	2e-07	87		hypotheticalproteinRSOLAG22IIIB_09556[Rhizoctoniasolani]	CUA71444.1	3e-25
NODE_102_length_503_cov_133.679070_g99_i0	CTheo_7409	0	100		lcl|KB317697.1_cds_ELU44142.1_1824 [protein=hypothetical protein] [protein_id=ELU44142.1] [location=complement(join(862447..863844,863921..864639,864680..865062,865202..865300,865341..865465,865507..865611,865666..865754,865819..865997,866095..866255))] [gbkey=CDS]	0.32	95		plasmamembraneH+-transportingATPase,partial[RhizoctoniasolaniAG-3Rhs1AP]	EUC53553.1	4e-74
NODE_1020_length_279_cov_46.665049_g1017_i0	CTheo_802	9.7e-158	100		lcl|KB317713.1_cds_ELU40456.1_5522 [protein=Poly(A)+ RNA export protein] [protein_id=ELU40456.1] [location=join(99239..99415,99470..99562,99619..99654,99709..99843,99896..100048,100133..100212,100484..100567,100633..100662,100782..100917)] [gbkey=CDS]	3e-40	82		hypotheticalproteinRSAG8_11888,partial[RhizoctoniasolaniAG-8WAC10335]	KDN35050.1	4e-55
NODE_1021_length_279_cov_34.388350_g1018_i0	CTheo_5120	7.8e-140	99		lcl|KB317705.1_cds_ELU41779.1_4189 [protein=hypothetical protein] [protein_id=ELU41779.1] [location=complement(join(487050..487087,487151..487250))] [gbkey=CDS]	0.011	88		Transcriptionfactoriws1[Schizosaccharomycespombe972h-][Rhizoctoniasolani]	CUA70855.1	1e-42
NODE_1022_length_279_cov_32.131068_g1019_i0	CTheo_4020	3.7e-154	100		lcl|KB317698.1_cds_ELU43741.1_2231 [protein=ribonuclease h2 non-catalytic subunit domain-containing protein] [protein_id=ELU43741.1] [location=complement(1040105..1040470)] [gbkey=CDS]	0.17	95		hypotheticalproteinRSOL_067030[RhizoctoniasolaniAG-3Rhs1AP]_x0001_KEP50293.1hypotheticalproteinV565_082840[Rhizoctoniasolani123E]	EUC54693.1	6e-11
NODE_1023_length_279_cov_26.902913_g1020_i0	CTheo_3903	9.7e-158	100		lcl|KB318255.1_cds_ELU36094.1_9876 [protein=hypothetical protein] [protein_id=ELU36094.1] [location=join(597..625,720..859,941..1137)] [gbkey=CDS]	0.67	100		hypotheticalproteinRSAG8_05720,partial[RhizoctoniasolaniAG-8WAC10335]	KDN43988.1	4e-51
NODE_1024_length_278_cov_184.775610_g1021_i0	CTheo_4544	1.3e-141	100		lcl|KB317697.1_cds_ELU44102.1_1867 [protein=ubiquitin] [protein_id=ELU44102.1] [location=complement(join(1045298..1045411,1045474..1045624,1045711..1045821,1045876..1045983,1046029..1046168))] [gbkey=CDS]	0.67	95		LOWQUALITYPROTEIN:hypotheticalproteinRSAG8_08967,partial[RhizoctoniasolaniAG-8WAC10335]	KDN39196.1	2e-19
NODE_1025_length_278_cov_94.326829_g1022_i0	CTheo_1578	3.8e-157	100		lcl|KB317699.1_cds_ELU43647.1_2333 [protein=sulfite reductase beta subunit] [protein_id=ELU43647.1] [location=complement(join(312590..313042,313095..313535,313588..313866,313908..314070,314158..316706,316764..317084))] [gbkey=CDS]	4e-24	83		hypotheticalproteinRSAG8_07507,partial[RhizoctoniasolaniAG-8WAC10335]	KDN41392.1	3e-35
NODE_1026_length_278_cov_84.136585_g1023_i0	CTheo_5065	9.3e-155	99		lcl|KB317700.1_cds_ELU43264.1_2702 [protein=hypothetical protein] [protein_id=ELU43264.1] [location=complement(join(341907..341942,341995..342109,342168..342280))] [gbkey=CDS]	0.67	100		hypotheticalproteinRSAG8_13272,partial[RhizoctoniasolaniAG-8WAC10335]	KDN33643.1	3e-51
NODE_1027_length_278_cov_75.536585_g1024_i0	CTheo_5918	9e-81	99		lcl|KB317701.1_cds_ELU42959.1_3017 [protein=hypothetical protein] [protein_id=ELU42959.1] [location=complement(join(350744..350808,350865..351362,351417..351884,351952..352150,352205..352289,352339..352487,352546..352914))] [gbkey=CDS]	4e-05	91		No_hits_found	genbank	999999
NODE_1028_length_278_cov_69.131707_g1025_i0	CTheo_631	3.3e-145	98		lcl|KB317726.1_cds_ELU38942.1_7023 [protein=splicing factor 3b subunit 4] [protein_id=ELU38942.1] [location=join(249548..249598,249662..249728,249791..249936,249999..250127,250175..250496,250551..250813)] [gbkey=CDS]	0.17	95		KinesinheavychainAltName:Full=Synkin[RhizoctoniasolaniAG-1IB]	CCO27657.1	3e-45
NODE_1029_length_278_cov_41.312195_g1026_i0	CTheo_4318	8.6e-149	98		lcl|KB317700.1_cds_ELU43130.1_2851 [protein=Rhomboid domain-containing protein] [protein_id=ELU43130.1] [location=join(741467..741779,742069..742123,742173..742331,742415..742579,742799..742888,742941..742968,743026..743183,743478..744858)] [gbkey=CDS]	0.043	100		ZincfingerCCCHdomain-containingprotein25[Rhizoctoniasolani]	CUA70365.1	1e-10
NODE_103_length_501_cov_400.642523_g100_i0	CTheo_1824	0	100		lcl|KB317707.1_cds_ELU41235.1_4742 [protein=plasma membrane H(+)-ATPase 1] [protein_id=ELU41235.1] [location=complement(join(484506..484774,484817..484996,485059..486953,487004..487416,487475..487660,487711..487725,487787..487804))] [gbkey=CDS]	6e-46	88		hypotheticalproteinRSAG8_10593,partial[RhizoctoniasolaniAG-8WAC10335]	KDN36811.1	2e-41
NODE_1030_length_278_cov_31.531707_g1027_i0	CTheo_7490	3.8e-157	100		lcl|KB317723.1_cds_ELU39226.1_6745 [protein=ferric reductase-like transmembrane component domain-containing protein] [protein_id=ELU39226.1] [location=complement(join(275431..276639,276683..276826,276968..277245,277303..277319,277387..277413,277455..277745,277825..277967,278117..278188))] [gbkey=CDS]	3e-06	90		Oxidationresistanceprotein1[Cryptococcusneoformansvar,neoformansJEC21][Rhizoctoniasolani]	CUA73958.1	3e-38
NODE_1031_length_278_cov_18.663415_g1028_i0	CTheo_3535	3.8e-157	100		lcl|KB317912.1_cds_ELU36243.1_9727 [protein=glycosyltransferase family 2 protein] [protein_id=ELU36243.1] [location=complement(join(89..308,361..564,697..765,820..882,938..1009,1084..1205))] [gbkey=CDS]	0.011	83		hypotheticalproteinRSOLAG1IB_04536[RhizoctoniasolaniAG-1IB]	CEL61786.1	2e-42
NODE_1032_length_278_cov_6.760976_g1029_i0	CTheo_4003	3e-56	100		lcl|KB317698.1_cds_ELU44056.1_1915 [protein=hypothetical protein] [protein_id=ELU44056.1] [location=complement(join(100964..101019,101060..102180,102256..102317,102394..102480))] [gbkey=CDS]	4e-05	86		EndoplasminAltName:Full=94kDaglucose-regulatedprotein[RhizoctoniasolaniAG-1IB]	CCO37630.1	1e-32
NODE_1033_length_277_cov_144.715686_g1030_i0	CTheo_940	8.9e-152	99		lcl|KB317696.1_cds_ELU45038.1_935 [protein=kinesin heavy chain] [protein_id=ELU45038.1] [location=join(2853504..2853636,2853712..2853981,2854035..2854178,2854234..2854463,2854517..2855098,2855163..2855258,2855303..2855551,2855608..2855869,2855925..2855986,2856045..2856194,2856289..2856450,2856503..2856643,2856712..2856898,2856952..2857107,2857241..2857272)] [gbkey=CDS]	3e-46	83		transporter,smallconductancemechanosensitiveionchannel(MscS)familyprotein[RhizoctoniasolaniAG-3Rhs1AP]_x0001_KEP49051.1transporter,smallconductancemechanosensitiveionchannel(MscS)familyprotein[Rhizoctoniasolani123E]	EUC55609.1	1e-33
NODE_1034_length_277_cov_88.200980_g1031_i0	CTheo_6863	1.5e-156	100		lcl|KB317705.1_cds_ELU41951.1_4018 [protein=TLD domain-containing protein] [protein_id=ELU41951.1] [location=complement(join(28848..29010,29066..29176,29226..29449,29506..30075))] [gbkey=CDS]	0.043	88		delta-12fattyaciddesaturase[Rhizoctoniasolani123E]	KEP46490.1	1e-50
NODE_1035_length_277_cov_87.210784_g1032_i0	CTheo_1942	9.3e-155	100		lcl|KB317696.1_cds_ELU44633.1_1341 [protein=E3 ubiquitin--protein ligase pub1] [protein_id=ELU44633.1] [location=join(4005799..4005814,4005877..4005886,4005929..4006105,4006158..4006291,4006345..4007845,4007899..4008036,4008086..4008238,4008297..4008639)] [gbkey=CDS]	0.67	100		OTU-likecysteineprotease[RhizoctoniasolaniAG-3Rhs1AP]_x0001_KEP51550.1OTU-likecysteineprotease[Rhizoctoniasolani123E]	EUC62956.1	6e-14
NODE_1036_length_277_cov_84.534314_g1033_i0	CTheo_6792	1.5e-156	100		lcl|KB317711.1_cds_ELU40727.1_5236 [protein=OsmC domain-containing protein] [protein_id=ELU40727.1] [location=complement(join(169797..169856,169925..170013,170070..170159,170224..170245,170308..170427,170548..170757,170930..170956))] [gbkey=CDS]	0.67	95		valyl-tRNAsynthetase[RhizoctoniasolaniAG-1IB]	CCO29722.1	1e-51
NODE_1037_length_277_cov_79.254902_g1034_i0	CTheo_335	1.5e-156	100		lcl|KB317696.1_cds_ELU45477.1_493 [protein=cation-transporting ATPase] [protein_id=ELU45477.1] [location=complement(join(1425305..1425590,1425640..1425845,1425905..1426193,1426248..1426426,1426484..1426752,1426803..1426939,1426998..1427144,1427195..1427867,1427922..1428088,1428151..1428188,1428238..1428330))] [gbkey=CDS]	1e-33	83		putativeHTHLa-typeRNA-bindingproteinC1527,03OS=Schizosaccharomycespombe(strain972/ATCC24843)GN=SPAC1527.03PE=1SV=1[RhizoctoniasolaniAG-1IB]	CEL63325.1	1e-19
NODE_1038_length_277_cov_65.647059_g1035_i0	CTheo_1733	1.5e-156	100		lcl|KB317696.1_cds_ELU45041.1_938 [protein=atypical/PIKK/PI4K protein kinase] [protein_id=ELU45041.1] [location=join(2863371..2863543,2863779..2864649,2864704..2865766,2865827..2865909,2866150..2866181,2866266..2866510,2866648..2866807,2866884..2866907,2867142..2867441,2867628..2867730)] [gbkey=CDS]	0.043	100		pH-responsetranscriptionfactorpacC/RIM101OS=Cryptococcusneoformansvar,neoformansserotypeD(strainJEC21/ATCCMYA-565)GN=RIM101PE=3SV=1[RhizoctoniasolaniAG-1IB]	CEL57024.1	6e-05
NODE_1039_length_277_cov_64.093137_g1036_i0	CTheo_5629	3.7e-154	99		lcl|KB317771.1_cds_ELU36869.1_9101 [protein=delta-12 fatty acid desaturase protein] [protein_id=ELU36869.1] [location=join(65670..65800,65849..66443,66503..66766,66828..67030,67113..67340,67399..67426)] [gbkey=CDS]	8e-16	84		hypotheticalproteinChTU502y2012_379g0065[CryptosporidiumhominisTU502]	OLQ16422.1	7.5
NODE_104_length_497_cov_129.478774_g101_i0	CTheo_2923	0	100		lcl|KB317706.1_cds_ELU41546.1_4418 [protein=ribose-phosphate pyrophosphokinase 3] [protein_id=ELU41546.1] [location=complement(join(298050..298476,298542..298626,298751..299175,299326..299365,299413..299548,299622..299651))] [gbkey=CDS]	7e-70	81		ribose-phosphatepyrophosphokinase[RhizoctoniasolaniAG-3Rhs1AP]_x0001_KEP51930.1ribose-phosphatepyrophosphokinase[Rhizoctoniasolani123E]	EUC53714.1	1e-105
NODE_1040_length_277_cov_52.843137_g1037_i0	CTheo_7036	3.7e-154	99		lcl|KB317699.1_cds_ELU43648.1_2334 [protein=RIM2-like protein] [protein_id=ELU43648.1] [location=complement(join(317610..317728,317782..318273,318320..318504,318572..318745,318795..318871))] [gbkey=CDS]	0.17	100		TranscriptioninitiationfactorIIAsubunit2AltName:Full=GeneraltranscriptionfactorIIAsubunit2[RhizoctoniasolaniAG-1IB]_x0001_CEL63353.1TranscriptioninitiationfactorIIAsubunit2OS=Cryptococcusneoformansvar,neoformansserotypeD(strainB-3501A)GN=TOA2PE=3SV=1[RhizoctoniasolaniAG-1IB]	CCO32278.1	8e-59
NODE_1041_length_277_cov_49.049020_g1038_i0	CTheo_7277	1.5e-156	100		lcl|KB317723.1_cds_ELU39273.1_6697 [protein=valine-tRNA ligase] [protein_id=ELU39273.1] [location=complement(join(23222..23465,23728..23894,24005..24586,24733..24912,25115..25163,25737..25795,25878..25901,25953..26102,26159..26328,26377..26488,26581..26745,26844..26861))] [gbkey=CDS]	0.011	95		3Adomain-containingprotein[RhizoctoniasolaniAG-1IA]	ELU45571.1	4e-23
NODE_1042_length_277_cov_47.495098_g1039_i0	CTheo_7179	5.1e-144	100		lcl|KB317750.1_cds_ELU37460.1_8510 [protein=histidine kinase-, DNA gyrase b-, and HSP90-like ATPase domain-containing protein] [protein_id=ELU37460.1] [location=join(90385..90472,90525..90612,90744..90832,90884..92036,92087..92343,92398..92621,92671..92866,92926..93235,93285..93492,93551..93838,93889..94043,94100..94215,94269..94691,94744..94890,94945..94980,95036..95229,95285..95368,95421..95522…	2.6	100		glutaredoxin[Obbarivulosa]	OCH95745.1	3e-33
NODE_1043_length_277_cov_46.754902_g1040_i0	CTheo_4099	3.8e-120	100		lcl|KB317696.1_cds_ELU45773.1_181 [protein=hypothetical protein] [protein_id=ELU45773.1] [location=join(545009..545849,545902..546144,546188..546468,546527..546723,546781..547123)] [gbkey=CDS]	0.17	100		hypotheticalproteinRSOLAG22IIIB_08591[Rhizoctoniasolani]	CUA69584.1	3e-47
NODE_1044_length_277_cov_45.598039_g1041_i0	CTheo_6260	5.7e-153	100		lcl|KB317696.1_cds_ELU45765.1_226 [protein=rraga protein] [protein_id=ELU45765.1] [location=join(677372..677464,677515..677547,677599..678084,678139..678398,678448..678563,678616..678716,678840..678943,678994..679032,679093..679302,679360..679580,679687..679831,679902..680628,680681..681367,681436..681602,681652..682063,682116..682283,682339..682401,682452..682859)] [gbkey=CDS]	0.003	100		putativeproteinC1739,01OS=Schizosaccharomycespombe(strain972/ATCC24843)GN=SPCC1739.01PE=1SV=2[RhizoctoniasolaniAG-1IB]	CEL58012.1	4e-06
NODE_1045_length_277_cov_43.029412_g1042_i0	CTheo_8426	5.5e-150	98		lcl|KB317779.1_cds_ELU36719.1_9249 [protein=transcription initiation factor IIA, gamma subunit domain-containing protein] [protein_id=ELU36719.1] [location=complement(join(3924..4082,4124..4201,4267..4365,4453..4503))] [gbkey=CDS]	5e-20	83		hypotheticalproteinRSOLAG1IB_02192[RhizoctoniasolaniAG-1IB]	CEL57452.1	6e-26
NODE_1046_length_277_cov_42.142157_g1043_i0	CTheo_296	1.5e-156	100		lcl|KB317696.1_cds_ELU45571.1_449 [protein=3A domain-containing protein] [protein_id=ELU45571.1] [location=join(1313907..1313948,1313999..1314574)] [gbkey=CDS]	1e-08	86		hypotheticalproteinM378DRAFT_81077[AmanitamuscariaKoideBX008]	KIL62588.1	3e-32
NODE_1047_length_277_cov_35.254902_g1044_i0	CTheo_5654	1.5e-156	100		lcl|KB317738.1_cds_ELU38037.1_7934 [protein=Glutaredoxin domain-containing protein] [protein_id=ELU38037.1] [location=join(124767..124958,125019..125152,125203..125434)] [gbkey=CDS]	0.0007	90		cellpolarityprotein(Tea1),putative[RhizoctoniasolaniAG-1IA]	ELU43376.1	1e-58
NODE_1048_length_277_cov_34.681373_g1045_i0	CTheo_5675	1.5e-156	100		lcl|KB317731.1_cds_ELU38579.1_7393 [protein=hypothetical protein] [protein_id=ELU38579.1] [location=join(28307..28640,28682..29071,29147..29192,29247..29291,29351..29860,29974..29980,30213..30380)] [gbkey=CDS]	3e-18	84		hypotheticalproteinBN14_02682[RhizoctoniasolaniAG-1IB]	CCO28684.1	1e-27
NODE_1049_length_276_cov_135.000000_g1046_i0	CTheo_2753	5.9e-156	100		lcl|KB317718.1_cds_ELU39682.1_6288 [protein=transcription factor] [protein_id=ELU39682.1] [location=complement(join(415768..415818,415869..416910,416965..417108,417340..417424,417694..419174,419228..419841,419896..420021))] [gbkey=CDS]	0.67	100		sphingolipidlongchainbase-responsiveproteinLSP1[RhizoctoniasolaniAG-3Rhs1AP]	EUC65335.1	8e-15
NODE_105_length_496_cov_66.333333_g102_i0	CTheo_6290	0	100		lcl|KB317724.1_cds_ELU39114.1_6854 [protein=short-chain dehydrogenase] [protein_id=ELU39114.1] [location=join(262271..262390,262481..262529,262689..262822,262882..262905,262967..263168,263223..263485,263548..263963,264202..264469,264510..264628,264677..265258,265310..265757)] [gbkey=CDS]	0.079	100		substrate-bindingdomaincholesteroloxidase[RhizoctoniasolaniAG-3Rhs1AP]	EUC61631.1	3e-78
NODE_1050_length_276_cov_68.492611_g1047_i0	CTheo_7814	2.3e-155	100		lcl|KB317700.1_cds_ELU43376.1_2593 [protein=cell polarity protein (Tea1), putative] [protein_id=ELU43376.1] [location=join(11888..11923,11965..12332,12376..12557,12612..12720,12928..13124,13196..13357,13469..14858,14908..16413,16461..17163)] [gbkey=CDS]	4e-27	81		hypotheticalproteinBN14_02836[RhizoctoniasolaniAG-1IB]_x0001_CEL51985.1PutativeABCtransporteranion-bindingproteinHVO_1888OS=Haloferaxvolcanii(strainATCC29605/DSM3757/JCM8879/NBRC14742/NCIMB2012/VKMB-1768/DS2)GN=HVO_1888PE=4SV=1[RhizoctoniasolaniAG-1IB]	CCO28838.1	3e-28
NODE_1051_length_276_cov_64.871921_g1048_i0	CTheo_438	3e-139	100		lcl|KB317711.1_cds_ELU40697.1_5265 [protein=hypothetical protein] [protein_id=ELU40697.1] [location=join(267140..267535,267583..267915,267975..268397,268461..268606,268652..268683,268813..268857,268960..269203,269274..269415)] [gbkey=CDS]	1e-05	81		eukaryoticcytochromeb561protein,partial[RhizoctoniasolaniAG-3Rhs1AP]	EUC65057.1	5e-37
NODE_1052_length_276_cov_56.103448_g1049_i0	CTheo_2298	5.9e-156	100		lcl|KB317702.1_cds_ELU42487.1_3507 [protein=hypothetical protein] [protein_id=ELU42487.1] [location=complement(916304..917218)] [gbkey=CDS]	0.67	100		Mis12protein[Rhizoctoniasolani123E]	KEP50167.1	2e-09
NODE_1053_length_276_cov_47.014778_g1050_i0	CTheo_23	5.9e-156	100		lcl|KB317696.1_cds_ELU45239.1_725 [protein=phthalate transporter] [protein_id=ELU45239.1] [location=join(2157089..2157225,2157273..2157414,2157465..2157595,2157712..2157862,2158040..2158102,2158152..2158936,2159093..2159240)] [gbkey=CDS]	0.043	100		hypotheticalproteinAG1IA_02411[RhizoctoniasolaniAG-1IA]	ELU43550.1	1e-08
NODE_1054_length_276_cov_46.709360_g1051_i0	CTheo_1656	1.2e-138	97		lcl|KB317715.1_cds_ELU40087.1_5887 [protein=eukaryotic cytochrome b561 domain-containing protein] [protein_id=ELU40087.1] [location=complement(join(331832..332024,332084..332178,332315..332599,332722..332868))] [gbkey=CDS]	7e-07	88		putativetranscriptionalregulatoryproteinC1327,01cOS=Schizosaccharomycespombe(strain972/ATCC24843)GN=SPAC1327.01cPE=1SV=2[RhizoctoniasolaniAG-1IB]	CEL61739.1	0.002
NODE_1055_length_276_cov_46.236453_g1052_i0	CTheo_6420	1.4e-153	99		lcl|KB317738.1_cds_ELU38023.1_7948 [protein=hypothetical protein] [protein_id=ELU38023.1] [location=join(177453..177584,177635..177908,178065..178105,178179..178252,178306..178506,178558..178785,178842..179155,179222..179300,179374..179450,179510..179590,179638..179733,179788..179880,179937..180062,180229..180337,180409..180429,180494..180679,180729..180936,181004..181250,181298..181453,181509..1…	0.67	95		hypotheticalproteinRSAG8_11332,partial[RhizoctoniasolaniAG-8WAC10335]	KDN35770.1	1e-40
NODE_1056_length_276_cov_44.758621_g1053_i0	CTheo_6800	5.9e-156	100		lcl|KB317699.1_cds_ELU43550.1_2411 [protein=hypothetical protein] [protein_id=ELU43550.1] [location=join(544540..544970,545020..545064,545119..546061)] [gbkey=CDS]	1e-05	88		sodium/calciumexchangerprotein[RhizoctoniasolaniAG-3Rhs1AP]	EUC53941.1	1e-51
NODE_1057_length_276_cov_41.458128_g1054_i0	CTheo_4142	9.2e-155	100		lcl|KB317730.1_cds_ELU38617.1_7344 [protein=hypothetical protein] [protein_id=ELU38617.1] [location=join(157895..158177,158245..158957)] [gbkey=CDS]	0.17	100		peptidaseC65otubainprotein[Rhizoctoniasolani123E]	KEP49458.1	3e-17
NODE_1058_length_276_cov_40.206897_g1055_i0	CTheo_4708	5.9e-156	100		lcl|KB317706.1_cds_ELU41529.1_4430 [protein=hypothetical protein] [protein_id=ELU41529.1] [location=complement(join(336484..336782,336901..337122,337187..337957,338009..338456,338914..339114,339176..339282,339341..339353))] [gbkey=CDS]	0.67	100		cytochromecoxidasesubunitIV[RhizoctoniasolaniAG-1IB]_x0001_CEL55598.1Cytochromecoxidasepolypeptide5,mitochondrialOS=Neurosporacrassa(strainATCC24698/74-OR23-1A/CBS708,71/DSM1257/FGSC987)GN=cya-4PE=3SV=2[RhizoctoniasolaniAG-1IB]	CCO29602.1	8e-40
NODE_1059_length_276_cov_39.236453_g1056_i0	CTheo_3892	5.5e-150	99		lcl|KB317699.1_cds_ELU43621.1_2342 [protein=Rxt3 domain-containing protein] [protein_id=ELU43621.1] [location=complement(join(331250..331477,331546..331928,332004..332977,333019..333146))] [gbkey=CDS]	0.17	95		zinc/cadmiumresistanceprotein[RhizoctoniasolaniAG-1IA]	ELU41718.1	1e-19
NODE_106_length_494_cov_131.952494_g103_i0	CTheo_569	0	100		lcl|KB317702.1_cds_ELU42477.1_3497 [protein=heat shock protein Hsp88] [protein_id=ELU42477.1] [location=complement(join(887058..887690,887748..889136,889194..889392,889446..889510,889574..889610,889895..890700,890747..892992,893044..893137))] [gbkey=CDS]	5e-40	79		hypotheticalproteinHYDPIDRAFT_86333[HydnomeruliuspinastriMD-312]	KIJ66428.1	2e-31
NODE_1060_length_276_cov_21.241379_g1057_i0	CTheo_6539	4e-86	100		lcl|KB317705.1_cds_ELU41837.1_4157 [protein=dihydroorotate oxidase] [protein_id=ELU41837.1] [location=join(407129..407302,407352..408001,408065..408266)] [gbkey=CDS]	0.67	100		MFSgeneralsubstratetransporter[Rhizoctoniasolani123E]	KEP49728.1	2e-41
NODE_1061_length_275_cov_221.559406_g1058_i0	CTheo_759	8.5e-149	100		lcl|KB317761.1_cds_ELU37096.1_8867 [protein=hypothetical protein] [protein_id=ELU37096.1] [location=join(38140..38175,38226..39148,39190..40004,40048..40223)] [gbkey=CDS]	0.66	100		hypotheticalproteinBN14_03544[RhizoctoniasolaniAG-1IB]	CCO29530.1	2e-56
NODE_1062_length_275_cov_93.529703_g1059_i0	CTheo_1856	2.3e-155	100		lcl|KB317705.1_cds_ELU41718.1_4248 [protein=zinc/cadmium resistance protein] [protein_id=ELU41718.1] [location=join(638306..638384,638432..638483,638530..638569,638619..638763,638966..639718,639774..640195)] [gbkey=CDS]	0.042	85		MLdomain-containingprotein[RhizoctoniasolaniAG-1IA]	ELU39835.1	6e-36
NODE_1063_length_275_cov_87.618812_g1060_i0	CTheo_359	2.3e-155	100		lcl|KB317728.1_cds_ELU38829.1_7141 [protein=Pkinase domain-containing protein] [protein_id=ELU38829.1] [location=complement(join(63967..64027,64090..64094,64156..64344,64539..64739,64794..65054,65124..65416,65495..65932,65993..66035,66131..66200,66252..66468,66583..66823))] [gbkey=CDS]	0.66	100		DNApolymerasedeltasmallsubunit[RhizoctoniasolaniAG-3Rhs1AP]_x0001_KEP48874.1DNApolymerasedeltasmallsubunit[Rhizoctoniasolani123E]	EUC64779.1	9e-39
NODE_1064_length_275_cov_48.787129_g1061_i0	CTheo_5319	1.4e-150	99		lcl|KB317696.1_cds_ELU45175.1_785 [protein=oxidoreductase] [protein_id=ELU45175.1] [location=join(2349901..2350186,2350246..2350828,2350880..2350995,2351056..2351367,2351481..2351650)] [gbkey=CDS]	4e-42	83		ProteinEFR3[RhizoctoniasolaniAG-1IB]	CCO26584.1	3e-46
NODE_1065_length_275_cov_45.737624_g1062_i0	CTheo_5212	2.3e-155	100		lcl|KB317717.1_cds_ELU39835.1_6116 [protein=ML domain-containing protein] [protein_id=ELU39835.1] [location=join(280256..280366,280420..281615,281740..281878,282341..282477,282554..282616,282682..282691,282748..282780,282831..283591,283776..283984,284071..284131,284180..284228,284285..284361,284413..284556,284599..284677,284776..284922)] [gbkey=CDS]	5e-08	87		heatshockproteinHsp20[Rhizoctoniasolani123E]	KEP52199.1	4e-37
NODE_1066_length_275_cov_42.673267_g1063_i0	CTheo_4034	5.7e-153	100		lcl|KB317713.1_cds_ELU40352.1_5622 [protein=atypical/HisK protein kinase] [protein_id=ELU40352.1] [location=complement(join(379759..380061,380113..380127,380264..381057,381250..381463,381519..381563,381643..381882,382010..382046,382247..382376,382513..382580,382638..383230,383282..383349,383399..383483,383537..383596,383652..383684,383893..383941,384055..385495,385550..385643))] [gbkey=CDS]	0.042	100		hypotheticalproteinM422DRAFT_202256[SphaerobolusstellatusSS14]	KIJ53339.1	1e-43
NODE_1067_length_275_cov_20.509901_g1064_i0	CTheo_964	1.1e-135	100		lcl|KB317696.1_cds_ELU45945.1_29 [protein=cellular morphogenesis-related protein] [protein_id=ELU45945.1] [location=complement(join(79931..80385,80455..80731,80781..82431,82482..82677,82726..82825,82877..83030,83085..83367,83409..83603,83679..83733,83797..83953,84004..84351,84417..84526,84576..84709,84772..84846,84902..85282,85349..85470,85581..85699))] [gbkey=CDS]	7e-07	82		phosphoacetylglucosaminemutase[RhizoctoniasolaniAG-3Rhs1AP]_x0001_KEP52086.1phosphoacetylglucosaminemutase[Rhizoctoniasolani123E]	EUC66740.1	7e-54
NODE_1068_length_275_cov_1.504950_g1065_i0	CTheo_7449	1.2e-141	100		lcl|KB317702.1_cds_ELU42658.1_3314 [protein=GMC oxidoreductase] [protein_id=ELU42658.1] [location=complement(join(350492..350524,350582..350609,350719..350813,350872..351222,351304..351508,351658..351838,351894..352116,352169..352249,352356..352594,352931..353117,353174..353375,353444..353462,353522..353557,353624..353681))] [gbkey=CDS]	0.66	100		fatty-acidamidehydrolase[RhizoctoniasolaniAG-1IB]	CEL54287.1	2e-40
NODE_1069_length_275_cov_0.752475_g1066_i0	CTheo_2928	3.2e-108	99		lcl|KB317736.1_cds_ELU38133.1_7835 [protein=50S ribosomal protein L5] [protein_id=ELU38133.1] [location=229207..230067] [gbkey=CDS]	0.66	95		60SribosomalproteinL36,partial[RhizoctoniasolaniAG-3Rhs1AP]_x0001_CUA70379.1hypotheticalproteinRSOLAG22IIIB_00739[Rhizoctoniasolani]	EUC67491.1	2e-36
NODE_107_length_494_cov_74.788599_g104_i0	CTheo_1056	0	97		lcl|KB317696.1_cds_ELU45850.1_137 [protein=hypothetical protein] [protein_id=ELU45850.1] [location=complement(join(410188..410472,410515..410616,410677..410679))] [gbkey=CDS]	3e-10	88		Heatshockproteinhomologpss1[Schizosaccharomycespombe972h-][Rhizoctoniasolani]	CUA66922.1	1e-77
NODE_1070_length_274_cov_146.592040_g1067_i0	CTheo_6289	9.2e-155	100		lcl|KB317746.1_cds_ELU37649.1_8320 [protein=protein transporter SEC13] [protein_id=ELU37649.1] [location=join(49034..49036,49089..49145,49202..49572,49705..49994,50037..50131,50185..50415)] [gbkey=CDS]	3e-09	85		hypotheticalproteinRSAG8_08422,partial[RhizoctoniasolaniAG-8WAC10335]	KDN39973.1	6e-35
NODE_1071_length_274_cov_84.263682_g1068_i0	CTheo_3172	9.2e-155	100		lcl|KB317705.1_cds_ELU41746.1_4218 [protein=phosphoacetylglucosamine mutase] [protein_id=ELU41746.1] [location=join(556631..556768,556873..557174,557220..557316,557394..557783,557835..558798,558857..558936)] [gbkey=CDS]	3e-09	78		3-phosphoinositidedependentproteinkinase-1[RhizoctoniasolaniAG-1IB]	CEL61527.1	4e-24
NODE_1072_length_274_cov_78.711443_g1069_i0	CTheo_3360	2.2e-152	99		lcl|KB317714.1_cds_ELU40276.1_5698 [protein=glutamyl-tRNA(gln) amidotransferase subunit A] [protein_id=ELU40276.1] [location=complement(join(206352..206939,207008..207291,207346..207458,207679..208520))] [gbkey=CDS]	1e-05	81		hypotheticalproteinRSAG8_03617,partial[RhizoctoniasolaniAG-8WAC10335]	KDN47477.1	1e-21
NODE_1073_length_274_cov_78.079602_g1070_i0	CTheo_1166	1.9e-140	100		lcl|KB317744.1_cds_ELU37744.1_8234 [protein=casein kinase subunit II beta] [protein_id=ELU37744.1] [location=join(148947..149061,149159..149352,149402..149491,149549..149723,149784..150181,150235..150647,150811..150902,150966..151144,151289..151366)] [gbkey=CDS]	4e-27	82		hypotheticalproteinRSAG8_08311,partial[RhizoctoniasolaniAG-8WAC10335]	KDN40111.1	1e-53
NODE_1074_length_274_cov_65.104478_g1071_i0	CTheo_5953	1.3e-147	98		lcl|KB317726.1_cds_ELU38951.1_7018 [protein=hypothetical protein] [protein_id=ELU38951.1] [location=join(236511..236819,236881..237026,237069..237171)] [gbkey=CDS]	0.66	100		No_hits_found	genbank	999999
NODE_1075_length_274_cov_45.034826_g1072_i0	CTheo_3720	9.2e-155	100		lcl|KB317795.1_cds_ELU36545.1_9432 [protein=hypothetical protein] [protein_id=ELU36545.1] [location=join(29698..29779,29821..29866,29907..30077,30174..30293,30337..31055,31968..33139,33196..33385,33429..33689,33740..33826,33877..34134,34193..34251)] [gbkey=CDS]	0.66	100		hypotheticalproteinPAXINDRAFT_124931,partial[PaxillusinvolutusATCC200175]	KIJ20603.1	2e-55
NODE_1076_length_274_cov_40.552239_g1073_i0	CTheo_4461	5.5e-150	99		lcl|KB317696.1_cds_ELU45375.1_609 [protein=DnaJ domain-containing protein] [protein_id=ELU45375.1] [location=complement(join(1742993..1743238,1743290..1743632,1743696..1743778,1743846..1743952,1744026..1744220,1744429..1744489,1744554..1744689,1744750..1744816,1744949..1745120))] [gbkey=CDS]	0.0007	90		cyclin,putative[RhizoctoniasolaniAG-3Rhs1AP]_x0001_KEP55636.1cyclin,amino-terminaldomainprotein[Rhizoctoniasolani123E]	EUC62522.1	0.27
NODE_1077_length_274_cov_35.119403_g1074_i0	CTheo_3288	1.4e-153	100		lcl|KB317724.1_cds_ELU39154.1_6820 [protein=hypothetical protein] [protein_id=ELU39154.1] [location=complement(join(149919..150056,150202..150555,150667..151469,151520..151789,151838..152284,152354..152409,152504..152590,152790..152850,152938..153148))] [gbkey=CDS]	5e-17	84		hypotheticalproteinBOTBODRAFT_33837[BotryobasidiumbotryosumFD-172SS1]	KDQ13231.1	2e-44
NODE_1078_length_274_cov_24.194030_g1075_i0	CTheo_5111	3e-65	100		lcl|KB317717.1_cds_ELU39825.1_6149 [protein=SDA1 domain-containing protein] [protein_id=ELU39825.1] [location=complement(join(363145..363179,363239..363245,363302..363513,363584..363659,363708..363885,363965..364355,364497..364746))] [gbkey=CDS]	0.17	100		hypotheticalproteinAG1IA_08970[RhizoctoniasolaniAG-1IA]	ELU36997.1	4e-39
NODE_1079_length_273_cov_192.150000_g1076_i0	CTheo_2667	3.6e-154	100		lcl|KB317697.1_cds_ELU44240.1_1729 [protein=Histone domain-containing protein] [protein_id=ELU44240.1] [location=join(522239..522274,522321..522417,522468..522586)] [gbkey=CDS]	6e-66	89		cullin1[RhizoctoniasolaniAG-3Rhs1AP]_x0001_KEP54694.1putativeSCFcomplexproteincullin1[Rhizoctoniasolani123E]	EUC67316.1	5e-50
NODE_108_length_491_cov_217.698565_g105_i0	CTheo_2416	3.7e-180	99		lcl|KB317696.1_cds_ELU45290.1_692 [protein=thiazole biosynthetic enzyme] [protein_id=ELU45290.1] [location=join(2010168..2010220,2010552..2010867,2010921..2011036,2011092..2011826,2011967..2012028,2012111..2012287,2012343..2012539,2012661..2012720,2013021..2013282,2013430..2013851,2013923..2014210,2014264..2014400,2014593..2014697,2014804..2014880,2014958..2015004,2015064..2015174)] [gbkey=CDS]	1e-15	82		thiaminethiazolesynthase[RhizoctoniasolaniAG-3Rhs1AP]	EUC66166.1	2e-101
NODE_1080_length_273_cov_124.305000_g1077_i0	CTheo_4064	3.6e-154	100		lcl|KB317704.1_cds_ELU42111.1_3857 [protein=pyrBI operon leader peptide domain-containing protein] [protein_id=ELU42111.1] [location=409643..409861] [gbkey=CDS]	1e-20	95		ubiquitin-activatingenzymeE1[Rhizoctoniasolani]	CUA67734.1	5e-49
NODE_1081_length_273_cov_90.070000_g1078_i0	CTheo_1706	7.6e-140	100		lcl|KB317715.1_cds_ELU40143.1_5822 [protein=Got1 domain-containing protein] [protein_id=ELU40143.1] [location=complement(join(157013..157038,157095..157205,157266..157510,157620..157720,157929..158013,158072..158166,158220..158411,158477..158497,158553..158608,158663..158807,158860..158904))] [gbkey=CDS]	0.011	83		ribonucleaseII[RhizoctoniasolaniAG-1IA]	ELU40415.1	2e-06
NODE_1082_length_273_cov_83.845000_g1079_i0	CTheo_3472	2.2e-152	100		lcl|KB317740.1_cds_ELU37938.1_8033 [protein=hypothetical protein] [protein_id=ELU37938.1] [location=complement(join(137451..137531,137596..137771,137823..137982,138038..138236,138293..138508,138583..138921,139013..139352,139404..139542,139596..139699,139760..139859,139900..140037))] [gbkey=CDS]	0.042	92		minichromosomemaintenanceprotein3[RhizoctoniasolaniAG-1IB]_x0001_CEL51698.1DNAreplicationlicensingfactormcm3OS=Schizosaccharomycespombe(strain972/ATCC24843)GN=mcm3PE=1SV=2[RhizoctoniasolaniAG-1IB]	CCO27761.1	2e-33
NODE_1083_length_273_cov_80.030000_g1080_i0	CTheo_7881	5.6e-116	91		lcl|KB317696.1_cds_ELU44437.1_1521 [protein=cullin-1] [protein_id=ELU44437.1] [location=join(4526575..4526672,4526732..4526847,4526916..4527163,4527226..4527603,4527655..4527748,4527796..4527944,4528000..4528092,4528157..4528306,4528358..4529012,4529063..4529079,4529129..4529241,4529296..4529314,4529374..4529457,4529510..4529548,4529599..4529637)] [gbkey=CDS]	7e-38	83		ATP-bindingcassettesub-familyBmember6,mitochondrial[Musmusculus][Rhizoctoniasolani]	CUA70460.1	8e-16
NODE_1084_length_273_cov_56.905000_g1081_i0	CTheo_196	3.6e-154	100		lcl|KB317696.1_cds_ELU45435.1_534 [protein=ubiquitin-activating enzyme E1 1] [protein_id=ELU45435.1] [location=complement(join(1544014..1544355,1544409..1544570,1544643..1544795,1544836..1544967,1545117..1545302,1545360..1545434,1545494..1545665,1545817..1546000,1546189..1546923,1546977..1547247,1547502..1547732,1547778..1547879,1547934..1548007,1548078..1548088,1548143..1548201))] [gbkey=CDS]	2e-07	80		MIPdomain-containingprotein[RhizoctoniasolaniAG-1IA]	ELU43232.1	4e-51
NODE_1085_length_273_cov_40.035000_g1082_i0	CTheo_831	3.6e-154	100		lcl|KB317713.1_cds_ELU40415.1_5554 [protein=ribonuclease II] [protein_id=ELU40415.1] [location=join(187701..188541,188666..188694,188763..188825,188948..189010,189246..189682,189740..192227)] [gbkey=CDS]	7e-07	82		putativeproteinC4H3,03c[RhizoctoniasolaniAG-1IB]	CCO28393.1	3e-49
NODE_1086_length_273_cov_35.420000_g1083_i0	CTheo_2444	2.1e-149	99		lcl|KB317722.1_cds_ELU39292.1_6678 [protein=mannoprotein] [protein_id=ELU39292.1] [location=complement(join(335006..335895,335946..336066,336150..336248))] [gbkey=CDS]	0.66	91		proteindisulfideisomerasefamilyA,member6[RhizoctoniasolaniAG-1IB]	CEL62400.1	9e-42
NODE_1087_length_273_cov_31.825000_g1084_i0	CTheo_3701	1.4e-153	100		lcl|KB317747.1_cds_ELU37618.1_8351 [protein=SpoIIE domain-containing protein] [protein_id=ELU37618.1] [location=complement(join(17039..17177,17248..17304,17420..18706,18798..18883))] [gbkey=CDS]	0.66	95		CBSandPB1domain-containingprotein[RhizoctoniasolaniAG-1IA]	ELU44888.1	5e-25
NODE_1088_length_273_cov_26.950000_g1085_i0	CTheo_2686	3.6e-154	100		lcl|KB317700.1_cds_ELU43232.1_2737 [protein=MIP domain-containing protein] [protein_id=ELU43232.1] [location=complement(join(439066..439150,439205..439290,439340..439380,439438..439508,439564..439702,439760..439772,439856..440071,440389..440425,440486..440758,440799..440926))] [gbkey=CDS]	6e-32	84		hypotheticalproteinRSOLAG22IIIB_07738[Rhizoctoniasolani]	CUA68063.1	1e-10
NODE_1089_length_272_cov_169.316583_g1086_i0	CTheo_1551	1.4e-153	100		lcl|KB317699.1_cds_ELU43493.1_2474 [protein=glycoside hydrolase family 15 protein] [protein_id=ELU43493.1] [location=join(708276..708340,708396..708423,708474..708560,708611..708679,708814..708832,708883..709037,709097..709290,709333..709513,709563..709845,709919..710053,710475..710485,710542..710628,710697..710874,710944..711090,711147..711266,711331..711438,711496..711656,711753..711775,712067.…	5e-17	84		TranscriptioninitiationfactorIIBOS=Schizosaccharomycespombe(strain972/ATCC24843)GN=sua7PE=3SV=1[RhizoctoniasolaniAG-1IB]	CEL59763.1	2e-55
NODE_109_length_491_cov_93.543062_g106_i0	CTheo_3881	0	99		lcl|KB317850.1_cds_ELU36326.1_9644 [protein=NADPH oxidase B] [protein_id=ELU36326.1] [location=complement(join(226..295,382..587,657..809,885..1067,1247..1330))] [gbkey=CDS]	3e-84	86		Superoxide-generatingNADPHoxidaseheavychainsubunitA[Rhizoctoniasolani]	CUA72754.1	3e-110
NODE_1090_length_272_cov_101.331658_g1087_i0	CTheo_6839	1.4e-113	92		lcl|KB317709.1_cds_ELU41042.1_4930 [protein=protein disulfide isomerase] [protein_id=ELU41042.1] [location=join(40428..40543,40678..40713,40764..40867,40928..41009,41062..41162,41233..41433,41493..41596,41652..41861,42040..42162)] [gbkey=CDS]	3e-09	85		ubiquinol-cytochromecreductaseiron-sulfursubunit[Rhizoctoniasolani]	CUA70615.1	1e-32
NODE_1091_length_272_cov_87.311558_g1088_i0	CTheo_2447	8.4e-149	99		lcl|KB317696.1_cds_ELU44888.1_1084 [protein=CBS and PB1 domain-containing protein] [protein_id=ELU44888.1] [location=join(3299818..3299985,3300043..3300309,3300376..3300510,3300567..3301080,3301138..3301232,3301283..3301785,3301835..3301853)] [gbkey=CDS]	3e-18	88		hypotheticalproteinRSOLAG1IB_09195[RhizoctoniasolaniAG-1IB]	CEL59911.1	3e-30
NODE_1092_length_272_cov_82.025126_g1089_i0	CTheo_6248	8.4e-149	99		lcl|KB317719.1_cds_ELU39652.1_6318 [protein=Nucleoplasmin domain-containing protein] [protein_id=ELU39652.1] [location=complement(join(100288..100338,100416..100440,100496..100872,100929..100967))] [gbkey=CDS]	0.042	100		surfeitlocusprotein5subunit22ofmediatorcomplexprotein[RhizoctoniasolaniAG-3Rhs1AP]_x0001_KEP52196.1surfeitlocusprotein5subunit22ofmediatorcomplexprotein[Rhizoctoniasolani123E]	EUC54576.1	2e-52
NODE_1093_length_272_cov_76.120603_g1090_i0	CTheo_1235	5.6e-153	100		lcl|KB317696.1_cds_ELU45667.1_311 [protein=transcription initiation factor IIB] [protein_id=ELU45667.1] [location=complement(join(944357..945199,945312..945533))] [gbkey=CDS]	1e-63	86		pNRC100replicationproteinH-like[RhizoctoniasolaniAG-1IB]	CEL63042.1	6e-42
NODE_1094_length_272_cov_30.170854_g1091_i0	CTheo_5262	1.4e-153	100		lcl|KB317709.1_cds_ELU40917.1_5058 [protein=ubiquinol-cytochrome c reductase iron-sulfur subunit] [protein_id=ELU40917.1] [location=join(512935..512988,513072..513194,513254..513575,513631..514051,514095..514230,514279..514341)] [gbkey=CDS]	5e-17	87		spermine/spermidinesynthase[Rhizoctoniasolani123E]	KEP48130.1	9e-36
NODE_1095_length_271_cov_101.257576_g1092_i0	CTheo_6786	8.7e-152	100		lcl|KB317721.1_cds_ELU39463.1_6498 [protein=uroporphyrin-III C-methyltransferase] [protein_id=ELU39463.1] [location=complement(join(45989..46010,46088..47289,47341..47554,47619..47827,48258..48392,48454..48493,48614..48726,48782..49108,49296..49336,49392..49556,49610..49709))] [gbkey=CDS]	0.042	100		alpha/betahydrolasefamilydomain-containingprotein[RhizoctoniasolaniAG-1IA]	ELU45579.1	6e-24
NODE_1096_length_271_cov_97.863636_g1093_i0	CTheo_474	5.6e-153	100		lcl|KB317711.1_cds_ELU40786.1_5229 [protein=Med22 domain-containing protein] [protein_id=ELU40786.1] [location=complement(join(146835..146946,147083..147330,147384..147737))] [gbkey=CDS]	8e-13	85		UncharacterizedproteinMSYG_3725[MalasseziasympodialisATCC42132]	SHO79376.1	7e-11
NODE_1097_length_271_cov_80.878788_g1094_i0	CTheo_3925	5.6e-153	100		lcl|KB317848.1_cds_ELU36331.1_9640 [protein=WD-repeat-containing protein] [protein_id=ELU36331.1] [location=complement(join(3670..5068,5110..5153))] [gbkey=CDS]	2.6	100		hypotheticalproteinBN14_05295[RhizoctoniasolaniAG-1IB]	CCO31257.1	5e-30
NODE_1098_length_271_cov_77.611111_g1095_i0	CTheo_3118	5.6e-153	100		lcl|KB317701.1_cds_ELU42913.1_3059 [protein=hypothetical protein] [protein_id=ELU42913.1] [location=join(501388..501582,501638..502042,502119..502587,502636..502771,502829..503096)] [gbkey=CDS]	0.65	100		hypotheticalproteinRSOLAG22IIIB_01591[Rhizoctoniasolani]	CUA74956.1	4e-20
NODE_1099_length_271_cov_73.858586_g1096_i0	CTheo_1177	5.6e-153	100		lcl|KB317856.1_cds_ELU36306.1_9661 [protein=dihydroorotate dehydrogenase] [protein_id=ELU36306.1] [location=join(4486..4543,4602..4660,4738..5266,5320..5963)] [gbkey=CDS]	2.6	100		phosphoglyceratemutase[Rhizoctoniasolani]	CUA76015.1	5e-47
NODE_11_length_889_cov_693.192402_g10_i0	CTheo_4448	0	99		lcl|KB317726.1_cds_ELU38941.1_7030 [protein=elongation factor 3] [protein_id=ELU38941.1] [location=complement(join(270833..271408,271465..272213,272264..272611,272670..272841))] [gbkey=CDS]	0	88		glucan1,3-beta-glucosidase[RhizoctoniasolaniAG-1IB]	CEL53013.1	1e-160
NODE_110_length_490_cov_120.069544_g107_i0	CTheo_7871	0	100		lcl|KB317750.1_cds_ELU37457.1_8517 [protein=hypothetical protein] [protein_id=ELU37457.1] [location=complement(join(126633..126640,126703..126765,126826..126926,126976..127298,127345..127449,127500..127595,127645..127725,127793..127879))] [gbkey=CDS]	0.31	100		No_hits_found	genbank	999999
NODE_1100_length_271_cov_51.656566_g1097_i0	CTheo_3987	4.8e-141	100		lcl|KB317757.1_cds_ELU37199.1_8771 [protein=exo-beta-1,3-glucanase] [protein_id=ELU37199.1] [location=join(86104..86143,86208..86343,86576..87403,87454..87631,87689..87800,87842..87983,88050..88214,88273..88410,88470..88839)] [gbkey=CDS]	0.65	100		TCP-1chaperoninfamilyproteinalphasubunit[RhizoctoniasolaniAG-3Rhs1AP]	EUC62144.1	6e-50
NODE_1101_length_271_cov_51.535354_g1098_i0	CTheo_4318	3.5e-151	100		lcl|KB317728.1_cds_ELU38838.1_7133 [protein=hypothetical protein] [protein_id=ELU38838.1] [location=complement(join(29669..29723,29905..30919,30963..31254))] [gbkey=CDS]	1e-05	96		hypotheticalproteinAZE42_13984,partial[Rhizopogonvesiculosus]	OJA11680.1	2e-51
NODE_1102_length_271_cov_50.313131_g1099_i0	CTheo_122	1.4e-150	99		lcl|KB317730.1_cds_ELU38588.1_7381 [protein=hypothetical protein] [protein_id=ELU38588.1] [location=complement(join(265915..266778,266948..267105,267159..267410,267472..267754,267812..268207,268254..268323,268379..268542,268597..268795,268849..268959,269101..269104,269171..269296,269344..269497))] [gbkey=CDS]	0.65	100		putativemembraneproteinYFL054C[SaccharomycescerevisiaeS288c][Rhizoctoniasolani]	CUA73764.1	6e-21
NODE_1103_length_271_cov_47.434343_g1100_i0	CTheo_796	5.6e-153	100		lcl|KB317713.1_cds_ELU40450.1_5516 [protein=phosphoglycerate mutase] [protein_id=ELU40450.1] [location=join(80755..80758,80799..80906,81014..81073,81188..82370,82416..83359,83443..83455,83727..83894,83940..84306,84379..84529,84580..84827,84895..85131,85178..85243,85291..85584)] [gbkey=CDS]	5e-11	84		hypotheticalproteinRSOL_019890[RhizoctoniasolaniAG-3Rhs1AP]_x0001_KEP55089.1hypotheticalproteinV565_008640[Rhizoctoniasolani123E]	EUC53921.1	7e-17
NODE_1104_length_271_cov_45.111111_g1101_i0	CTheo_85	5.6e-153	100		lcl|KB317731.1_cds_ELU38534.1_7441 [protein=dihydrolipoyl dehydrogenase] [protein_id=ELU38534.1] [location=join(172516..172627,172684..172733,172795..172939,172988..173507,173552..173865,173922..174011,174063..174205,174262..174367,174469..174521,174580..174645)] [gbkey=CDS]	0.17	100		40SribosomalproteinS23,partial[RhizoctoniasolaniAG-3Rhs1AP]_x0001_KEP51339.140SribosomalproteinS23[Rhizoctoniasolani123E]_x0001_CEL60845.140SribosomalproteinS23OS=Neurosporacrassa(strainATCC24698/74-OR23-1A/CBS708,71/DSM1257/FGSC987)GN=rps-23PE=3SV=1[RhizoctoniasolaniAG-1IB]_x0001_CUA66779.140SribosomalproteinS23[CandidaglabrataCBS138][Rhizoctoniasolani]	EUC64183.1	5e-54
NODE_1105_length_271_cov_43.555556_g1102_i0	CTheo_1533	2.2e-152	100		lcl|KB317730.1_cds_ELU38673.1_7297 [protein=elongation factor 2] [protein_id=ELU38673.1] [location=join(15825..16055,16214..16268,16311..16373,16426..16626,16680..18025,18083..18529,18579..18989,19045..19086)] [gbkey=CDS]	3e-52	84		chromatinmodification-relatedproteinEAF3[RhizoctoniasolaniAG-1IA]	ELU41310.1	2e-47
NODE_1106_length_271_cov_41.989899_g1103_i0	CTheo_3375	1.1e-132	97		lcl|KB317728.1_cds_ELU38805.1_7165 [protein=hypothetical protein] [protein_id=ELU38805.1] [location=join(127661..127793,127858..128034,128103..128178,128324..128417)] [gbkey=CDS]	0.65	100		hypotheticalproteinRSOLAG1IB_12384[RhizoctoniasolaniAG-1IB]	CEL60575.1	2e-20
NODE_1107_length_271_cov_40.959596_g1104_i0	CTheo_3628	3.4e-114	100		lcl|KB317718.1_cds_ELU39715.1_6258 [protein=fungal zn(2)-Cys(6) binuclear cluster domain-containing protein] [protein_id=ELU39715.1] [location=complement(join(291393..291968,292257..292319,292528..292794,292894..293025,293125..293583,293631..293911,293963..294513,294557..294612))] [gbkey=CDS]	0.65	100		hypotheticalproteinJAAARDRAFT_120333[JaapiaargillaceaMUCL33604]	KDQ63043.1	4e-06
NODE_1108_length_271_cov_31.878788_g1105_i0	CTheo_3972	2.1e-149	100		lcl|KB317702.1_cds_ELU42635.1_3354 [protein=40S ribosomal protein S23] [protein_id=ELU42635.1] [location=complement(join(480301..480363,480433..480588,480642..480833,480890..480946,481025..481179,481221..481431,481492..481701))] [gbkey=CDS]	3e-86	91		metallo-beta-lactamasesuperfamilyprotein[RhizoctoniasolaniAG-3Rhs1AP]_x0001_KEP54746.1metallo-beta-lactamasesuperfamilyprotein[Rhizoctoniasolani123E]	EUC57819.1	3e-17
NODE_1109_length_270_cov_106.314721_g1106_i0	CTheo_4254	2.2e-152	100		lcl|KB317707.1_cds_ELU41310.1_4645 [protein=chromatin modification-related protein EAF3] [protein_id=ELU41310.1] [location=join(150036..150110,150172..150474,150529..150750,150871..150985,151036..151205)] [gbkey=CDS]	0.042	85		ATP-dependenthelicaseRRM3,partial[Rhizoctoniasolani123E]	KEP45309.1	2e-34
NODE_111_length_489_cov_237.230769_g108_i0	CTheo_288	0	99		lcl|KB317789.1_cds_ELU36604.1_9366 [protein=zf-C3HC4 domain-containing protein] [protein_id=ELU36604.1] [location=join(28113..28205,28252..28632,28682..28770,28817..29975)] [gbkey=CDS]	1.2	100		hypotheticalproteinRSOLAG1IB_05427[RhizoctoniasolaniAG-1IB]	CEL63666.1	2e-29
NODE_1110_length_270_cov_98.365482_g1107_i0	CTheo_7178	3.2e-145	99		lcl|KB317705.1_cds_ELU41684.1_4276 [protein=hypothetical protein] [protein_id=ELU41684.1] [location=join(723002..723097,723139..723593,723646..724476,724527..724554)] [gbkey=CDS]	0.16	100		prefoldinsubunit4[Rhizoctoniasolani]	CUA66894.1	2e-27
NODE_1111_length_270_cov_91.873096_g1108_i0	CTheo_1496	2.2e-152	100		lcl|KB317720.1_cds_ELU39572.1_6398 [protein=hypothetical protein] [protein_id=ELU39572.1] [location=complement(join(61980..62066,62123..62194,62249..62405,62482..62574,62639..62937,62993..63454,63508..63628,63689..63905,63968..64508))] [gbkey=CDS]	0.16	100		AGC/AKTkinasegad8[RhizoctoniasolaniAG-3Rhs1AP]	EUC63451.1	6e-49
NODE_1112_length_270_cov_78.898477_g1109_i0	CTheo_1097	8.1e-146	99		lcl|KB317696.1_cds_ELU45816.1_179 [protein=beta-lactamase superfamily domain-containing protein] [protein_id=ELU45816.1] [location=complement(join(534271..534706,534750..534866,534918..535089,535191..535446,535504..535699,535968..536500,536558..536592,536636..536901,537008..537163,537266..537309,537635..537709,537767..537943,538119..538289))] [gbkey=CDS]	0.003	92		50SribosomalproteinL16[Brucellasuis1330][Rhizoctoniasolani]	CUA71020.1	8e-40
NODE_1113_length_270_cov_50.507614_g1110_i0	CTheo_6479	2.2e-152	100		lcl|KB317696.1_cds_ELU45702.1_268 [protein=CDC14 domain-containing protein] [protein_id=ELU45702.1] [location=complement(join(804224..806219,806279..806532,806583..806776,806824..806980,807022..807048))] [gbkey=CDS]	0.65	100		ABCtransporterGfamilymember11[Rhizoctoniasolani]	CUA72127.1	2e-49
NODE_1114_length_270_cov_46.426396_g1111_i0	CTheo_552	2.2e-152	100		lcl|KB317702.1_cds_ELU42516.1_3465 [protein=prefoldin subunit domain-containing protein] [protein_id=ELU42516.1] [location=complement(join(815890..816172,816257..816327,816494..816502))] [gbkey=CDS]	0.65	95		HMG(highmobilitygroup)boxprotein[Rhizoctoniasolani123E]	KEP51041.1	0.007
NODE_1115_length_270_cov_25.005076_g1112_i0	CTheo_690	2.1e-149	99		lcl|KB317726.1_cds_ELU38979.1_6998 [protein=proliferation-associated serine/threonine protein kinase] [protein_id=ELU38979.1] [location=join(192707..192731,192814..193149,193214..193301,193403..193500,193582..193757,193827..193949,194001..194071,194125..194256,194318..194483)] [gbkey=CDS]	9e-25	85		hypotheticalproteinRSAG8_08832,partial[RhizoctoniasolaniAG-8WAC10335]	KDN39426.1	1e-48
NODE_1116_length_269_cov_105.091837_g1113_i0	CTheo_3692	4.8e-141	100		lcl|KB317697.1_cds_ELU44383.1_1600 [protein=54S ribosomal protein L16] [protein_id=ELU44383.1] [location=complement(join(89969..90159,90282..90473,90534..90598,90648..90703,90754..91092))] [gbkey=CDS]	4e-08	78		aminoacidpermease[RhizoctoniasolaniAG-1IA]	ELU37892.1	2e-48
NODE_1117_length_269_cov_98.750000_g1114_i0	CTheo_8465	8.7e-152	100		lcl|KB317698.1_cds_ELU43745.1_2225 [protein=ABC transporter] [protein_id=ELU43745.1] [location=join(1005269..1005355,1005397..1005794,1005846..1006041,1006091..1006349,1006404..1006564)] [gbkey=CDS]	2e-35	83		hypotheticalproteinI316_02699[KwoniellaheveanensisBCC8398]	OCF35644.1	2e-05
NODE_1118_length_269_cov_97.377551_g1115_i0	CTheo_6031	8.7e-152	100		lcl|KB317700.1_cds_ELU43130.1_2851 [protein=Rhomboid domain-containing protein] [protein_id=ELU43130.1] [location=join(741467..741779,742069..742123,742173..742331,742415..742579,742799..742888,742941..742968,743026..743183,743478..744858)] [gbkey=CDS]	0.65	100		glutamatedehydrogenase[RhizoctoniasolaniAG-1IB]	CEL62702.1	9e-49
NODE_1119_length_269_cov_92.591837_g1116_i0	CTheo_2618	8.7e-152	100		lcl|KB317705.1_cds_ELU41942.1_4025 [protein=AMMECR1 domain-containing protein] [protein_id=ELU41942.1] [location=complement(join(41327..41414,41476..41626,41761..43449,43506..43757,43884..44298,44372..44587,44743..45110,45187..45434,45523..45734,45783..45842,45923..45925))] [gbkey=CDS]	0.65	100		BRCA1-associatedprotein[Rhizoctoniasolani]	CUA78091.1	4e-46
NODE_112_length_489_cov_83.771635_g109_i0	CTheo_5851	1.1e-158	99		lcl|KB317708.1_cds_ELU41077.1_4893 [protein=aromatic amino acid family biosynthesis-related protein] [protein_id=ELU41077.1] [location=join(410978..411013,411061..412233,412363..412548,412613..412831)] [gbkey=CDS]	1e-09	81		eukaryoticcytochromeb561protein,partial[RhizoctoniasolaniAG-3Rhs1AP]	EUC65057.1	1e-75
NODE_1120_length_269_cov_85.627551_g1117_i0	CTheo_4324	1e-129	99		lcl|KB317741.1_cds_ELU37892.1_8085 [protein=amino acid permease] [protein_id=ELU37892.1] [location=join(164394..164611,164661..164766,164821..164934,164990..165081,165137..165263,165305..165425,165480..165730,165808..166056,166107..166235,166327..166602)] [gbkey=CDS]	2e-47	86		H/ACAribonucleoproteincomplexsubunit1[Rhizoctoniasolani]	CUA75051.1	5e-57
NODE_1121_length_269_cov_45.566327_g1118_i0	CTheo_1333	2.1e-149	99		lcl|KB317735.1_cds_ELU38267.1_7728 [protein=Ras guanine-nucleotide exchange protein, putative] [protein_id=ELU38267.1] [location=join(120418..120755,120800..123995,124041..124257,124322..124486,124531..124636,124692..124794)] [gbkey=CDS]	0.65	100		hypotheticalproteinBN14_10113[RhizoctoniasolaniAG-1IB]	CCO35991.1	2e-43
NODE_1122_length_269_cov_45.515306_g1119_i0	CTheo_2972	3.4e-151	100		lcl|KB317696.1_cds_ELU45026.1_923 [protein=ferric reductase NAD binding domain-containing protein] [protein_id=ELU45026.1] [location=complement(join(2828577..2828759,2828827..2829025,2829075..2829228,2829532..2830527,2830581..2831769,2831826..2832772,2832813..2832840))] [gbkey=CDS]	0.16	100		hypotheticalproteinRSOL_079510[RhizoctoniasolaniAG-3Rhs1AP]	EUC54971.1	2e-34
NODE_1123_length_269_cov_40.806122_g1120_i0	CTheo_4120	8.7e-152	100		lcl|KB317699.1_cds_ELU43559.1_2420 [protein=BRCA1-associated protein] [protein_id=ELU43559.1] [location=join(562490..562754,562801..563083,563136..563241,563289..563526,563620..564518)] [gbkey=CDS]	3e-12	84		hypotheticalproteinAG1IA_00064[RhizoctoniasolaniAG-1IA]	ELU45906.1	7e-45
NODE_1124_length_269_cov_32.959184_g1121_i0	CTheo_37	2e-143	99		lcl|KB317696.1_cds_ELU44662.1_1293 [protein=Gar1 domain-containing protein] [protein_id=ELU44662.1] [location=complement(join(3880902..3881102,3881158..3881594,3881642..3881750,3881886..3882003,3882060..3882397,3882450..3882467,3882521..3882740,3882798..3882910,3882960..3883052,3883215..3883330,3883450..3883698,3883767..3884153,3884199..3884256))] [gbkey=CDS]	1e-26	80		Septinhomologspn4OS=Schizosaccharomycespombe(strain972/ATCC24843)GN=spn4PE=1SV=1[RhizoctoniasolaniAG-1IB]	CEL53039.1	2e-54
NODE_1125_length_269_cov_30.642857_g1122_i0	CTheo_7917	3.4e-151	100		lcl|KB317704.1_cds_ELU42074.1_3897 [protein=cytochrome b2] [protein_id=ELU42074.1] [location=join(538696..538771,538831..538915,538964..539026,539084..539399,539461..539547,539724..539943,540115..540455,540511..540759)] [gbkey=CDS]	0.65	100		hypotheticalproteinRSAG8_05606,partial[RhizoctoniasolaniAG-8WAC10335]	KDN44342.1	1e-09
NODE_1126_length_269_cov_28.081633_g1123_i0	CTheo_7400	8.7e-152	100		lcl|KB317721.1_cds_ELU39466.1_6501 [protein=Tyrosinase domain-containing protein] [protein_id=ELU39466.1] [location=join(61300..61332,61515..61767,61822..61976,62125..62373,62445..62586,62630..62740,62798..62949,63023..63210,63253..63333,63416..63614)] [gbkey=CDS]	0.65	100		copper/zincsuperoxidedismutasedomain-containingprotein[RhizoctoniasolaniAG-1IA]	ELU37682.1	1e-36
NODE_1127_length_268_cov_143.030769_g1124_i0	CTheo_999	3.4e-151	100		lcl|KB317696.1_cds_ELU45906.1_64 [protein=hypothetical protein] [protein_id=ELU45906.1] [location=complement(join(217128..217982,218045..218053))] [gbkey=CDS]	3e-06	78		NADPH-dependentmethylglyoxalreductaseGRE2protein,putative[RhizoctoniasolaniAG-3Rhs1AP]_x0001_KEP48812.1putativeNADPH-dependentmethylglyoxalreductaseGRE2protein[Rhizoctoniasolani123E]	EUC62430.1	2e-33
NODE_1128_length_268_cov_128.594872_g1125_i0	CTheo_4249	3.4e-151	100		lcl|KB317707.1_cds_ELU41324.1_4659 [protein=septin] [protein_id=ELU41324.1] [location=complement(join(172753..172875,172925..173380,173431..173548,173602..173837,173884..174048,174101..174154))] [gbkey=CDS]	4e-42	84		LOWQUALITYPROTEIN:hypotheticalproteinRSAG8_01897,partial[RhizoctoniasolaniAG-8WAC10335]	KDN49832.1	3e-50
NODE_1129_length_268_cov_108.082051_g1126_i0	CTheo_3899	3.5e-117	100		lcl|KB317696.1_cds_ELU45880.1_83 [protein=hypothetical protein] [protein_id=ELU45880.1] [location=complement(join(270031..270051,270105..270583,270679..270706))] [gbkey=CDS]	0.16	89		3-ketosteroidreductase[RhizoctoniasolaniAG-1IB]	CCO28163.1	2e-30
NODE_113_length_485_cov_152.279126_g110_i0	CTheo_1656	0	99		lcl|KB317715.1_cds_ELU40087.1_5887 [protein=eukaryotic cytochrome b561 domain-containing protein] [protein_id=ELU40087.1] [location=complement(join(331832..332024,332084..332178,332315..332599,332722..332868))] [gbkey=CDS]	5e-09	85		hypotheticalproteinBN14_08348[RhizoctoniasolaniAG-1IB]	CCO34254.1	3e-96
NODE_1130_length_268_cov_106.379487_g1127_i0	CTheo_5305	5.1e-147	99		lcl|KB317745.1_cds_ELU37682.1_8292 [protein=copper/zinc superoxide dismutase domain-containing protein] [protein_id=ELU37682.1] [location=join(148922..149192,149270..149282,149337..149394,149455..149622,149836..150118,150190..150407,150779..150877)] [gbkey=CDS]	0.01	95		T-complexprotein1subunitalphaShort=TCP-1-alpha[RhizoctoniasolaniAG-1IB]	CCO28070.1	1e-52
NODE_1131_length_268_cov_97.851282_g1128_i0	CTheo_2789	8.3e-149	99		lcl|KB317711.1_cds_ELU40625.1_5341 [protein=DUF185 domain-containing protein] [protein_id=ELU40625.1] [location=join(465839..465961,466007..466110,466160..466326,466384..466448,466492..466559,466613..466958)] [gbkey=CDS]	0.16	92		dynaminGTPase[RhizoctoniasolaniAG-3Rhs1AP]_x0001_KEP52739.1dynaminGTPase[Rhizoctoniasolani123E]	EUC57045.1	1e-25
NODE_1132_length_268_cov_83.687179_g1129_i0	CTheo_3980	3.4e-151	100		lcl|KB317702.1_cds_ELU42629.1_3348 [protein=phosphatidate cytidylyltransferase] [protein_id=ELU42629.1] [location=join(457534..457655,457716..458233,458347..458579,458639..458717,458804..458871,459002..459190,459266..459424,459484..459670,459736..459884)] [gbkey=CDS]	2e-32	84		formate/nitritetransporter[RhizoctoniasolaniAG-3Rhs1AP]	EUC62188.1	5e-48
NODE_1133_length_268_cov_80.517949_g1130_i0	CTheo_1193	3.4e-151	100		lcl|KB317706.1_cds_ELU41521.1_4455 [protein=NAD dependent epimerase/dehydratase] [protein_id=ELU41521.1] [location=join(397243..397260,397302..397623,397760..397861,397929..397969,398031..398293,398347..398501,398729..398874)] [gbkey=CDS]	2.6	100		putativetransmembraneprotein[Rhizoctoniasolani123E]	KEP51768.1	9e-30
NODE_1134_length_268_cov_79.743590_g1131_i0	CTheo_85	3.4e-151	100		lcl|KB317700.1_cds_ELU43308.1_2675 [protein=ribosomal l14p/L23e domain-containing protein] [protein_id=ELU43308.1] [location=complement(join(263834..264013,264079..264200,264271..264340,264398..264456,264499..264757))] [gbkey=CDS]	0.65	100		hypotheticalproteinV565_118280[Rhizoctoniasolani123E]	KEP48682.1	1e-15
NODE_1135_length_268_cov_75.805128_g1132_i0	CTheo_351	3.4e-151	100		lcl|KB317709.1_cds_ELU40979.1_4983 [protein=dynamin GTPase] [protein_id=ELU40979.1] [location=complement(join(195875..196123,196192..196320,196385..196584,196644..198208,198259..198805,198860..199148))] [gbkey=CDS]	1e-17	84		G2/mitotic-specificcyclin-B[RhizoctoniasolaniAG-1IB]	CCO29483.1	3e-54
NODE_1136_length_268_cov_75.779487_g1133_i0	CTheo_119	2e-146	99		lcl|KB317819.1_cds_ELU36403.1_9567 [protein=pyrolysin] [protein_id=ELU36403.1] [location=complement(join(14478..15304,15357..15933,15989..16062,16124..16212,16439..16821,16894..17184,17236..17439,17496..17753,17917..17985,18045..18131))] [gbkey=CDS]	2.6	100		hypotheticalproteinBN14_02937[RhizoctoniasolaniAG-1IB]_x0001_CEL55430.1hypotheticalproteinRSOLAG1IB_01441[RhizoctoniasolaniAG-1IB]	CCO28937.1	3e-38
NODE_1137_length_268_cov_75.666667_g1134_i0	CTheo_3639	8.3e-149	99		lcl|KB317700.1_cds_ELU43209.1_2751 [protein=hypothetical protein] [protein_id=ELU43209.1] [location=complement(join(480599..482401,482460..483721,483780..483918,483986..484000))] [gbkey=CDS]	1e-08	85		putativeeukaryotictranslationinitiationfactor5Short=eIF-5[RhizoctoniasolaniAG-1IB]_x0001_CEL58293.1putativeeukaryotictranslationinitiationfactor5OS=Schizosaccharomycespombe(strain972/ATCC24843)GN=SPAC2F7,05cPE=3SV=1[RhizoctoniasolaniAG-1IB]	CCO27851.1	2e-40
NODE_1138_length_268_cov_51.297436_g1135_i0	CTheo_4309	3e-142	98		lcl|KB317708.1_cds_ELU41127.1_4843 [protein=HhH-GPD domain-containing protein] [protein_id=ELU41127.1] [location=join(219157..219283,219442..219588,219632..219824,219866..220023,220073..220230,220281..220589,220649..220743,220953..221265)] [gbkey=CDS]	0.16	95		hypotheticalproteinRSAG8_00318,partial[RhizoctoniasolaniAG-8WAC10335]	KDN51770.1	3e-14
NODE_1139_length_268_cov_50.533333_g1136_i0	CTheo_7255	1.3e-150	100		lcl|KB317697.1_cds_ELU44380.1_1597 [protein=g2/mitotic-specific cyclin cdc13] [protein_id=ELU44380.1] [location=complement(join(72953..73177,73280..73825,73877..74731))] [gbkey=CDS]	3e-24	80		hypotheticalproteinRSOLAG22IIIB_11865[Rhizoctoniasolani]	CUA75592.1	1e-18
NODE_114_length_483_cov_92.960976_g111_i0	CTheo_8411	0	100		lcl|KB317721.1_cds_ELU39472.1_6507 [protein=carboxypeptidase C] [protein_id=ELU39472.1] [location=join(88672..88945,88990..89214,89263..89823,89873..90002,90057..90203,90250..90580,90645..90812,90946..91260,91311..91592)] [gbkey=CDS]	2e-57	82		60SribosomalproteinL4-B[Schizosaccharomycespombe972h-][Rhizoctoniasolani]	CUA69578.1	5e-92
NODE_1140_length_268_cov_46.441026_g1137_i0	CTheo_4043	3.4e-151	100		lcl|KB317724.1_cds_ELU39130.1_6844 [protein=putative atpase] [protein_id=ELU39130.1] [location=complement(join(218829..219723,219810..220436,220585..221165,221220..221452,221583..222983,223124..223208,223253..223285))] [gbkey=CDS]	2.6	100		hypotheticalproteinRSAG8_13785,partial[RhizoctoniasolaniAG-8WAC10335]	KDN33124.1	2e-51
NODE_1141_length_268_cov_46.369231_g1138_i0	CTheo_3577	2e-146	99		lcl|KB317720.1_cds_ELU39517.1_6457 [protein=SNF2 family DNA-dependent ATPase] [protein_id=ELU39517.1] [location=complement(join(335398..335529,335581..335702,335850..335954,336012..336075,336129..336324,336373..336538,336622..336829,336901..337118,337166..337269,337313..337490,337547..337745,337829..338248))] [gbkey=CDS]	0.16	100		hypotheticalproteinRSAG8_02616,partial[RhizoctoniasolaniAG-8WAC10335]	KDN48629.1	4e-36
NODE_1142_length_268_cov_45.774359_g1139_i0	CTheo_83	3.4e-151	100		lcl|KB317716.1_cds_ELU39963.1_6007 [protein=hypothetical protein] [protein_id=ELU39963.1] [location=join(315504..315552,315598..315765,315812..315996)] [gbkey=CDS]	0.041	95		hypotheticalproteinRSAG8_10519,partial[RhizoctoniasolaniAG-8WAC10335]	KDN36900.1	6e-35
NODE_1143_length_268_cov_33.958974_g1140_i0	CTheo_4979	3.4e-151	100		lcl|KB318374.1_cds_ELU36048.1_9922 [protein=cytochrome P450 domain-containing protein] [protein_id=ELU36048.1] [location=join(48..121,176..208,264..554,599..730,791..803)] [gbkey=CDS]	0.16	100		LOWQUALITYPROTEIN:hypotheticalproteinRSAG8_11509,partial[RhizoctoniasolaniAG-8WAC10335]	KDN35514.1	9e-34
NODE_1144_length_268_cov_27.630769_g1141_i0	CTheo_4243	3.4e-151	100		lcl|KB317707.1_cds_ELU41304.1_4665 [protein=histidine kinase 1, 2, 3 plant, putative] [protein_id=ELU41304.1] [location=join(186698..186935,186985..187178,187225..187468,187525..187654,187739..187990,188067..188253,188395..188610,188658..188954,188995..189153,189202..189339,189468..189645,189687..189984,190050..190195,190243..190960,191004..191107,191155..191411,191503..191655,191707..191781,1920…	1e-33	84		coatomerbeta'subunit[RhizoctoniasolaniAG-3Rhs1AP]_x0001_KEP52063.1coatomerbeta'subunit[Rhizoctoniasolani123E]	EUC66256.1	2e-39
NODE_1145_length_267_cov_105.649485_g1142_i0	CTheo_2568	1.3e-147	99		lcl|KB317705.1_cds_ELU41648.1_4309 [protein=protein phosphatase PP2A regulatory subunit A] [protein_id=ELU41648.1] [location=complement(join(811320..811482,811651..811776,811870..812191,812587..812866,812916..813253,813305..813550,813631..813718,813775..814018,814060..814307,814375..814714,814783..814945,815026..815146,815224..815310,815424..815506,815554..815782))] [gbkey=CDS]	0.16	100		F-typeH+-transportingATPasesubunitgamma[RhizoctoniasolaniAG-1IB]	CEL64056.1	2e-37
NODE_1146_length_267_cov_105.396907_g1143_i0	CTheo_3381	1.3e-150	100		lcl|KB317719.1_cds_ELU39608.1_6362 [protein=fungal specific transcription factor domain-containing protein] [protein_id=ELU39608.1] [location=complement(join(236727..236808,236856..237073,237122..237302,237475..238297,238369..239167,239227..239290,239341..239555,239602..239772))] [gbkey=CDS]	0.16	100		U2smallnuclearribonucleoproteinA'Short=U2snRNPA'[RhizoctoniasolaniAG-1IB]	CCO26238.1	1e-50
NODE_1147_length_267_cov_94.231959_g1144_i0	CTheo_4789	1.3e-150	100		lcl|KB317696.1_cds_ELU44937.1_1032 [protein=exportin-1] [protein_id=ELU44937.1] [location=complement(join(3122948..3123187,3123268..3123488,3123818..3123965,3124030..3124259,3124309..3124522,3124576..3125096,3125145..3125220,3125278..3125439,3125496..3125929,3125982..3126037,3126227..3126525,3126586..3126758,3126825..3126926,3127314..3127653,3127725..3127796))] [gbkey=CDS]	0.16	100		fungalspecifictranscriptionfactordomain-containingprotein[RhizoctoniasolaniAG-1IA]	ELU39267.1	2e-30
NODE_1148_length_267_cov_92.237113_g1145_i0	CTheo_2359	7.1e-137	98		lcl|KB317735.1_cds_ELU38280.1_7689 [protein=coatomer beta' subunit] [protein_id=ELU38280.1] [location=complement(join(8945..9158,9354..9528,9891..10172,10226..10434,10490..10606,10647..10810,10871..11112,11163..11390,11449..12024,12070..12438,12500..12596))] [gbkey=CDS]	0.16	89		ribosomalproteinS5domain2-likeprotein,partial[CylindrobasidiumtorrendiiFP15055ss-10]	KIY61775.1	5e-51
NODE_1149_length_267_cov_71.015464_g1146_i0	CTheo_8058	3.2e-145	99		lcl|KB317720.1_cds_ELU39524.1_6448 [protein=ATP synthase subunit gamma] [protein_id=ELU39524.1] [location=join(286987..287145,287214..287262,287318..287719,287773..287890,287947..288074,288131..288138)] [gbkey=CDS]	5e-17	79		fungal-specifictranscriptionfactordomainprotein[Rhizoctoniasolani123E]	KEP50418.1	8e-25
NODE_115_length_482_cov_46.596577_g112_i0	CTheo_5003	0	99		lcl|KB317701.1_cds_ELU42840.1_3130 [protein=Ras2] [protein_id=ELU42840.1] [location=complement(join(740838..741061,741125..741318,741373..741938,742009..742147,742207..742457,742508..742594,742978..743187,743268..743550,743611..743701,743757..743861,743915..743960,744076..744288))] [gbkey=CDS]	1.7e-104	85		hypotheticalproteinRSOLAG22IIIB_04641[Rhizoctoniasolani]	CUA71522.1	2e-97
NODE_1150_length_267_cov_38.891753_g1147_i0	CTheo_3954	1.3e-150	100		lcl|KB317751.1_cds_ELU37413.1_8558 [protein=homeodomain transcription factor] [protein_id=ELU37413.1] [location=complement(join(69520..69673,69763..69817,70017..70137,70207..70285,70365..70856,70903..71786,71838..72244,72298..72446,72504..72740,72791..72819))] [gbkey=CDS]	0.01	100		Eukaryotictranslationinitiationfactor3subunitBShort=eIF3b[RhizoctoniasolaniAG-1IB]	CCO34980.1	7e-56
NODE_1151_length_267_cov_35.716495_g1148_i0	CTheo_5526	8e-146	99		lcl|KB317717.1_cds_ELU39879.1_6101 [protein=heparinase II/III family protein] [protein_id=ELU39879.1] [location=complement(join(231909..235228,235284..235384,235442..235696,236163..236573,236629..237815,237874..238257,238315..238710))] [gbkey=CDS]	0.64	100		RNA-bindingprotein39[Rhizoctoniasolani]	CUA70507.1	2e-44
NODE_1152_length_266_cov_191.989637_g1149_i0	CTheo_1533	5.3e-150	100		lcl|KB317730.1_cds_ELU38673.1_7297 [protein=elongation factor 2] [protein_id=ELU38673.1] [location=join(15825..16055,16214..16268,16311..16373,16426..16626,16680..18025,18083..18529,18579..18989,19045..19086)] [gbkey=CDS]	7e-44	89		NAD(P)transhydrogenase[RhizoctoniasolaniAG-1IA]	ELU39839.1	1e-35
NODE_1153_length_266_cov_122.740933_g1150_i0	CTheo_5890	5.3e-150	100		lcl|KB317785.1_cds_ELU36642.1_9327 [protein=ParG domain-containing protein] [protein_id=ELU36642.1] [location=join(30310..30412,30459..30860,30943..31754,31833..31967,32029..32196,32237..32318,32704..32832,32952..33353,33406..33689,33743..34429,34491..34637,34681..34780,35216..36042,36120..36418,36475..37009,37068..37193,37246..37443)] [gbkey=CDS]	0.16	100		UnsaturatedglucuronylhydrolaseOS=Bacillussp,(strainGL1)GN=uglPE=1SV=1[RhizoctoniasolaniAG-1IB]	CEL57874.1	2e-30
NODE_1154_length_266_cov_97.466321_g1151_i0	CTheo_4858	5.3e-150	100		lcl|KB317806.1_cds_ELU36463.1_9503 [protein=PRT1p] [protein_id=ELU36463.1] [location=complement(join(4484..4714,4895..5530,5572..5733,5997..7020,7068..7318))] [gbkey=CDS]	0.0007	93		cytoplasmicprotein[RhizoctoniasolaniAG-1IA]	ELU41697.1	8e-38
NODE_1155_length_266_cov_70.891192_g1152_i0	CTheo_5022	2.8e-136	100		lcl|KB317710.1_cds_ELU40879.1_5087 [protein=splicing factor, CC1-like family protein] [protein_id=ELU40879.1] [location=join(116974..117101,117158..117358,117410..117544,117597..117934,117997..118084,118137..118208,118261..118366,118425..118556)] [gbkey=CDS]	6e-32	86		ribosomals10p/S20edomain-containingprotein[RhizoctoniasolaniAG-1IA]	ELU41352.1	1e-39
NODE_1156_length_266_cov_55.834197_g1153_i0	CTheo_5216	1.3e-147	99		lcl|KB317717.1_cds_ELU39839.1_6120 [protein=NAD(P) transhydrogenase] [protein_id=ELU39839.1] [location=complement(join(288414..288531,288583..288764,288827..288961,289020..289124,289190..289411,289474..289602,289659..289768,289828..290054,290189..290294,290350..290548,290614..290755,290818..290988,291041..291152,291279..291509,291565..291921,291973..292266,292316..292393,292458..292841,292898..29…	7e-10	79		sec7domainbelongstoguaninenucleotideexchangefactors[RhizoctoniasolaniAG-1IB]	CCO27361.1	2e-27
NODE_1157_length_266_cov_50.134715_g1154_i0	CTheo_2515	5.3e-150	100		lcl|KB317696.1_cds_ELU44462.1_1491 [protein=dynein heavy chain] [protein_id=ELU44462.1] [location=join(4437535..4437823,4437875..4438151,4438419..4438829,4438885..4439327,4439380..4439546,4439722..4440310,4440397..4440483,4440573..4440658,4440715..4440933,4441058..4441270,4441320..4441730)] [gbkey=CDS]	0.16	100		hypotheticalproteinRSAG8_06958,partial[RhizoctoniasolaniAG-8WAC10335]	KDN42100.1	2e-52
NODE_1158_length_266_cov_48.668394_g1155_i0	CTheo_1878	1.2e-138	98		lcl|KB317705.1_cds_ELU41697.1_4273 [protein=cytoplasmic protein] [protein_id=ELU41697.1] [location=complement(join(710327..710509,710677..710740,710793..711131,711177..711209,711267..711468,711584..711815,711871..712055,712140..712371,712556..712653,712705..712931,712989..713250,713295..713352,713405..713765,713820..713934,713992..714049,714101..714445,714523..714776,714830..714921,714969..715041…	0.041	83		putativetransporterPB10D8,01[RhizoctoniasolaniAG-1IB]	CCO26677.1	2e-42
NODE_1159_length_266_cov_41.481865_g1156_i0	CTheo_5940	4.5e-138	98		lcl|KB317707.1_cds_ELU41352.1_4610 [protein=ribosomal s10p/S20e domain-containing protein] [protein_id=ELU41352.1] [location=complement(join(48390..49071,49126..49223))] [gbkey=CDS]	6e-32	87		hypotheticalprotein[Methylophaganitratireducenticrescens]_x0001_AFI85768.1hypotheticalproteinQ7A_2993[Methylophaganitratireducenticrescens]	WP_014708129.1	3.1
NODE_116_length_480_cov_143.395577_g113_i0	CTheo_2801	0	99		lcl|KB317729.1_cds_ELU38745.1_7232 [protein=fatty acid activator Faa4] [protein_id=ELU38745.1] [location=complement(join(45426..45965,46023..46363,46416..47355,47404..48030,48084..48119))] [gbkey=CDS]	1e-37	79		hypotheticalproteinRSOL_495650[RhizoctoniasolaniAG-3Rhs1AP]	EUC65016.1	6e-36
NODE_1160_length_265_cov_114.177083_g1157_i0	CTheo_2320	8.2e-149	100		lcl|KB317765.1_cds_ELU36991.1_8977 [protein=cytochrome P450 oxidoreductase] [protein_id=ELU36991.1] [location=join(23507..23821,23870..23954,24013..24170,24227..24380,24493..24607,24675..24782,24912..25017,25073..25294,25369..25625,25762..25788,25940..26546,26734..26961,27018..27585,27646..29078)] [gbkey=CDS]	0.64	100		phosphoglyceratekinase[RhizoctoniasolaniAG-1IB]	CEL52419.1	2e-42
NODE_1161_length_265_cov_108.244792_g1158_i0	CTheo_1511	2.1e-149	100		lcl|KB318037.1_cds_ELU36171.1_9799 [protein=TCP-1/cpn60 chaperonin family domain-containing protein] [protein_id=ELU36171.1] [location=complement(1285..1800)] [gbkey=CDS]	3e-21	84		hypotheticalproteinRSOLAG22IIIB_10500[Rhizoctoniasolani]	CUA73055.1	2e-42
NODE_1162_length_265_cov_104.984375_g1159_i0	CTheo_2942	2e-146	99		lcl|KB317706.1_cds_ELU41533.1_4434 [protein=MFS_1 domain-containing protein] [protein_id=ELU41533.1] [location=join(347213..347504,347627..347719,347769..348052,348123..348327,348400..348719,348779..348982,349029..349133,349207..349412,349718..349766,349924..350215,350262..350551)] [gbkey=CDS]	1e-05	86		60SribosomalproteinL15[NeurosporacrassaOR74A][Rhizoctoniasolani]	CUA74000.1	6e-55
NODE_1163_length_265_cov_65.562500_g1160_i0	CTheo_6867	4.4e-135	100		lcl|KB317752.1_cds_ELU37373.1_8600 [protein=putative iron reductase] [protein_id=ELU37373.1] [location=join(84180..84294,84356..84526,84569..84623,84721..85584,85649..85868,85923..86063,86190..86287,86349..87066)] [gbkey=CDS]	0.64	100		RAD18homolog(S,cerevisiae)[RhizoctoniasolaniAG-1IB]	CEL51673.1	2e-17
NODE_1164_length_265_cov_56.916667_g1161_i0	CTheo_3530	3e-142	98		lcl|KB317707.1_cds_ELU41355.1_4613 [protein=pantothenate transporter] [protein_id=ELU41355.1] [location=join(55820..55932,55992..56449,56490..56684,56744..56897,56950..57052,57107..57285,57340..57426,57479..57665,57821..57925)] [gbkey=CDS]	0.16	100		ATPdependentDNAhelicase[RhizoctoniasolaniAG-1IA]	ELU35902.1	2e-52
NODE_1165_length_265_cov_54.500000_g1162_i0	CTheo_6066	3e-142	98		lcl|KB317719.1_cds_ELU39645.1_6326 [protein=hypothetical protein] [protein_id=ELU39645.1] [location=complement(join(119845..120047,120108..120480,120535..120662,120815..121021,121064..121371,121622..121808,121868..122291,122451..122575,122633..122797,122867..123037,123094..123142))] [gbkey=CDS]	0.0002	89		Mucin-2[Rhizoctoniasolani]	CUA70445.1	2e-28
NODE_1166_length_265_cov_44.536458_g1163_i0	CTheo_4341	1.2e-144	99		lcl|KB317705.1_cds_ELU41911.1_4063 [protein=60S ribosomal protein L15] [protein_id=ELU41911.1] [location=join(141956..142223,142314..142504,142554..142640,142693..142763,142816..142840)] [gbkey=CDS]	6e-69	88		dolicholkinase[RhizoctoniasolaniAG-1IB]	CEL55447.1	2e-38
NODE_1167_length_265_cov_40.057292_g1164_i0	CTheo_851	1.8e-137	100		lcl|KB317696.1_cds_ELU44934.1_1034 [protein=zf-C3HC4 domain-containing protein] [protein_id=ELU44934.1] [location=complement(join(3137931..3137976,3138026..3138071,3138126..3138825,3138880..3138995,3139060..3139196,3139295..3139417,3139466..3139557,3139606..3139717,3139790..3139932,3139982..3140012,3140067..3140164,3140210..3140604,3140648..3140720))] [gbkey=CDS]	4e-08	92		hypotheticalproteinBN14_04900[RhizoctoniasolaniAG-1IB]	CCO30868.1	4e-27
NODE_1168_length_265_cov_38.500000_g1165_i0	CTheo_4661	2.9e-139	98		lcl|KB318809.1_cds_ELU35902.1_10068 [protein=ATP dependent DNA helicase] [protein_id=ELU35902.1] [location=complement(join(187..199,251..607,660..788,833..861))] [gbkey=CDS]	2e-16	79		trehalosesynthase[clock-controlledprotein-9]protein,putative,partial[RhizoctoniasolaniAG-3Rhs1AP]	EUC56818.1	4e-51
NODE_1169_length_265_cov_36.895833_g1166_i0	CTheo_3712	3.2e-148	100		lcl|KB317696.1_cds_ELU45106.1_863 [protein=hypothetical protein] [protein_id=ELU45106.1] [location=join(2604115..2604633,2604677..2605268,2605322..2605972,2606032..2608791,2608878..2609092,2609153..2609235,2609414..2609447)] [gbkey=CDS]	1e-05	82		hypotheticalproteinRSOLAG1IB_05672[RhizoctoniasolaniAG-1IB]	CEL63907.1	2e-26
NODE_117_length_480_cov_72.425061_g114_i0	CTheo_1728	1.5e-148	95		lcl|KB317715.1_cds_ELU40118.1_5852 [protein=hypothetical protein] [protein_id=ELU40118.1] [location=join(228776..228893,228936..229087,229135..229863,229918..229992,230199..230381,230547..230799,230888..230908,230977..231207,231262..231467,231540..231638)] [gbkey=CDS]	5e-34	92		putativetransporterC11D3,18COS=Schizosaccharomycespombe(strain972/ATCC24843)GN=SPAC11D3.18cPE=3SV=1[RhizoctoniasolaniAG-1IB]	CEL56550.1	3e-76
NODE_1170_length_265_cov_16.843750_g1167_i0	CTheo_4030	2.1e-149	100		lcl|KB317696.1_cds_ELU45528.1_406 [protein=dipeptidyl peptidase III] [protein_id=ELU45528.1] [location=complement(join(1187512..1187739,1187831..1187834,1188089..1188244,1188328..1188385,1188452..1188692,1188760..1188791,1188966..1189080,1189142..1189187,1189241..1189410,1189516..1189566,1189672..1189677,1189740..1189759,1189895..1189925,1189983..1190111,1190163..1190206,1190258..1190323,1190521.…	0.64	100		MFStransporter,partial[Rhizoctoniasolani123E]	KEP46973.1	1e-36
NODE_1171_length_264_cov_239.329843_g1168_i0	CTheo_3584	4.9e-144	99		lcl|KB317700.1_cds_ELU43212.1_2754 [protein=hypothetical protein] [protein_id=ELU43212.1] [location=join(490861..491103,491157..491519)] [gbkey=CDS]	0.64	100		uridinepermeaseFui1[RhizoctoniasolaniAG-1IA]	ELU45939.1	2e-24
NODE_1172_length_264_cov_140.612565_g1169_i0	CTheo_6441	5e-147	100		lcl|KB317716.1_cds_ELU39954.1_6016 [protein=trehalose phosphorylase] [protein_id=ELU39954.1] [location=complement(join(368073..368524,368594..368726,368797..369019,369076..369317,369375..369447,369500..369640,369735..370246,370326..370757))] [gbkey=CDS]	7e-07	84		WDrepeat-containingprotein75[RhizoctoniasolaniAG-1IB]	CCO28293.1	1e-18
NODE_1173_length_264_cov_125.586387_g1170_i0	CTheo_2400	3.2e-148	100		lcl|KB317798.1_cds_ELU36499.1_9465 [protein=HSA domain-containing protein] [protein_id=ELU36499.1] [location=join(7307..7420,7486..8521,8563..9126,9182..9370,9424..9449)] [gbkey=CDS]	0.64	95		Myosin-4[Rhizoctoniasolani]	CUA74150.1	6e-40
NODE_1174_length_264_cov_90.282723_g1171_i0	CTheo_7308	8.2e-149	100		lcl|KB317727.1_cds_ELU38846.1_7125 [protein=DNA repair protein RAD1, putative] [protein_id=ELU38846.1] [location=join(313690..313968,314024..314176,314263..314387,314475..314592,314680..315248,315292..315714,315762..316020,316071..316208,316264..316386,316435..316588,316693..316754,316808..317269)] [gbkey=CDS]	0.16	100		maternalg10transcript[RhizoctoniasolaniAG-1IA]	ELU45550.1	5e-55
NODE_1175_length_264_cov_85.989529_g1172_i0	CTheo_971	2.8e-136	100		lcl|KB317708.1_cds_ELU41090.1_4880 [protein=proliferation-associated serine/threonine protein kinase] [protein_id=ELU41090.1] [location=complement(join(351783..351865,352066..352202,352299..352539,352605..352747,352810..353021,353193..353461,353768..353958,354000..354086,354148..354466,354516..354783,354830..355040,355091..355257))] [gbkey=CDS]	0.64	100		aminotransferase[RhizoctoniasolaniAG-1IB]	CEL59488.1	2e-47
NODE_1176_length_264_cov_77.586387_g1173_i0	CTheo_5206	1.4e-119	100		lcl|KB317730.1_cds_ELU38607.1_7375 [protein=zf-MYND domain-containing protein] [protein_id=ELU38607.1] [location=complement(join(237997..238012,238083..238450,238505..238625,238693..239139,239195..239607,239683..239961))] [gbkey=CDS]	0.16	100		hypotheticalproteinBN14_08172[RhizoctoniasolaniAG-1IB]_x0001_CEL60287.1hypotheticalproteinRSOLAG1IB_09511[RhizoctoniasolaniAG-1IB]	CCO34080.1	3e-31
NODE_1177_length_264_cov_76.570681_g1174_i0	CTheo_2602	2e-146	99		lcl|KB317955.1_cds_ELU36210.1_9760 [protein=hypothetical protein] [protein_id=ELU36210.1] [location=join(638..737,801..915,964..1074,1139..1514,1565..2653,2695..2787)] [gbkey=CDS]	0.64	100		hypotheticalproteinRSOLAG22IIIB_09897[Rhizoctoniasolani]	CUA71896.1	6e-39
NODE_1178_length_264_cov_74.937173_g1175_i0	CTheo_277	8.2e-149	100		lcl|KB317696.1_cds_ELU45550.1_428 [protein=maternal g10 transcript] [protein_id=ELU45550.1] [location=join(1260426..1260494,1260539..1260738,1260789..1260855,1260906..1261076)] [gbkey=CDS]	2e-13	79		hypotheticalproteinSDRG_09436[SaprolegniadiclinaVS20]_x0001_EQC32905.1hypotheticalproteinSDRG_09436[SaprolegniadiclinaVS20]	XP_008613591.1	1.5
NODE_1179_length_264_cov_38.696335_g1176_i0	CTheo_1016	1.1e-138	98		lcl|KB317696.1_cds_ELU45881.1_84 [protein=aminotransferase] [protein_id=ELU45881.1] [location=join(271001..271194,271251..271498,271553..271848,271955..272048,272122..272373,272503..272533,272594..272658,272735..272826)] [gbkey=CDS]	7e-07	83		hypotheticalproteinRSOLAG22IIIB_01827[Rhizoctoniasolani]	CUA75179.1	5e-41
NODE_118_length_478_cov_132.506173_g115_i0	CTheo_569	0	100		lcl|KB317702.1_cds_ELU42476.1_3496 [protein=hypothetical protein] [protein_id=ELU42476.1] [location=complement(join(885770..885977,886032..886173,886225..886566,886632..886674,886737..886811))] [gbkey=CDS]	2e-08	83		Minorextracellularproteasevpr[Rhizoctoniasolani]	CUA69766.1	3e-12
NODE_1180_length_264_cov_26.439791_g1177_i0	CTheo_5041	3.2e-148	100		lcl|KB317710.1_cds_ELU40856.1_5109 [protein=Tic20 domain-containing protein] [protein_id=ELU40856.1] [location=join(187904..188065,188143..188290,188375..188461,188614..188737,188793..188889)] [gbkey=CDS]	4e-05	91		hypotheticalproteinRSOLAG1IB_08214[RhizoctoniasolaniAG-1IB]	CEL56936.1	8e-36
NODE_1181_length_264_cov_11.287958_g1178_i0	CTheo_443	4e-129	100		lcl|KB317711.1_cds_ELU40709.1_5257 [protein=hypothetical protein] [protein_id=ELU40709.1] [location=join(246217..246333,246390..246461,246678..246900,247063..247625,247676..247788,247851..247901,247965..247999,248055..248140,248194..248255,248321..248336)] [gbkey=CDS]	0.64	89		nucleartransportfactor2[RhizoctoniasolaniAG-3Rhs1AP]_x0001_KEP55772.1nucleartransportfactor2[Rhizoctoniasolani123E]	EUC65174.1	2e-22
NODE_1182_length_263_cov_100.452632_g1179_i0	CTheo_3899	8.1e-112	94		lcl|KB317773.1_cds_ELU36841.1_9128 [protein=hypothetical protein] [protein_id=ELU36841.1] [location=join(7702..7842,7896..9270,9383..10809,10863..11848,11897..12308,12365..12789,12844..14494)] [gbkey=CDS]	0.16	100		hypotheticalproteinRSAG8_01059,partial[RhizoctoniasolaniAG-8WAC10335]	KDN50561.1	4e-51
NODE_1183_length_263_cov_89.200000_g1180_i0	CTheo_2861	1.3e-147	100		lcl|KB317732.1_cds_ELU38446.1_7529 [protein=HbrB domain-containing protein] [protein_id=ELU38446.1] [location=complement(join(210246..210296,210351..210825,210875..211155,211212..212096))] [gbkey=CDS]	0.63	100		mybandHSAdomainprotein[Rhizoctoniasolani123E]	KEP51229.1	3e-22
NODE_1184_length_263_cov_86.710526_g1181_i0	CTheo_7238	3.2e-148	100		lcl|KB317702.1_cds_ELU42694.1_3272 [protein=bud site selection-related protein] [protein_id=ELU42694.1] [location=complement(join(240730..240813,240869..242075,242116..243089))] [gbkey=CDS]	0.63	100		hypotheticalproteinBN14_03860[RhizoctoniasolaniAG-1IB]	CCO29839.1	9e-14
NODE_1185_length_263_cov_80.778947_g1182_i0	CTheo_2547	3.2e-148	100		lcl|KB317746.1_cds_ELU37649.1_8320 [protein=protein transporter SEC13] [protein_id=ELU37649.1] [location=join(49034..49036,49089..49145,49202..49572,49705..49994,50037..50131,50185..50415)] [gbkey=CDS]	0.63	100		hypotheticalproteinBN14_02797[RhizoctoniasolaniAG-1IB]	CCO28799.1	4e-20
NODE_1186_length_263_cov_75.684211_g1183_i0	CTheo_809	7.8e-146	99		lcl|KB317713.1_cds_ELU40425.1_5529 [protein=RNA helicase] [protein_id=ELU40425.1] [location=complement(join(120143..120265,120406..120462,120680..121018,121066..121366,121410..121832,121882..122345,122396..122648,122772..122847,122917..123113,123173..123508,123560..123609,123657..123875,123925..124187,124268..124377,124418..125249,125350..125404,125457..125955,126086..126239,126313..126460,126511…	5e-26	84		coiled-coilprotein[RhizoctoniasolaniAG-3Rhs1AP]	EUC67090.1	3e-17
NODE_1187_length_263_cov_62.194737_g1184_i0	CTheo_7277	4.7e-141	100		lcl|KB317699.1_cds_ELU43425.1_2545 [protein=hypothetical protein] [protein_id=ELU43425.1] [location=complement(join(915969..916367,916421..916636))] [gbkey=CDS]	0.041	92		hypotheticalproteinBN14_10125[RhizoctoniasolaniAG-1IB]	CCO36003.1	4e-36
NODE_1188_length_263_cov_58.178947_g1185_i0	CTheo_2017	1.4e-119	98		lcl|KB317724.1_cds_ELU39156.1_6822 [protein=hypothetical protein] [protein_id=ELU39156.1] [location=join(155507..155698,155834..155974)] [gbkey=CDS]	0.63	100		hypotheticalproteinRSAG8_04182,partial[RhizoctoniasolaniAG-8WAC10335]	KDN46529.1	2e-17
NODE_1189_length_263_cov_51.826316_g1186_i0	CTheo_4753	3.2e-148	100		lcl|KB317698.1_cds_ELU43967.1_2008 [protein=hypothetical protein] [protein_id=ELU43967.1] [location=complement(join(410703..410929,410987..411134,411200..411358,411411..411464,411516..411784,411922..411998,412051..412135,412186..412425,412496..412630,412787..412826,412906..412977))] [gbkey=CDS]	0.01	95		hypotheticalproteinRSOLAG1IB_04081[RhizoctoniasolaniAG-1IB]	CEL60842.1	4e-26
NODE_119_length_477_cov_52.136139_g116_i0	CTheo_3474	0	97		lcl|KB317708.1_cds_ELU41185.1_4781 [protein=ZZ domain-containing protein] [protein_id=ELU41185.1] [location=join(11010..11128,11198..11317,11411..11726,11784..13166,13217..13300,13349..15175)] [gbkey=CDS]	1.2	100		Heatshock70kDaprotein12A[RhizoctoniasolaniAG-1IB]_x0001_CEL62431.1Heatshock70kDaprotein12AOS=HomosapiensGN=HSPA12APE=1SV=2[RhizoctoniasolaniAG-1IB]	CCO34432.1	2e-44
NODE_1190_length_263_cov_40.452632_g1187_i0	CTheo_3515	3.2e-148	100		lcl|KB317707.1_cds_ELU41328.1_4663 [protein=glycosyl hydrolase family 10 domain-containing protein] [protein_id=ELU41328.1] [location=join(182074..182190,182238..182329,182392..182585,182637..182884)] [gbkey=CDS]	0.16	100		Endoglucanase-4[Rhizoctoniasolani]	CUA76236.1	1e-44
NODE_1191_length_263_cov_31.573684_g1188_i0	CTheo_7814	3.2e-148	100		lcl|KB317700.1_cds_ELU43376.1_2593 [protein=cell polarity protein (Tea1), putative] [protein_id=ELU43376.1] [location=join(11888..11923,11965..12332,12376..12557,12612..12720,12928..13124,13196..13357,13469..14858,14908..16413,16461..17163)] [gbkey=CDS]	7e-07	90		ribosomalproteinL19[RhizoctoniasolaniAG-3Rhs1AP]_x0001_KEP49371.1ribosomalproteinL19[Rhizoctoniasolani123E]	EUC62280.1	4e-35
NODE_1192_length_262_cov_254.116402_g1189_i0	CTheo_3186	1.6e-128	98		lcl|KB317705.1_cds_ELU41664.1_4287 [protein=hypothetical protein] [protein_id=ELU41664.1] [location=join(745963..746307,746366..746617,746670..747050)] [gbkey=CDS]	4e-05	100		GTP-bindingproteinYPT32/YPT11OS=Saccharomycescerevisiae(strainATCC204508/S288c)GN=YPT32PE=1SV=3[RhizoctoniasolaniAG-1IB]	CEL54498.1	2e-27
NODE_1193_length_262_cov_146.417989_g1190_i0	CTheo_3975	1.3e-147	100		lcl|KB318542.1_cds_ELU35990.1_9980 [protein=hypothetical protein] [protein_id=ELU35990.1] [location=join(22..138,189..344)] [gbkey=CDS]	2.5	100		hypotheticalproteinRSAG8_11114,partial[RhizoctoniasolaniAG-8WAC10335]	KDN36028.1	1e-41
NODE_1194_length_262_cov_131.121693_g1191_i0	CTheo_3390	1.3e-147	100		lcl|KB317699.1_cds_ELU43415.1_2551 [protein=hypothetical protein] [protein_id=ELU43415.1] [location=complement(join(930668..930813,930964..932026,932076..932413,932469..932547))] [gbkey=CDS]	0.04	100		glutamine--fructose-6-phosphateaminotransferase[CandidatusNiyogibacteriabacteriumRIFCSPHIGHO2_01_FULL_45_28]_x0001_OGZ30185.1glutamine--fructose-6-phosphateaminotransferase[CandidatusNiyogibacteriabacteriumRIFCSPLOWO2_02_FULL_45_13]_x0001_OGZ30931.1glutamine--fructose-6-phosphateaminotransferase[CandidatusNiyogibacteriabacteriumRIFCSPLOWO2_01_FULL_45_48]	OGZ29254.1	1.8
NODE_1195_length_262_cov_102.634921_g1192_i0	CTheo_192	3.1e-145	99		lcl|KB317817.1_cds_ELU36417.1_9553 [protein=WD40 domain-containing protein] [protein_id=ELU36417.1] [location=complement(join(10387..10528,10613..10646,10727..11396))] [gbkey=CDS]	0.16	100		Polarizedgrowthproteinrax2AltName:Full=Reverttoaxialprotein2[RhizoctoniasolaniAG-1IB]	CCO29001.1	1e-37
NODE_1196_length_262_cov_97.777778_g1193_i0	CTheo_4441	1.1e-138	99		lcl|KB317755.1_cds_ELU37257.1_8711 [protein=hypothetical protein] [protein_id=ELU37257.1] [location=join(86120..86183,86284..86523,86602..88408,88645..89002)] [gbkey=CDS]	0.04	100		elongationfactorEF-G[RhizoctoniasolaniAG-1IB]	CEL52971.1	2e-35
NODE_1197_length_262_cov_88.703704_g1194_i0	CTheo_4348	1.2e-141	99		lcl|KB317738.1_cds_ELU38042.1_7927 [protein=cytochrome P450] [protein_id=ELU38042.1] [location=complement(join(95888..95969,96021..96101,96152..96202,96259..96414,96467..96773,96819..96985,97033..97073,97132..97271,97320..97425,97480..97606,97651..97799))] [gbkey=CDS]	0.16	100		ATP-dependentRNAhelicaseDDX46/PRP5[RhizoctoniasolaniAG-1IB]	CCO33957.1	2e-40
NODE_1198_length_262_cov_85.798942_g1195_i0	CTheo_3319	1.3e-147	100		lcl|KB317714.1_cds_ELU40207.1_5754 [protein=glycogen phosphorylase] [protein_id=ELU40207.1] [location=complement(join(396044..396124,396183..396250,396314..396372,396426..396456,396507..396628,396804..396879,396932..397030,397081..397171,397250..397419,397472..397727,397778..398053,398108..398170,398220..398357,398411..398502,398555..398737,398790..398980,399034..399208,399268..399451,399502..399…	0.04	100		putativeBARadaptorprotein[Rhizoctoniasolani123E]	KEP54907.1	6e-09
NODE_1199_length_262_cov_74.925926_g1196_i0	CTheo_1461	1.3e-147	100		lcl|KB317702.1_cds_ELU42699.1_3271 [protein=bud site selection-related protein] [protein_id=ELU42699.1] [location=complement(join(238074..238129,238269..238281,238519..238652,238706..239080,239133..239512,239562..239749,239809..240384))] [gbkey=CDS]	0.0002	89		hypotheticalproteinAG1IA_07169[RhizoctoniasolaniAG-1IA]	ELU38796.1	1e-12
NODE_12_length_883_cov_227.975309_g11_i0	CTheo_2274	0	99		lcl|KB317706.1_cds_ELU41526.1_4460 [protein=eukaryotic ADP/ATP carrier] [protein_id=ELU41526.1] [location=join(408725..408766,408912..408953,409013..409190,409252..409575,409625..409736,409792..410005)] [gbkey=CDS]	0	89		hypotheticalproteinRSAG8_06499,partial[RhizoctoniasolaniAG-8WAC10335]	KDN42973.1	0
NODE_120_length_477_cov_49.517327_g117_i0	CTheo_6750	0	100		lcl|KB317696.1_cds_ELU45700.1_266 [protein=zf-C2H2 domain-containing protein] [protein_id=ELU45700.1] [location=join(794408..794500,794558..794601,794657..794981,795034..795211,795255..795331,795381..795863,796002..796118,796161..796313,796386..797326,797394..797460,797514..797626,797679..797780,797858..798297,798421..798432,798545..798619,798870..799246)] [gbkey=CDS]	1.2	100		hypotheticalproteinBN14_06243[RhizoctoniasolaniAG-1IB]	CCO32189.1	8e-13
NODE_1200_length_262_cov_68.814815_g1197_i0	CTheo_6755	3.1e-145	99		lcl|KB317696.1_cds_ELU44414.1_1555 [protein=oxaloacetate acetylhydrolase] [protein_id=ELU44414.1] [location=join(4664854..4665062,4665116..4665332,4665389..4665667,4665728..4665989,4666036..4666064,4666116..4666285,4666354..4666453)] [gbkey=CDS]	0.63	95		Transcriptionalrepressorrco-1OS=Neurosporacrassa(strainATCC24698/74-OR23-1A/CBS708,71/DSM1257/FGSC987)GN=rco-1PE=4SV=2[RhizoctoniasolaniAG-1IB]	CEL57986.1	3e-45
NODE_1201_length_262_cov_57.021164_g1198_i0	CTheo_330	1.3e-147	100		lcl|KB317696.1_cds_ELU45471.1_487 [protein=DEAD/DEAH box RNA helicase] [protein_id=ELU45471.1] [location=complement(join(1407022..1407135,1407204..1407253,1407347..1407383,1407444..1408016,1408099..1408737,1408792..1408992,1409046..1409322,1409378..1409605,1409659..1410142,1410204..1410863,1410926..1411025,1411086..1411252,1411440..1411569,1411656..1411813,1411948..1411978,1412062..1412261,141237…	3e-49	91		peptidyl-prolylcis-transisomerase-like4[RhizoctoniasolaniAG-1IB]	CEL59596.1	0.013
NODE_1202_length_262_cov_52.925926_g1199_i0	CTheo_2232	3.9e-126	96		lcl|KB317706.1_cds_ELU41456.1_4507 [protein=actin-associated protein] [protein_id=ELU41456.1] [location=join(539774..539795,539882..540081,540131..540220,540277..540363,540434..540632,540691..540998,541058..541288,541361..541468,541525..541641,541834..542078,542178..543298,543365..543492)] [gbkey=CDS]	0.0007	100		No_hits_found	genbank	999999
NODE_1203_length_262_cov_47.973545_g1200_i0	CTheo_4368	1.3e-147	100		lcl|KB317705.1_cds_ELU41937.1_4031 [protein=transcriptional repressor rco-1] [protein_id=ELU41937.1] [location=join(57782..57906,57960..58131,58213..58381,58449..58484,58539..58747,58847..58942,59074..59758,59814..59889,59943..59991,60072..60128)] [gbkey=CDS]	5e-17	85		M28Zn-peptidasefamilyprotein[RhizoctoniasolaniAG-3Rhs1AP]_x0001_KEP51964.1M28Zn-peptidasefamilyprotein[Rhizoctoniasolani123E]	EUC66703.1	7e-52
NODE_1204_length_262_cov_47.968254_g1201_i0	CTheo_1479	7.8e-146	100		lcl|KB317728.1_cds_ELU38796.1_7169 [protein=hypothetical protein] [protein_id=ELU38796.1] [location=139147..140418] [gbkey=CDS]	1e-05	88		hypotheticalproteinAG1IA_09028[RhizoctoniasolaniAG-1IA]	ELU36943.1	1e-12
NODE_1205_length_262_cov_46.444444_g1202_i0	CTheo_1092	1.3e-147	100		lcl|KB317696.1_cds_ELU45810.1_173 [protein=peptidyl-prolyl cis-trans isomerase-like 4] [protein_id=ELU45810.1] [location=join(515710..515836,515970..516182,516236..516707,516779..516905,517059..517233,517293..517613,517667..517809,517871..517909,518093..518117,518186..518329,518372..518752,518802..519199,519313..519756)] [gbkey=CDS]	0.01	100		Exocystcomplexcomponent6BAltName:Full=ExocystcomplexcomponentSec15B[RhizoctoniasolaniAG-1IB]	CCO31908.1	4e-45
NODE_1206_length_262_cov_44.666667_g1203_i0	CTheo_2339	1.3e-147	100		lcl|KB317700.1_cds_ELU43230.1_2735 [protein=bZIP transcription factor domain-containing protein] [protein_id=ELU43230.1] [location=complement(join(432766..432914,432972..433080,433132..434277,434338..434483,434532..434985))] [gbkey=CDS]	0.16	100		MFSmonocarboxylicacidtransporter[RhizoctoniasolaniAG-3Rhs1AP]_x0001_KEP54403.1MFSmonocarboxylicacidtransporter[Rhizoctoniasolani123E]	EUC67262.1	2e-35
NODE_1207_length_262_cov_38.296296_g1204_i0	CTheo_5981	4e-129	100		lcl|KB317788.1_cds_ELU36619.1_9353 [protein=cytochrome P450 monooxygenase pc-bph] [protein_id=ELU36619.1] [location=complement(join(30078..30311,30356..30371,30490..30544,30682..30742,30994..31027,31148..31597,31645..32134,32194..32370,32429..32534,32589..32647,32707..32866,32924..32980))] [gbkey=CDS]	0.63	100		YTHdomainprotein[Rhizoctoniasolani123E]	KEP55484.1	5e-06
NODE_1208_length_262_cov_38.296296_g1205_i0	CTheo_2480	1.3e-147	100		lcl|KB317754.1_cds_ELU37301.1_8670 [protein=aminopeptidase] [protein_id=ELU37301.1] [location=complement(join(22137..22184,22240..22322,22376..22445,22507..22627,22702..23057,23113..23276,23335..23406,23457..23649))] [gbkey=CDS]	0.003	100		PWWPdomain-containingprotein2[Schizosaccharomycespombe972h-][Rhizoctoniasolani]	CUA70616.1	1e-48
NODE_1209_length_262_cov_37.460317_g1206_i0	CTheo_310	1e-129	98		lcl|KB317696.1_cds_ELU45514.1_463 [protein=rsec15] [protein_id=ELU45514.1] [location=complement(join(1347285..1347666,1347768..1347922,1348000..1348155,1348294..1348398,1348457..1348558,1348620..1348895,1348992..1349113,1349175..1349469,1349549..1349803,1349915..1350082,1350141..1350194))] [gbkey=CDS]	2e-07	80		Putativeacyl-coenzymeAsynthetase[RhizoctoniasolaniAG-1IB]	CCO36971.1	2e-38
NODE_121_length_475_cov_37.385572_g118_i0	CTheo_4454	0	95		lcl|KB317722.1_cds_ELU39327.1_6632 [protein=alanyl-tRNA synthetase] [protein_id=ELU39327.1] [location=complement(join(183352..183570,183620..183709,183762..184077,184130..184524,184581..184870,184926..185325,185377..185921,185968..186159,186351..186456,186505..186771))] [gbkey=CDS]	0.3	100		elongationfactor2[RhizoctoniasolaniAG-1IA]	ELU38673.1	2e-100
NODE_1210_length_262_cov_33.380952_g1207_i0	CTheo_3942	1.3e-147	100		lcl|KB318032.1_cds_ELU36172.1_9798 [protein=hypothetical protein] [protein_id=ELU36172.1] [location=join(436..475,529..568,628..806,901..976,1018..1105,1379..1524,1675..1837)] [gbkey=CDS]	0.63	95		responsetoosmoticstress-likeprotein[RhizoctoniasolaniAG-3Rhs1AP]	EUC55729.1	2e-16
NODE_1211_length_262_cov_31.777778_g1208_i0	CTheo_231	1.3e-147	100		lcl|KB317746.1_cds_ELU37640.1_8331 [protein=fungal zn(2)-Cys(6) binuclear cluster domain-containing protein] [protein_id=ELU37640.1] [location=join(114746..114795,114860..115476,115524..115828,115883..116365,116419..116745)] [gbkey=CDS]	0.63	95		hypotheticalproteinRSOLAG22IIIB_06522[Rhizoctoniasolani]	CUA77131.1	1e-26
NODE_1212_length_262_cov_29.333333_g1209_i0	CTheo_5261	2.7e-133	100		lcl|KB317709.1_cds_ELU40915.1_5056 [protein=PWWP domain-containing protein] [protein_id=ELU40915.1] [location=complement(join(509834..510009,510472..510793,510845..510916,510970..511613,511666..511738,511799..511891))] [gbkey=CDS]	3e-06	90		hypotheticalproteinRSAG8_03075,partial[RhizoctoniasolaniAG-8WAC10335]	KDN48059.1	5e-46
NODE_1213_length_262_cov_26.888889_g1210_i0	CTheo_5200	6.2e-128	100		lcl|KB317719.1_cds_ELU39595.1_6379 [protein=AMP binding protein] [protein_id=ELU39595.1] [location=join(334529..334625,334712..335150,335207..335458,335517..335757)] [gbkey=CDS]	2e-07	79		No_hits_found	genbank	999999
NODE_1214_length_262_cov_26.037037_g1211_i0	CTheo_2660	1.3e-147	100		lcl|KB317738.1_cds_ELU38030.1_7946 [protein=DUF89 domain-containing protein] [protein_id=ELU38030.1] [location=join(166120..166183,166305..166498,166549..166723,166770..166864,166968..166971,167017..167180,167269..167408,167482..167755,167804..168154)] [gbkey=CDS]	2.5	100		PlasmamembranefusionproteinPRM1[Coprinopsiscinereaokayama7#130][Rhizoctoniasolani]	CUA75047.1	3e-31
NODE_1215_length_262_cov_25.894180_g1212_i0	CTheo_2673	5e-147	100		lcl|KB317709.1_cds_ELU40982.1_4986 [protein=hypothetical protein] [protein_id=ELU40982.1] [location=complement(join(205935..206166,206222..206274,206356..206369,206486..208564,208611..209053,209105..209158,209226..209324,209432..209559,209636..209764))] [gbkey=CDS]	0.63	100		CRISPR-associatedendonucleaseCas9[StreptococcusmutansUA159][Rhizoctoniasolani]	CUA75505.1	6e-08
NODE_1216_length_262_cov_1.338624_g1213_i0	CTheo_3341	2.8e-136	99		lcl|KB317744.1_cds_ELU37732.1_8238 [protein=tubulin alpha-1 chain] [protein_id=ELU37732.1] [location=join(160711..160778,160907..160977,161032..161090,161320..161530,161582..161883,161936..162108,162158..162725)] [gbkey=CDS]	3e-27	86		60SribosomalproteinL19[RhizoctoniasolaniAG-1IB]_x0001_CEL51757.160SribosomalproteinL19OS=DrosophilamelanogasterGN=RpL19PE=1SV=2[RhizoctoniasolaniAG-1IB]	CCO33287.1	1e-35
NODE_1217_length_261_cov_93.313830_g1214_i0	CTheo_5007	1.2e-144	99		lcl|KB317698.1_cds_ELU43752.1_2221 [protein=hypothetical protein] [protein_id=ELU43752.1] [location=complement(join(995967..996205,996264..996304,996352..996569,996629..996643))] [gbkey=CDS]	0.16	100		hypotheticalproteinBN14_07896[RhizoctoniasolaniAG-1IB]	CCO33810.1	3e-31
NODE_1218_length_261_cov_80.973404_g1215_i0	CTheo_40	5e-147	100		lcl|KB317721.1_cds_ELU39406.1_6562 [protein=SH3 domain-containing protein] [protein_id=ELU39406.1] [location=complement(join(316166..316278,316510..317089,317352..317424,317483..317621,317712..317934,318086..318294,318347..318491,318541..318547,318600..318727))] [gbkey=CDS]	0.63	100		Mitochondrialproteinimportproteinmas5[Rhizoctoniasolani]	CUA74980.1	2e-34
NODE_1219_length_261_cov_78.547872_g1216_i0	CTheo_4506	5e-147	100		lcl|KB317696.1_cds_ELU45706.1_262 [protein=hypothetical protein] [protein_id=ELU45706.1] [location=join(778503..778620,778665..778995,779060..779148,779190..779986)] [gbkey=CDS]	0.16	95		20Sproteasomesubunitbeta7[RhizoctoniasolaniAG-1IB]	CCO34393.1	1e-42
NODE_122_length_474_cov_265.568579_g119_i0	CTheo_3603	0	100		lcl|KB317717.1_cds_ELU39818.1_6152 [protein=Ser/Thr protein phosphatase] [protein_id=ELU39818.1] [location=complement(join(376041..376050,376091..376295,376358..376438,376505..376894,376956..377170,377224..377922,377976..378006,378062..378350))] [gbkey=CDS]	2e-05	100		ATP-dependentRNAhelicase[RhizoctoniasolaniAG-1IB]	CCO30428.1	8e-97
NODE_1220_length_261_cov_77.000000_g1217_i0	CTheo_192	5e-147	100		lcl|KB317696.1_cds_ELU44864.1_1107 [protein=ribosomal l19e domain-containing protein] [protein_id=ELU44864.1] [location=complement(join(3375421..3375484,3375623..3375702,3375753..3375897,3375957..3376042))] [gbkey=CDS]	6e-69	92		Cellsurfaceglycoprotein1[Rhizoctoniasolani]	CUA70237.1	1e-21
NODE_1221_length_261_cov_71.265957_g1218_i0	CTheo_3709	5e-147	100		lcl|KB317696.1_cds_ELU45096.1_867 [protein=pectate lyase domain-containing protein] [protein_id=ELU45096.1] [location=complement(join(2631246..2631450,2631518..2631617,2631674..2631869,2631981..2632159,2632220..2632270,2632328..2632567,2632622..2632725,2632774..2632950,2633013..2633138,2633179..2633396,2633459..2633726,2633789..2633857,2633917..2633967,2634526..2634638,2634847..2635071,2635127..2…	0.0002	82		hypotheticalproteinRSOL_074520,partial[RhizoctoniasolaniAG-3Rhs1AP]	EUC54818.1	4e-08
NODE_1222_length_261_cov_16.372340_g1219_i0	CTheo_99	5e-147	100		lcl|KB317732.1_cds_ELU38481.1_7499 [protein=dehydrodolichyl diphosphate synthetase] [protein_id=ELU38481.1] [location=join(109815..109979,110042..110184,110238..110354,110406..110507,110570..110876,111141..111252,111329..111600,111689..111730,111782..112139,112193..112479,112529..112644,112753..112814,112904..113035,113147..113301,113370..113490,113605..113909)] [gbkey=CDS]	0.63	100		Pre-mRNAsplicinghelicase[Rhizoctoniasolani123E]	KEP54123.1	3e-41
NODE_1223_length_260_cov_103.914439_g1220_i0	CTheo_7556	4.6e-141	99		lcl|KB317712.1_cds_ELU40578.1_5393 [protein=proteasome beta 4 subunit] [protein_id=ELU40578.1] [location=complement(join(107982..108095,108154..108355,108405..108551,108597..108859,108914..109006,109063..109141,109196..109236))] [gbkey=CDS]	4e-11	84		hypotheticalproteinRSOLAG22IIIB_03249[Rhizoctoniasolani]	CUA67820.1	4e-37
NODE_1224_length_260_cov_85.449198_g1221_i0	CTheo_4773	7.8e-146	100		lcl|KB317713.1_cds_ELU40391.1_5581 [protein=SUR7 domain-containing protein] [protein_id=ELU40391.1] [location=complement(join(272187..272259,272314..272454,272514..272646,272700..272775,272820..272943,273011..273063))] [gbkey=CDS]	0.16	100		MAS20domainprotein[RhizoctoniasolaniAG-3Rhs1AP]	EUC66417.1	7e-38
NODE_1225_length_260_cov_84.149733_g1222_i0	CTheo_2528	3.1e-145	100		lcl|KB317705.1_cds_ELU41853.1_4124 [protein=DEAD/DEAH box helicase, putative] [protein_id=ELU41853.1] [location=join(320493..320600,320663..320727,320849..321011,321170..321313,321370..321432,321486..321582,321634..321832,321920..321976,322044..322249,322311..323809,323859..325096,325161..325470,325525..325709,325765..325860,325945..325999,326063..326086,326144..326229,326282..327023,327080..3273…	8e-22	86		celldivisionproteinFtsI[Sediminimonasqiaohouensis]	WP_026758537.1	0.59
NODE_1226_length_260_cov_83.983957_g1223_i0	CTheo_1023	4.6e-141	99		lcl|KB317764.1_cds_ELU37011.1_8950 [protein=proteasome regulatory subunit 12] [protein_id=ELU37011.1] [location=complement(join(33867..34412,34472..34650,34691..34915,35082..35168,35373..35391,35444..35493,35557..35585,35711..36231,36298..36452,36500..36779,36844..37142,37208..37259))] [gbkey=CDS]	0.63	100		UPF0187protein[RhizoctoniasolaniAG-1IB]	CCO29099.1	9e-43
NODE_1227_length_260_cov_79.417112_g1224_i0	CTheo_2358	9.3e-124	96		lcl|KB317720.1_cds_ELU39531.1_6437 [protein=zuotin] [protein_id=ELU39531.1] [location=join(243832..244077,244142..244217,244268..244363,244425..244543,244628..244818,244876..245143,245208..245312)] [gbkey=CDS]	0.63	100		E3ubiquitin-proteinligaselisterin[Rhizoctoniasolani]	CUA69442.1	1e-36
NODE_1228_length_260_cov_64.139037_g1225_i0	CTheo_304	2e-146	100		lcl|KB317696.1_cds_ELU45509.1_458 [protein=MAS20 domain-containing protein] [protein_id=ELU45509.1] [location=join(1332519..1332888,1332945..1333779,1334019..1334031,1334072..1334285,1334339..1334370,1334424..1335069,1335153..1335643)] [gbkey=CDS]	0.003	88		chitinsynthase[Rhizoctoniasolani]	CUA77615.1	2e-47
NODE_1229_length_260_cov_61.898396_g1226_i0	CTheo_7732	1.5e-125	99		lcl|KB317727.1_cds_ELU38867.1_7106 [protein=glycoside hydrolase family 16 protein] [protein_id=ELU38867.1] [location=join(242549..242755,242808..243022,243076..243339,243397..243542,243593..243771,243815..243956,244065..244264)] [gbkey=CDS]	0.63	100		Transcriptionalactivatorproteinacu-15[Rhizoctoniasolani]	CUA78063.1	2e-35
NODE_123_length_474_cov_101.822943_g120_i0	CTheo_1533	0	100		lcl|KB317730.1_cds_ELU38673.1_7297 [protein=elongation factor 2] [protein_id=ELU38673.1] [location=join(15825..16055,16214..16268,16311..16373,16426..16626,16680..18025,18083..18529,18579..18989,19045..19086)] [gbkey=CDS]	8e-76	82		hypotheticalproteinBN14_01518[RhizoctoniasolaniAG-1IB]	CCO27538.1	0.34
NODE_1230_length_260_cov_61.668449_g1227_i0	CTheo_6963	2e-146	100		lcl|KB317716.1_cds_ELU40041.1_5929 [protein=hypothetical protein] [protein_id=ELU40041.1] [location=join(20987..21025,21083..21552,21610..21746,21867..22016,22150..22442)] [gbkey=CDS]	0.0002	82		saccharopepsin[RhizoctoniasolaniAG-1IB]	CCO28146.1	1e-50
NODE_1231_length_260_cov_57.443850_g1228_i0	CTheo_7373	4.8e-144	99		lcl|KB317696.1_cds_ELU44851.1_1120 [protein=isocitrate lyase] [protein_id=ELU44851.1] [location=complement(join(3420103..3420187,3420338..3420453,3420512..3420649,3420705..3420869,3420934..3421121,3421174..3421315,3421370..3421623,3421677..3421788,3421843..3421973,3422027..3422089,3422138..3422253,3422311..3422474,3422529..3422590,3422662..3422881))] [gbkey=CDS]	0.16	100		rhebsmallmonomericGTPaseRhbA[RhizoctoniasolaniAG-3Rhs1AP]	EUC53915.1	9e-50
NODE_1232_length_260_cov_55.978610_g1229_i0	CTheo_2355	2e-146	100		lcl|KB317706.1_cds_ELU41619.1_4366 [protein=chitin synthase G] [protein_id=ELU41619.1] [location=complement(join(145709..146056,146172..146223,146278..146663,146838..147330,147383..147423,147465..147730,147782..147851,147901..147997,148181..148559,148649..148790,149056..149503,149556..149650,149745..149834,149884..150217,150266..150528,150601..150692,150746..150902,150958..151026,151086..151259,1…	3e-24	85		hypotheticalproteinBN14_01114[RhizoctoniasolaniAG-1IB]	CCO27080.1	6e-31
NODE_1233_length_260_cov_53.529412_g1230_i0	CTheo_4142	1.2e-141	99		lcl|KB318651.1_cds_ELU35959.1_10011 [protein=hypothetical protein] [protein_id=ELU35959.1] [location=join(166..171,243..470)] [gbkey=CDS]	0.16	100		hypotheticalproteinRSOLAG22IIIB_02737[Rhizoctoniasolani]	CUA78119.1	6e-18
NODE_1234_length_260_cov_51.032086_g1231_i0	CTheo_1175	7.8e-146	100		lcl|KB317696.1_cds_ELU45582.1_397 [protein=endopeptidase] [protein_id=ELU45582.1] [location=join(1156437..1156512,1156580..1156876,1156951..1157275,1157325..1157623,1157674..1157993,1158244..1158287,1158398..1158645,1158830..1159007,1159056..1159130,1159196..1159267,1159319..1159487,1159549..1159671,1159726..1159812,1159868..1160082,1160135..1160279,1160334..1160465)] [gbkey=CDS]	3e-18	79		sterol24-C-methyltransferase[RhizoctoniasolaniAG-3Rhs1AP]_x0001_KEP55767.1sterol24-C-methyltransferase[Rhizoctoniasolani123E]	EUC65169.1	2e-50
NODE_1235_length_260_cov_46.112299_g1232_i0	CTheo_3622	2e-146	100		lcl|KB317706.1_cds_ELU41402.1_4568 [protein=hypothetical protein] [protein_id=ELU41402.1] [location=join(705398..705435,705502..705578,705627..706014,706309..706654,706728..706736)] [gbkey=CDS]	2e-10	85		hypotheticalproteinRSOLAG1IB_09585[RhizoctoniasolaniAG-1IB]	CEL60367.1	1e-25
NODE_1236_length_260_cov_40.326203_g1233_i0	CTheo_541	3.7e-123	100		lcl|KB317702.1_cds_ELU42526.1_3448 [protein=zf-TRAF domain-containing protein] [protein_id=ELU42526.1] [location=complement(join(773496..774802,774873..775090,775221..775345))] [gbkey=CDS]	1e-17	86		hypotheticalproteinRSOLAG22IIIB_02677[Rhizoctoniasolani]	CUA78062.1	5e-20
NODE_1237_length_260_cov_26.352941_g1234_i0	CTheo_1633	2e-146	100		lcl|KB317709.1_cds_ELU40910.1_5062 [protein=hypothetical protein] [protein_id=ELU40910.1] [location=complement(join(524569..525140,525190..525337,525390..525429,525526..525620))] [gbkey=CDS]	0.16	100		5'-methylthioadenosinephosphorylase[RhizoctoniasolaniAG-1IB]	CCO37785.1	3e-44
NODE_1238_length_259_cov_142.596774_g1235_i0	CTheo_2543	7.7e-146	100		lcl|KB317705.1_cds_ELU41869.1_4104 [protein=delta-sterol C-methyltransferase] [protein_id=ELU41869.1] [location=join(257113..257412,257461..258042,258088..258197,258256..258446,258501..258622,258678..258847,258907..259136,259193..259370,259432..259636,259923..259977,260057..260200,260258..260352,260413..260680,260734..260819,260871..261319,261601..261947,262000..262304,262353..262493,262546..2633…	6e-32	85		ProteinSEY1[LaccariabicolorS238N-H82][Rhizoctoniasolani]	CUA74758.1	9e-41
NODE_1239_length_259_cov_114.817204_g1236_i0	CTheo_7311	7.7e-146	100		lcl|KB317716.1_cds_ELU39984.1_5988 [protein=hypothetical protein] [protein_id=ELU39984.1] [location=complement(join(214734..214855,214899..214934,214989..215003,215058..215199))] [gbkey=CDS]	7e-10	85		LOWQUALITYPROTEIN:hypotheticalproteinRSAG8_04577,partial[RhizoctoniasolaniAG-8WAC10335]	KDN46070.1	5e-40
NODE_124_length_470_cov_76.994962_g121_i0	CTheo_2123	0	100		lcl|KB317699.1_cds_ELU43422.1_2558 [protein=ATP-dependent RNA helicase ded-1] [protein_id=ELU43422.1] [location=complement(join(952173..952222,952288..952496,952546..953097,953145..953158))] [gbkey=CDS]	2e-27	81		carbohydrateesterasefamily4protein[LaccariaamethystinaLaAM-08-1]	KIK03957.1	3e-72
NODE_1240_length_259_cov_113.580645_g1237_i0	CTheo_4142	1.9e-143	99		lcl|KB317727.1_cds_ELU38900.1_7070 [protein=hypothetical protein] [protein_id=ELU38900.1] [location=join(102953..102997,103039..104232,104375..104458,104632..104770,104853..104905,105087..105239,105365..105532,105581..105833,105888..106041,106198..106613,106685..106731)] [gbkey=CDS]	0.04	100		hypotheticalproteinRSOLAG22IIIB_07012[Rhizoctoniasolani]	CUA78339.1	2e-06
NODE_1241_length_259_cov_101.784946_g1238_i0	CTheo_6416	2.7e-136	98		lcl|KB317780.1_cds_ELU36702.1_9270 [protein=methylthioadenosine phosphorylase (MTAP)] [protein_id=ELU36702.1] [location=complement(join(43565..43738,43824..43938,44001..44185,44261..44365,44434..44572,44636..44749,44804..44861,44924..45056,45374..45428,45587..45800,45860..45945,46005..46115,46354..46382))] [gbkey=CDS]	5e-20	82		t-complexprotein1[RhizoctoniasolaniAG-1IA]	ELU41995.1	8e-45
NODE_1242_length_259_cov_100.930108_g1239_i0	CTheo_5238	7.7e-146	100		lcl|KB317703.1_cds_ELU42432.1_3538 [protein=SEY1 protein] [protein_id=ELU42432.1] [location=complement(join(93686..93877,93930..94343,94396..94601,94672..94779,94856..94982,95024..95133,95209..95340,95401..95534,95597..95654,96150..96357,96416..96651,96706..96882,96935..97107,97170..97448,97786..97808))] [gbkey=CDS]	0.16	87		RNArecognitionmotifdomain-containingprotein[RhizoctoniasolaniAG-1IA]	ELU41994.1	1e-41
NODE_1243_length_259_cov_97.682796_g1240_i0	CTheo_6315	7.7e-146	100		lcl|KB317696.1_cds_ELU45686.1_285 [protein=cytochrome P450 domain-containing protein] [protein_id=ELU45686.1] [location=complement(join(868480..868688,868759..869005,869108..869155,869329..869568,869708..869867,869924..869956,870141..870490,870534..870706,870764..870856,871016..871026,871094..871117,871189..871280,871321..871442,871486..871630))] [gbkey=CDS]	0.16	100		aminopeptidase2[RhizoctoniasolaniAG-1IB]	CCO26128.1	5e-38
NODE_1244_length_259_cov_93.387097_g1241_i0	CTheo_7883	7.7e-146	100		lcl|KB317696.1_cds_ELU45530.1_408 [protein=copper resistance-associated P-type ATPase] [protein_id=ELU45530.1] [location=complement(join(1198181..1200846,1200900..1201132,1201296..1201417,1201475..1201718,1201764..1201798,1201965..1202088,1202146..1202190,1202246..1203077,1203131..1203761,1203818..1204078,1204131..1204566,1204620..1204871,1204937..1205179,1205239..1205617,1205700..1205832,1205967…	0.62	100		hypotheticalproteinBN14_01248[RhizoctoniasolaniAG-1IB]	CCO27213.1	3e-43
NODE_1245_length_259_cov_48.833333_g1242_i0	CTheo_2764	4.6e-141	99		lcl|KB317704.1_cds_ELU41995.1_3974 [protein=t-complex protein 1] [protein_id=ELU41995.1] [location=join(809339..809629,809680..809868)] [gbkey=CDS]	3e-15	87		phosphatidylserinedecarboxylaseproenzyme2[RhizoctoniasolaniAG-1IA]	ELU40990.1	2e-51
NODE_1246_length_259_cov_45.682796_g1243_i0	CTheo_2760	7.7e-146	100		lcl|KB317704.1_cds_ELU41994.1_3978 [protein=RNA recognition motif domain-containing protein] [protein_id=ELU41994.1] [location=join(814993..815052,815135..815656,815707..815760,815804..816286,816399..816419)] [gbkey=CDS]	1e-42	86		bleomycinhydrolase[RhizoctoniasolaniAG-1IB]	CCO29754.1	3e-41
NODE_1247_length_259_cov_44.564516_g1244_i0	CTheo_5823	4.6e-141	99		lcl|KB317696.1_cds_ELU44609.1_1351 [protein=leucyl aminopeptidase] [protein_id=ELU44609.1] [location=join(4032318..4032482,4032544..4032743,4032795..4033036,4033223..4033470,4033520..4033622,4033674..4033702,4033752..4034869,4034982..4035063,4035130..4035215,4035362..4035507,4035591..4035601,4035790..4035816,4035873..4035938,4036044..4036142,4036191..4036289)] [gbkey=CDS]	0.16	100		aminotransferase[RhizoctoniasolaniAG-1IB]	CCO26519.1	3e-36
NODE_1248_length_259_cov_43.881720_g1245_i0	CTheo_5496	7.7e-146	100		lcl|KB317702.1_cds_ELU42510.1_3459 [protein=C-4 methylsterol oxidase, putative] [protein_id=ELU42510.1] [location=complement(join(791256..791612,791661..791871,792002..792263,792471..793254,793296..793565,793618..793828,793881..793968,794015..794279,794339..794952,795010..795299,795465..795544))] [gbkey=CDS]	0.04	100		40Sribosomalprotein,putative[RhizoctoniasolaniAG-3Rhs1AP]_x0001_KEP53975.140SribosomalproteinS13[Rhizoctoniasolani123E]	EUC66846.1	4e-53
NODE_1249_length_259_cov_43.870968_g1246_i0	CTheo_360	7.7e-146	100		lcl|KB317709.1_cds_ELU40990.1_4994 [protein=phosphatidylserine decarboxylase proenzyme 2] [protein_id=ELU40990.1] [location=complement(join(240096..240240,240296..240471,240527..240607,240663..240888,240944..240968,241024..241161,241218..241260,241303..241344))] [gbkey=CDS]	3e-09	79		hypotheticalproteinRSOLAG22IIIB_01141[Rhizoctoniasolani]	CUA72471.1	7e-49
NODE_125_length_467_cov_143.111675_g122_i0	CTheo_8053	1.3e-139	99		lcl|KB317755.1_cds_ELU37258.1_8712 [protein=carbohydrate esterase family 4 protein] [protein_id=ELU37258.1] [location=complement(join(89633..89761,89860..89892,89967..89981,90060..90132,90195..90273,90406..90449,90593..90632,90682..90829,90883..90942,91287..91337,91408..91572,91635..91754))] [gbkey=CDS]	2e-08	86		60SacidicribosomalproteinP0[RhizoctoniasolaniAG-1IB]_x0001_CEL55266.160SacidicribosomalproteinP0OS=Schizosaccharomycespombe(strain972/ATCC24843)GN=rpp0PE=3SV=1[RhizoctoniasolaniAG-1IB]	CCO30802.1	2e-60
NODE_1250_length_259_cov_24.827957_g1247_i0	CTheo_5488	2.7e-136	98		lcl|KB317732.1_cds_ELU38480.1_7498 [protein=bleomycin hydrolase] [protein_id=ELU38480.1] [location=complement(join(107463..107477,107530..107618,107681..107882,108129..108227,108293..108336,108389..108491,108620..109117,109179..109379,109433..109615))] [gbkey=CDS]	1e-17	91		TB2/DP1,HVA22familydomain-containingprotein[RhizoctoniasolaniAG-1IA]	ELU41136.1	0.072
NODE_1251_length_258_cov_265.756757_g1248_i0	CTheo_1016	3e-145	100		lcl|KB317696.1_cds_ELU45881.1_84 [protein=aminotransferase] [protein_id=ELU45881.1] [location=join(271001..271194,271251..271498,271553..271848,271955..272048,272122..272373,272503..272533,272594..272658,272735..272826)] [gbkey=CDS]	9e-31	83		SugarphosphataseYfbTOS=Escherichiacoli(strainK12)GN=yfbTPE=1SV=2[RhizoctoniasolaniAG-1IB]	CEL52177.1	4e-45
NODE_1252_length_258_cov_152.789189_g1249_i0	CTheo_4183	3e-145	100		lcl|KB317705.1_cds_ELU41657.1_4318 [protein=40S ribosomal protein S13] [protein_id=ELU41657.1] [location=join(830908..830941,830998..831198,831255..831469,831536..831649,831696..831866)] [gbkey=CDS]	3e-64	87		Nitrogenpermeaseregulator3[Rhizoctoniasolani]	CUA67114.1	7e-23
NODE_1253_length_258_cov_104.837838_g1250_i0	CTheo_2474	7.4e-143	99		lcl|KB317696.1_cds_ELU44465.1_1494 [protein=MAP kinase kinase kinase SskB, putative] [protein_id=ELU44465.1] [location=complement(join(4446035..4446807,4446858..4448578,4448630..4448851,4448901..4450579))] [gbkey=CDS]	5e-17	85		hypotheticalproteinAG1IA_00282[RhizoctoniasolaniAG-1IA]	ELU45683.1	1e-11
NODE_1254_length_258_cov_100.394595_g1251_i0	CTheo_3886	9.6e-127	98		lcl|KB317736.1_cds_ELU38141.1_7806 [protein=hypothetical protein] [protein_id=ELU38141.1] [location=complement(159070..159366)] [gbkey=CDS]	2.4	100		hypotheticalproteinRSAG8_12731,partial[RhizoctoniasolaniAG-8WAC10335]	KDN34195.1	2e-50
NODE_1255_length_258_cov_94.881081_g1252_i0	CTheo_2472	3e-145	100		lcl|KB317712.1_cds_ELU40541.1_5437 [protein=ion transport domain-containing protein] [protein_id=ELU40541.1] [location=complement(join(294574..295062,295131..295433))] [gbkey=CDS]	0.62	100		cupindomainprotein[RhizoctoniasolaniAG-3Rhs1AP]_x0001_KEP52538.1cupindomainprotein[Rhizoctoniasolani123E]	EUC58456.1	8e-20
NODE_1256_length_258_cov_89.902703_g1253_i0	CTheo_8380	2.6e-133	99		lcl|KB317706.1_cds_ELU41433.1_4524 [protein=importin alpha subunit] [protein_id=ELU41433.1] [location=join(584261..584373,584435..584544,584607..584688,584766..584988,585042..585114,585155..585359,585476..585558,585664..585739,585796..585884,585940..586019,586089..586122,586173..586268,586331..586522,586698..587179,587239..587418,587475..587795,587846..588670,588722..588764,589266..589313,589435.…	0.62	100		hypotheticalproteinRSOLAG22IIIB_01847[Rhizoctoniasolani]	CUA75847.1	2e-35
NODE_1257_length_258_cov_54.891892_g1254_i0	CTheo_1977	7.4e-143	100		lcl|KB317696.1_cds_ELU45591.1_374 [protein=stress-induced-phosphoprotein 1] [protein_id=ELU45591.1] [location=join(1093091..1093361,1093409..1093550,1093668..1093833,1093888..1094317,1094368..1094714,1094900..1095036,1095092..1095288,1095345..1095775,1095939..1096058,1096115..1096294,1096345..1096513,1096569..1096734,1096786..1097171,1097223..1097296,1097349..1097591,1097645..1097810,1097866..109…	0.04	100		putativetransporterYIL166COS=Saccharomycescerevisiae(strainATCC204508/S288c)GN=YIL166CPE=1SV=1[RhizoctoniasolaniAG-1IB]	CEL61566.1	1e-38
NODE_1258_length_258_cov_29.129730_g1255_i0	CTheo_4357	3e-145	100		lcl|KB317705.1_cds_ELU41918.1_4043 [protein=glucosamine--fructose-6-phosphate aminotransferase] [protein_id=ELU41918.1] [location=join(82871..82966,83124..83231,83300..83350,83402..83679,83731..83929,83979..84150,84201..84706,84764..85042,85103..85382,85441..85753,85809..85833)] [gbkey=CDS]	1e-39	83		hypotheticalproteinRSAG8_07784,partial[RhizoctoniasolaniAG-8WAC10335]	KDN40916.1	4e-43
NODE_1259_length_258_cov_4.156757_g1256_i0	CTheo_6134	7.4e-143	99		lcl|KB317750.1_cds_ELU37478.1_8496 [protein=cupin domain-containing protein] [protein_id=ELU37478.1] [location=join(44700..44786,44848..44970,45022..45234,45359..45907,45960..46574,46633..46754,46831..46882,46933..47022,47196..47273,47345..47527,47602..47684,47749..48171,48221..48290,48350..48889)] [gbkey=CDS]	0.01	100		No_hits_found	genbank	999999
NODE_126_length_465_cov_93.017857_g123_i0	CTheo_411	0	97		lcl|KB317764.1_cds_ELU37028.1_8939 [protein=60S acidic ribosomal protein P0] [protein_id=ELU37028.1] [location=join(12602..12844,12994..13213,13268..13308,13376..13496,13552..14270,14420..14531,14589..14634,14755..14959)] [gbkey=CDS]	7e-67	81		Atg18-phosphatidylinositol3,5-bisphosphate-binding-likeprotein[RhizoctoniasolaniAG-3Rhs1AP]_x0001_KEP46775.1Atg18-phosphatidylinositol3,5-bisphosphate-binding-likeprotein[Rhizoctoniasolani123E]	EUC55095.1	3e-42
NODE_1260_length_257_cov_162.972826_g1257_i0	CTheo_1665	1.2e-144	100		lcl|KB317715.1_cds_ELU40063.1_5896 [protein=hypothetical protein] [protein_id=ELU40063.1] [location=join(369887..369986,370034..370132,370187..370284,370372..370488,370539..370630,370680..370741,370794..370854,370908..371121,371168..371281,371340..371615)] [gbkey=CDS]	7e-13	81		No_hits_found	genbank	999999
NODE_1261_length_257_cov_119.918478_g1258_i0	CTheo_7497	5.3e-116	95		lcl|KB317700.1_cds_ELU43283.1_2687 [protein=TRI12 domain-containing protein] [protein_id=ELU43283.1] [location=complement(join(302908..303075,303140..303363,303512..303571,303615..303737,303864..304134,304192..304392,304601..304615,304669..304729,304830..304857,304963..305027,305080..305414,305583..305691,305750..305794,306050..306173,306226..306315,306381..306437,306491..306530,306597..306893,30…	0.16	95		hypotheticalproteinRSOLAG22IIIB_04032[Rhizoctoniasolani]	CUA69654.1	1e-39
NODE_1262_length_257_cov_110.282609_g1259_i0	CTheo_1745	4.7e-144	100		lcl|KB317743.1_cds_ELU37796.1_8159 [protein=DUF1479 domain-containing protein] [protein_id=ELU37796.1] [location=join(89401..89529,89580..89672,89986..90910,90971..91141,91215..91452,91516..91874,91926..92138,92328..92485,92527..92649,93015..93687,93749..93788,93839..94011,94070..94097,94156..94282,94342..94684,94743..95065)] [gbkey=CDS]	0.003	81		hypotheticalproteinRSAG8_11746,partial[RhizoctoniasolaniAG-8WAC10335]	KDN35261.1	2e-28
NODE_1263_length_257_cov_85.282609_g1260_i0	CTheo_1270	7.1e-140	99		lcl|KB317698.1_cds_ELU43763.1_2207 [protein=hypothetical protein] [protein_id=ELU43763.1] [location=complement(join(964870..964975,965029..965069,965126..965155,965209..965271,965328..965473,965532..965691,965744..965854,965925..966020))] [gbkey=CDS]	7e-07	88		RanGTPase-activatingprotein1Short=Proteinrna1[RhizoctoniasolaniAG-1IB]_x0001_CEL57047.1RanGTPase-activatingprotein1OS=Schizosaccharomycespombe(strain972/ATCC24843)GN=rna1PE=1SV=1[RhizoctoniasolaniAG-1IB]	CCO30956.1	4e-38
NODE_1264_length_257_cov_68.630435_g1261_i0	CTheo_8100	1.2e-144	100		lcl|KB317703.1_cds_ELU42231.1_3748 [protein=ATP-dependent RNA helicase DHX8] [protein_id=ELU42231.1] [location=join(895898..896027,896130..896293,896460..896481,896534..897028,897090..897149,897246..897920,897977..898129,898278..898424,898502..898550,898614..899776,899830..900275,900319..900433,900488..900621,900677..900839,900897..900997,901085..901451,901572..901694,901747..902167,902226..90230…	2.4	100		hypotheticalproteinAG1IA_00710[RhizoctoniasolaniAG-1IA]	ELU45259.1	5e-49
NODE_1265_length_257_cov_57.750000_g1262_i0	CTheo_5212	1.2e-144	100		lcl|KB317757.1_cds_ELU37214.1_8749 [protein=hypothetical protein] [protein_id=ELU37214.1] [location=complement(join(27021..27173,27238..27487,27546..27706,27777..27975,28043..28473,28529..28702))] [gbkey=CDS]	0.62	100		hypotheticalproteinRSOLAG1IB_05828[RhizoctoniasolaniAG-1IB]	CEL52623.1	6e-08
NODE_1266_length_257_cov_49.961957_g1263_i0	CTheo_9018	1.9e-143	100		lcl|KB317721.1_cds_ELU39483.1_6488 [protein=hypothetical protein] [protein_id=ELU39483.1] [location=complement(join(16798..16854,16919..17248,17290..17431,17530..17537))] [gbkey=CDS]	0.04	100		hypotheticalproteinRSOLAG22IIIB_11195[Rhizoctoniasolani]	CUA74400.1	2e-52
NODE_1267_length_257_cov_39.309783_g1264_i0	CTheo_8373	1.2e-144	100		lcl|KB317712.1_cds_ELU40521.1_5453 [protein=Ran GTPase activator] [protein_id=ELU40521.1] [location=complement(join(377490..377501,377589..377940,378135..378273,378718..378783,378860..378888,379012..380039,380095..380316))] [gbkey=CDS]	3e-06	84		transmembraneGTPaseFzo1[RhizoctoniasolaniAG-3Rhs1AP]	EUC63162.1	7e-35
NODE_1268_length_257_cov_33.461957_g1265_i0	CTheo_8291	4.7e-144	100		lcl|KB317696.1_cds_ELU45259.1_710 [protein=hypothetical protein] [protein_id=ELU45259.1] [location=complement(2073011..2073442)] [gbkey=CDS]	1e-11	80		hypotheticalproteinAG1IA_06930[RhizoctoniasolaniAG-1IA]	ELU39041.1	2e-45
NODE_1269_length_257_cov_32.603261_g1266_i0	CTheo_2770	1.2e-144	100		lcl|KB317704.1_cds_ELU42008.1_3966 [protein=fungal zn(2)-Cys(6) binuclear cluster domain-containing protein] [protein_id=ELU42008.1] [location=complement(join(786607..787814,787870..787918,787972..788220))] [gbkey=CDS]	4e-05	87		ProteinCASP[SaccharomycescerevisiaeS288c][Rhizoctoniasolani]	CUA66883.1	6e-42
NODE_127_length_465_cov_30.755102_g124_i0	CTheo_6313	6.5e-157	100		lcl|KB317722.1_cds_ELU39349.1_6620 [protein=Lactonase domain-containing protein] [protein_id=ELU39349.1] [location=complement(join(117291..117498,117568..118345,118608..118858,118907..119049,119200..119280,119354..119470))] [gbkey=CDS]	0.005	85		putativeRNA-bindingproteinsce3[Schizosaccharomycespombe972h-][Rhizoctoniasolani]	CUA76010.1	4e-52
NODE_1270_length_256_cov_152.191257_g1267_i0	CTheo_5861	4.1e-132	98		lcl|KB317765.1_cds_ELU36975.1_8998 [protein=multisynthetase complex auxiliary component p43] [protein_id=ELU36975.1] [location=join(87025..87237,87291..87386,87444..87933,87986..88023,88082..88183,88244..88300,88371..88533,88677..88805,88960..89114)] [gbkey=CDS]	1e-20	80		hook-likeprotein[RhizoctoniasolaniAG-3Rhs1AP]	EUC57118.1	7e-43
NODE_1271_length_256_cov_138.333333_g1268_i0	CTheo_7233	1.9e-143	100		lcl|KB317771.1_cds_ELU36871.1_9098 [protein=transmembrane GTPase fzo1] [protein_id=ELU36871.1] [location=complement(join(40515..42924,42986..43146))] [gbkey=CDS]	0.16	84		RNA-bindingproteinNrd1(negativeregulatorofdifferentiation),relatedprotein,putative[RhizoctoniasolaniAG-3Rhs1AP]_x0001_KEP48516.1putativeRNA-bindingproteinNrd1(negativeregulatorofdifferentiation),relatedprotein[Rhizoctoniasolani123E]	EUC62384.1	1e-20
NODE_1272_length_256_cov_123.644809_g1269_i0	CTheo_5635	3.9e-129	96		lcl|KB317725.1_cds_ELU39041.1_6930 [protein=hypothetical protein] [protein_id=ELU39041.1] [location=complement(join(252072..252110,252166..252315,252370..252503,252560..252683))] [gbkey=CDS]	4e-33	83		phospholipaseA-2-activatingprotein[RhizoctoniasolaniAG-3Rhs1AP]	EUC57869.1	3e-42
NODE_1273_length_256_cov_112.491803_g1270_i0	CTheo_544	1.5e-125	100		lcl|KB317698.1_cds_ELU43892.1_2082 [protein=mitotic checkpoint domain-containing protein] [protein_id=ELU43892.1] [location=join(625088..625168,625230..625767,625820..626413,626467..626474)] [gbkey=CDS]	0.61	100		hypotheticalproteinV565_070980[Rhizoctoniasolani123E]	KEP50917.1	1e-08
NODE_1274_length_256_cov_111.557377_g1271_i0	CTheo_400	7.3e-143	100		lcl|KB317711.1_cds_ELU40656.1_5314 [protein=glycoside hydrolase family 13 protein] [protein_id=ELU40656.1] [location=join(384704..384914,384970..385223,385310..385448,385606..385745,385846..386003,386057..386369,386449..386504,386575..386692,386749..386883,386943..387017,387076..387134,387183..387282,387334..387981,388051..388180,388230..388500,388554..388689,388751..388950,389004..389140,389623.…	1e-11	83		hypotheticalproteinRSOLAG22IIIB_01189[Rhizoctoniasolani]	CUA73655.1	2e-18
NODE_1275_length_256_cov_110.109290_g1272_i0	CTheo_2760	1.9e-143	100		lcl|KB317702.1_cds_ELU42478.1_3498 [protein=COG2 domain-containing protein] [protein_id=ELU42478.1] [location=join(893249..893545,893594..893674,893723..893925,893977..894094,894163..894390,894463..895077,895151..895315,895382..895495,895576..895960,896016..896310,896351..896630)] [gbkey=CDS]	0.16	100		hypotheticalproteinPAXINDRAFT_169027[PaxillusinvolutusATCC200175]	KIJ15564.1	1e-50
NODE_1276_length_256_cov_107.234973_g1273_i0	CTheo_1138	4.7e-144	100		lcl|KB317696.1_cds_ELU45763.1_224 [protein=phospholipase A-2-activating protein] [protein_id=ELU45763.1] [location=join(667185..667270,667387..667430,667644..667696,667750..667949,668006..668153,668209..668481,668646..668744,669060..669577,669627..670012,670073..670252,670293..670314,670370..670493,670541..670700,670744..670899,670949..671106,671153..671239,671295..671506,671549..671768,671826..6…	1e-11	78		hypotheticalproteinSCHCODRAFT_68162[SchizophyllumcommuneH4-8]_x0001_EFI96997.1hypotheticalproteinSCHCODRAFT_68162[SchizophyllumcommuneH4-8]	XP_003031900.1	0.75
NODE_1277_length_256_cov_84.972678_g1274_i0	CTheo_1309	1.6e-131	100		lcl|KB317706.1_cds_ELU41447.1_4538 [protein=DEAH box polypeptide 36] [protein_id=ELU41447.1] [location=join(624350..624442,624493..627225,627280..628008)] [gbkey=CDS]	0.16	100		FUN14familyprotein[RhizoctoniasolaniAG-3Rhs1AP]_x0001_KEP48173.1FUN14familyprotein[Rhizoctoniasolani123E]	EUC62174.1	1e-31
NODE_1278_length_256_cov_68.010929_g1275_i0	CTheo_3570	1.1e-141	99		lcl|KB317700.1_cds_ELU43319.1_2655 [protein=hypothetical protein] [protein_id=ELU43319.1] [location=join(196533..196808,196868..196923,196975..197263,197316..197438)] [gbkey=CDS]	0.01	92		hypotheticalproteinRSOLAG22IIIB_02359[Rhizoctoniasolani]	CUA76881.1	1e-41
NODE_1279_length_256_cov_64.765027_g1276_i0	CTheo_3084	4.7e-144	100		lcl|KB317696.1_cds_ELU44639.1_1326 [protein=succinate-CoA ligase] [protein_id=ELU44639.1] [location=join(3962606..3962644,3962707..3962781,3962838..3962910,3962964..3963063,3963132..3963569,3963623..3963858,3963966..3964052,3964112..3964395)] [gbkey=CDS]	0.16	100		hypotheticalproteinRSAG8_01652,partial[RhizoctoniasolaniAG-8WAC10335]	KDN50316.1	9e-35
NODE_128_length_464_cov_138.649616_g125_i0	CTheo_793	0	99		lcl|KB317701.1_cds_ELU42881.1_3103 [protein=hypothetical protein] [protein_id=ELU42881.1] [location=join(625872..625902,625970..626123,626288..626357,626416..626579,626632..626695,626760..626886,626945..627039)] [gbkey=CDS]	0.29	100		cyclin-dependentproteinkinaseregulator[RhizoctoniasolaniAG-1IA]	ELU41393.1	4e-46
NODE_1280_length_256_cov_58.060109_g1277_i0	CTheo_3454	1.1e-141	99		lcl|KB317737.1_cds_ELU38082.1_7889 [protein=VHS domain-containing protein] [protein_id=ELU38082.1] [location=complement(join(205558..206121,206173..206358,206411..206539,206587..206760,206818..207037,207114..207230,207283..207373,207466..207581,207675..207780,207863..207921,208263..208301,208362..208400,208473..208552,208606..208680,208744..209052,209176..209187,209259..209306,209355..209437,2095…	0.039	100		hypotheticalproteinRSOLAG22IIIB_04084[Rhizoctoniasolani]	CUA69830.1	2e-27
NODE_1281_length_256_cov_48.797814_g1278_i0	CTheo_107	1.8e-140	100		lcl|KB317696.1_cds_ELU44782.1_1211 [protein=FUN14 domain-containing protein] [protein_id=ELU44782.1] [location=complement(join(3666164..3666379,3666434..3666556,3666615..3666700,3666752..3667013))] [gbkey=CDS]	0.0002	79		TPR-1domainprotein[Rhizoctoniasolani123E]	KEP49480.1	2e-13
NODE_1282_length_256_cov_39.508197_g1279_i0	CTheo_2533	9.9e-130	100		lcl|KB317705.1_cds_ELU41846.1_4117 [protein=hypothetical protein] [protein_id=ELU41846.1] [location=join(306709..306942,306996..307053,307100..307266,307316..307548,307614..308826)] [gbkey=CDS]	4e-08	84		MitochondrialphosphatecarrierproteinAltName:Full=Mitochondrialimportreceptor[RhizoctoniasolaniAG-1IB]	CCO27966.1	3e-45
NODE_1283_length_255_cov_234.527473_g1280_i0	CTheo_2211	4.5e-141	100		lcl|KB317706.1_cds_ELU41440.1_4531 [protein=Bestrophin domain-containing protein] [protein_id=ELU41440.1] [location=join(613322..613405,613557..613777,613858..613887,614229..614379,614436..614878,614951..615087,615142..615203,615258..615363,615415..615710)] [gbkey=CDS]	1e-08	96		Inactivetetrahydrocannabinolicacidsynthase[Rhizoctoniasolani]	CUA67351.1	2e-34
NODE_1284_length_255_cov_159.714286_g1281_i0	CTheo_7608	1e-132	100		lcl|KB317727.1_cds_ELU38873.1_7097 [protein=Tbf5 domain-containing protein] [protein_id=ELU38873.1] [location=complement(join(200601..200702,200758..201096,201159..201298,201352..201898,202046..202109,202261..202296,202443..202552,202637..202778,202887..203035,203116..203278,203378..203418))] [gbkey=CDS]	0.0006	93		hypotheticalproteinBN14_03124[RhizoctoniasolaniAG-1IB]	CCO29122.1	2e-44
NODE_1285_length_255_cov_98.115385_g1282_i0	CTheo_5938	4.5e-141	99		lcl|KB317715.1_cds_ELU40073.1_5906 [protein=rRNA binding protein] [protein_id=ELU40073.1] [location=join(388751..388842,388920..388983,389051..389173,389235..389303,389368..389438,389633..389882,389942..390172,390230..390779,390834..391234,391429..391492,391756..392006,392060..392106,392166..392502,392612..392740,393040..393335,393387..393721,393774..393953,394003..394130,394180..394307,394357..3…	0.15	100		MMS2protein[Rhizoctoniasolani123E]	KEP50490.1	7e-39
NODE_1286_length_255_cov_89.445055_g1283_i0	CTheo_176	1.9e-143	100		lcl|KB317696.1_cds_ELU44847.1_1128 [protein=inorganic phosphate transporter] [protein_id=ELU44847.1] [location=complement(join(3442314..3442425,3442478..3442643,3442695..3443196,3443246..3443380,3443565..3443709,3443771..3443904))] [gbkey=CDS]	4e-36	82		COP9signalosomecomplexsubunit1Short=Signalosomesubunit1[RhizoctoniasolaniAG-1IB]	CCO33637.1	3e-49
NODE_1287_length_255_cov_84.467033_g1284_i0	CTheo_7430	1.9e-143	100		lcl|KB317696.1_cds_ELU44420.1_1546 [protein=FAD binding domain-containing protein] [protein_id=ELU44420.1] [location=join(4606441..4606529,4606577..4606663,4606715..4606837,4606974..4607031,4607455..4607559,4607612..4607824,4607875..4608180,4608238..4608694,4608750..4608796)] [gbkey=CDS]	1e-08	92		specifictranscriptionalrepressor[Rhizoctoniasolani]	CUA68799.1	1e-25
NODE_1288_length_255_cov_77.005495_g1285_i0	CTheo_651	9.1e-124	96		lcl|KB317773.1_cds_ELU36818.1_9156 [protein=fungal specific transcription factor domain-containing protein] [protein_id=ELU36818.1] [location=complement(join(74460..74756,74812..74908,74995..75088,75131..75209,75461..75483,75565..75641,75713..75817,75870..76062,76122..76213,76278..76541,76585..76965,77016..77119,77178..77846,78042..78338))] [gbkey=CDS]	2.4	100		methylenetetrahydrofolatedehydrogenase(NADP+)/methenyltetrahydrofolatecyclohydrolase/formyltetrahydrofolatesynthetase[RhizoctoniasolaniAG-1IB]	CCO32880.1	9e-53
NODE_1289_length_255_cov_73.302198_g1286_i0	CTheo_7056	1.9e-143	100		lcl|KB317777.1_cds_ELU36751.1_9219 [protein=hypothetical protein] [protein_id=ELU36751.1] [location=complement(join(15406..15425,15469..15699,15759..15892,15950..16734,16791..17224,17332..17490,17553..17610))] [gbkey=CDS]	0.61	100		hypotheticalproteinRSOLAG22IIIB_00160[Rhizoctoniasolani]	CUA66713.1	3e-11
NODE_129_length_464_cov_56.312020_g126_i0	CTheo_7511	0	97		lcl|KB317706.1_cds_ELU41393.1_4582 [protein=cyclin-dependent protein kinase regulator] [protein_id=ELU41393.1] [location=join(755190..755384,755445..755638,755687..755885,755939..756256,756303..756479)] [gbkey=CDS]	8e-05	89		hypotheticalproteinRSOLAG22IIIB_06728[Rhizoctoniasolani]	CUA77691.1	3e-16
NODE_1290_length_255_cov_68.532967_g1287_i0	CTheo_6327	1.1e-138	99		lcl|KB317722.1_cds_ELU39310.1_6662 [protein=urea transporter] [protein_id=ELU39310.1] [location=join(282893..283043,283182..283657,283722..283825,283884..283984,284041..284210,284276..284625,284673..284781,284839..284929,285062..285212,285282..285300,285357..285625,285682..285993,286046..286190,286248..286427,286479..286610,286675..286926,286984..287028,287085..287171,287236..287802)] [gbkey=CDS]	0.61	100		syntaxinprotein[RhizoctoniasolaniAG-3Rhs1AP]	EUC60298.1	6e-05
NODE_1291_length_255_cov_50.752747_g1288_i0	CTheo_634	4.3e-138	99		lcl|KB317735.1_cds_ELU38226.1_7735 [protein=HMG (high mobility group) box domain-containing protein] [protein_id=ELU38226.1] [location=join(142596..142679,142835..142978,143030..144103,144201..144982,145141..145255)] [gbkey=CDS]	4e-08	96		Serine/threonine-proteinkinaseppk5[RhizoctoniasolaniAG-1IB]	CCO31858.1	3e-17
NODE_1292_length_255_cov_49.912088_g1289_i0	CTheo_1964	1.9e-143	100		lcl|KB317696.1_cds_ELU45707.1_263 [protein=C-1-tetrahydrofolate synthase] [protein_id=ELU45707.1] [location=join(780741..781114,781199..781543,781613..781802,781919..782276,782327..782492,782546..782729,782778..782835,782886..782935,782988..783313,783373..783502,783557..783775,783840..784033,784086..784381,784447..784509,784561..784628,784682..784717,784771..784824)] [gbkey=CDS]	2e-13	82		GA28568geneproductfromtranscriptGA28568-RA[RhizoctoniasolaniAG-1IB]	CEL59499.1	0.97
NODE_1293_length_255_cov_48.214286_g1290_i0	CTheo_5795	1.1e-135	98		lcl|KB317718.1_cds_ELU39720.1_6248 [protein=zf-C2H2 domain-containing protein] [protein_id=ELU39720.1] [location=join(248600..248745,248802..248866,248914..248996,249056..249083,249156..249829,249884..249914,249973..250147,250446..250587)] [gbkey=CDS]	0.61	100		heatshockproteinHsp30/Hsp42,putative[RhizoctoniasolaniAG-1IB]	CCO28657.1	5e-42
NODE_1294_length_255_cov_40.615385_g1291_i0	CTheo_6270	6.3e-131	96		lcl|KB318107.1_cds_ELU36143.1_9827 [protein=group II decarboxylase] [protein_id=ELU36143.1] [location=join(82..588,638..1264)] [gbkey=CDS]	0.61	95		hypotheticalproteinRSOLAG22IIIB_07558[Rhizoctoniasolani]	CUA67721.1	3e-18
NODE_1295_length_255_cov_36.131868_g1292_i0	CTheo_6986	1.9e-143	100		lcl|KB317723.1_cds_ELU39215.1_6759 [protein=Thaumatin domain-containing protein] [protein_id=ELU39215.1] [location=join(332883..332915,332980..333134,333223..333316)] [gbkey=CDS]	0.61	100		hypotheticalproteinRSOLAG1IB_01534[RhizoctoniasolaniAG-1IB]	CEL55522.1	4e-34
NODE_1296_length_255_cov_34.357143_g1293_i0	CTheo_1023	1.9e-143	100		lcl|KB317696.1_cds_ELU45879.1_93 [protein=hypothetical protein] [protein_id=ELU45879.1] [location=complement(join(302316..302594,302650..303024,303102..303146,303358..307131,307186..307392))] [gbkey=CDS]	1e-05	85		Neurofilamentheavypolypeptide[Rhizoctoniasolani]	CUA76905.1	3e-31
NODE_1297_length_254_cov_138.530387_g1294_i0	CTheo_6186	7.3e-143	100		lcl|KB317700.1_cds_ELU43219.1_2761 [protein=formin-like region domain-containing protein] [protein_id=ELU43219.1] [location=join(510654..510835,510887..511162,511235..511428,511486..511820)] [gbkey=CDS]	0.61	100		26Sproteasomenon-ATPaseregulatorysubunit6[RhizoctoniasolaniAG-3Rhs1AP]_x0001_KEP51372.126Sproteasomenon-ATPaseregulatorysubunit6[Rhizoctoniasolani123E]	EUC54552.1	1e-48
NODE_1298_length_254_cov_79.110497_g1295_i0	CTheo_475	9.1e-124	100		lcl|KB317711.1_cds_ELU40787.1_5230 [protein=leucine rich repeats (2 copies) domain-containing protein] [protein_id=ELU40787.1] [location=join(147912..148211,148262..148476,148528..148721,148799..148824,148872..149075,149185..149391,149450..149564,149614..149753,149801..150244,150290..150304)] [gbkey=CDS]	0.0002	96		hypotheticalproteinRSAG8_01799,partial[RhizoctoniasolaniAG-8WAC10335]	KDN49734.1	1e-35
NODE_1299_length_254_cov_67.209945_g1296_i0	CTheo_5773	7.3e-143	100		lcl|KB317705.1_cds_ELU41879.1_4093 [protein=PHD domain-containing protein] [protein_id=ELU41879.1] [location=complement(join(222419..222710,222800..222833,222921..223008,223051..223355,223458..224169,224222..224721,224811..225485,225554..225811,225857..226082))] [gbkey=CDS]	7e-07	85		hypotheticalproteinRSOLAG22IIIB_05058[Rhizoctoniasolani]	CUA72871.1	1e-48
NODE_13_length_877_cov_119.924129_g12_i0	CTheo_1091	0	100		lcl|KB317824.1_cds_ELU36390.1_9579 [protein=sister chromatid cohesion-related protein] [protein_id=ELU36390.1] [location=join(686..1143,1201..1377,1538..1580,1697..1882,1941..2015,2073..2367,2657..2949,3001..3110,3163..3268,3320..3415,3471..3512,3563..3660,3710..3867,3994..4066,4115..4307,4398..4598,4676..4705,4924..5097,5151..5307,5379..5431,5483..5650,5704..5791,5840..5919,6359..6592,6653..6805…	0.036	95		glycinehydroxymethyltransferase[RhizoctoniasolaniAG-1IB]	CEL58938.1	0
NODE_130_length_463_cov_66.994872_g127_i0	CTheo_1546	7e-163	100		lcl|KB317741.1_cds_ELU37905.1_8065 [protein=hypothetical protein] [protein_id=ELU37905.1] [location=complement(join(107107..108188,108244..108610))] [gbkey=CDS]	0.29	100		TranscriptioninitiationfactorIIEsubunitbeta[Rhizoctoniasolani]	CUA74018.1	3e-88
NODE_1300_length_254_cov_55.287293_g1297_i0	CTheo_5151	7.3e-143	100		lcl|KB317703.1_cds_ELU42278.1_3692 [protein=proteasome 26S subunit] [protein_id=ELU42278.1] [location=complement(join(672666..673063,673116..673381,673423..673542,673592..673737,673785..673982))] [gbkey=CDS]	7e-07	82		LOWQUALITYPROTEIN:hypotheticalproteinRSAG8_00495,partial[RhizoctoniasolaniAG-8WAC10335]	KDN51944.1	2e-48
NODE_1301_length_254_cov_55.160221_g1298_i0	CTheo_8411	7.3e-143	100		lcl|KB317721.1_cds_ELU39472.1_6507 [protein=carboxypeptidase C] [protein_id=ELU39472.1] [location=join(88672..88945,88990..89214,89263..89823,89873..90002,90057..90203,90250..90580,90645..90812,90946..91260,91311..91592)] [gbkey=CDS]	2e-31	83		carnitineO-acetyltransferase[Rhizoctoniasolani]	CUA74615.1	1e-29
NODE_1302_length_254_cov_54.922652_g1299_i0	CTheo_1405	2.5e-130	100		lcl|KB317705.1_cds_ELU41648.1_4309 [protein=protein phosphatase PP2A regulatory subunit A] [protein_id=ELU41648.1] [location=complement(join(811320..811482,811651..811776,811870..812191,812587..812866,812916..813253,813305..813550,813631..813718,813775..814018,814060..814307,814375..814714,814783..814945,815026..815146,815224..815310,815424..815506,815554..815782))] [gbkey=CDS]	0.61	100		hypotheticalproteinRSOLAG1IB_12427[RhizoctoniasolaniAG-1IB]	CEL61302.1	2e-17
NODE_1303_length_254_cov_48.497238_g1300_i0	CTheo_7472	4.3e-138	99		lcl|KB317698.1_cds_ELU44001.1_1982 [protein=ER-derived vesicles protein ERV46] [protein_id=ELU44001.1] [location=complement(join(344208..344408,344465..344536,344602..344940,344998..345287,345345..345497,345550..345592,345646..345699))] [gbkey=CDS]	2e-28	82		nitratereductasecatalyticsubunit[Desulfovibriotermitidis]	WP_035068007.1	7.2
NODE_1304_length_254_cov_38.287293_g1301_i0	CTheo_1748	1.8e-140	99		lcl|KB317743.1_cds_ELU37803.1_8166 [protein=carnitine acetyl transferase] [protein_id=ELU37803.1] [location=join(113500..113627,113708..113835,113902..114450,114536..114586,114724..115114,115173..115260,115316..115482,115538..115614,115673..116172,116257..116305,116358..116512,116635..116805)] [gbkey=CDS]	1e-05	81		phospholipid-translocatingATPase[RhizoctoniasolaniAG-1IB]	CEL53662.1	3e-19
NODE_1305_length_254_cov_31.469613_g1302_i0	CTheo_8463	7.3e-143	100		lcl|KB317760.1_cds_ELU37144.1_8831 [protein=ribosomal l39 domain-containing protein] [protein_id=ELU37144.1] [location=join(21358..21360,21458..21516,21599..21644,21698..21725,21811..21889,21972..22233)] [gbkey=CDS]	0.15	100		Actin-relatedprotein2/3complexsubunit1AltName:Full=Arp2/3complex41kDasubunit[RhizoctoniasolaniAG-1IB]	CCO28470.1	3e-49
NODE_1306_length_254_cov_12.651934_g1303_i0	CTheo_4117	1.4e-122	99		lcl|KB317712.1_cds_ELU40591.1_5379 [protein=hypothetical protein] [protein_id=ELU40591.1] [location=join(54356..55146,55249..55384,55468..55491,55855..56029,56076..56149)] [gbkey=CDS]	0.61	100		putativelong-chain-alcoholO-fatty-acyltransferase2[Rhizoctoniasolani]	CUA71073.1	2e-16
NODE_1307_length_254_cov_10.635359_g1304_i0	CTheo_4905	4.3e-138	99		lcl|KB317699.1_cds_ELU43531.1_2425 [protein=phosphomannomutase] [protein_id=ELU43531.1] [location=complement(join(571562..571617,571699..571914,571973..572053,572160..572295,572467..572775,572848..572884,572944..573006,573062..573411,573482..573574))] [gbkey=CDS]	0.039	100		potassium:hydrogenantiporter[Rhizoctoniasolani123E]	KEP48628.1	1e-39
NODE_1308_length_253_cov_165.905556_g1305_i0	CTheo_1625	2.9e-142	100		lcl|KB317699.1_cds_ELU43606.1_2378 [protein=actin-related protein ARPC3] [protein_id=ELU43606.1] [location=join(459241..459307,459371..459456,459504..459724,459772..459843,459899..460009,460064..460191,460245..460769,460834..460944,461012..461292)] [gbkey=CDS]	1e-29	81		No_hits_found	genbank	999999
NODE_1309_length_253_cov_118.894444_g1306_i0	CTheo_7742	2.9e-142	100		lcl|KB317696.1_cds_ELU45184.1_794 [protein=hypothetical protein] [protein_id=ELU45184.1] [location=complement(join(2374158..2375021,2375074..2375433,2375506..2375514))] [gbkey=CDS]	0.0006	86		glutamateN-acetyltransferase[RhizoctoniasolaniAG-1IA]	ELU38437.1	2e-34
NODE_131_length_463_cov_65.787179_g128_i0	CTheo_6430	0	99		lcl|KB317773.1_cds_ELU36843.1_9130 [protein=transcription initiation factor IIE subunit beta] [protein_id=ELU36843.1] [location=join(21788..21929,21994..22107,22148..22281,22334..22713,22844..22997)] [gbkey=CDS]	8e-11	79		TPTdomain-containingprotein[RhizoctoniasolaniAG-1IA]	ELU38653.1	7e-11
NODE_1310_length_253_cov_100.622222_g1307_i0	CTheo_278	2.9e-142	100		lcl|KB317696.1_cds_ELU45551.1_429 [protein=potassium:hydrogen antiporter] [protein_id=ELU45551.1] [location=join(1261547..1261730,1261795..1261917,1261965..1262054,1262105..1262341,1262391..1262444,1262493..1262848,1262931..1263065,1263116..1263264,1263317..1264817)] [gbkey=CDS]	0.002	86		hypotheticalproteinRSOLAG22IIIB_13723[Rhizoctoniasolani]	CUA68384.1	9e-31
NODE_1311_length_253_cov_88.527778_g1308_i0	CTheo_1667	2.3e-124	100		lcl|KB317718.1_cds_ELU39684.1_6276 [protein=uroporphyrinogen decarboxylase] [protein_id=ELU39684.1] [location=complement(join(381170..381822,381945..382085,382311..382507,382548..382658,382794..382899,383003..383092,383235..383646,383703..384211,384264..384326,384380..384449))] [gbkey=CDS]	0.039	100		putativekinase[Rhizoctoniasolani123E]	KEP49874.1	4e-19
NODE_1312_length_253_cov_73.322222_g1309_i0	CTheo_3215	3.9e-129	100		lcl|KB317732.1_cds_ELU38437.1_7533 [protein=glutamate N-acetyltransferase] [protein_id=ELU38437.1] [location=join(223676..223756,223810..225678)] [gbkey=CDS]	2e-13	86		cytochromeP450familyprotein[RhizoctoniasolaniAG-3Rhs1AP]	EUC66960.1	2e-37
NODE_1313_length_253_cov_59.805556_g1310_i0	CTheo_4959	2.9e-142	100		lcl|KB317717.1_cds_ELU39898.1_6072 [protein=hypothetical protein] [protein_id=ELU39898.1] [location=complement(join(136580..136699,136758..136861,137025..137340))] [gbkey=CDS]	0.61	100		Eukaryotictranslationinitiationfactor3subunitH[Rhizoctoniasolani]	CUA76198.1	4e-38
NODE_1314_length_253_cov_59.000000_g1311_i0	CTheo_7397	2.4e-127	99		lcl|KB317696.1_cds_ELU45118.1_851 [protein=hypothetical protein] [protein_id=ELU45118.1] [location=join(2564184..2564286,2564362..2564651)] [gbkey=CDS]	5e-17	85		hypotheticalproteinRSOLAG22IIIB_08592[Rhizoctoniasolani]	CUA69585.1	5e-46
NODE_1315_length_253_cov_55.300000_g1312_i0	CTheo_5305	2.9e-142	100		lcl|KB317746.1_cds_ELU37641.1_8332 [protein=cytochrome P450 domain-containing protein] [protein_id=ELU37641.1] [location=complement(join(117122..117244,117397..117647,117711..117973,118032..118458,118517..118526,118598..118779,118833..118869,118935..119456,119556..119759,120087..120139,120191..120361,120415..120491,120544..120584))] [gbkey=CDS]	0.002	82		putativecalcium-bindingproteinC613,03[RhizoctoniasolaniAG-1IB]	CCO32716.1	2e-39
NODE_1316_length_253_cov_53.555556_g1313_i0	CTheo_3637	1.1e-141	100		lcl|KB317706.1_cds_ELU41409.1_4554 [protein=translation initiation factor 3 subunit 3] [protein_id=ELU41409.1] [location=complement(join(669587..669646,669687..669920,669968..670092,670143..670319,670379..670529,670590..670760))] [gbkey=CDS]	0.15	92		putativealbadomainprotein[Rhizoctoniasolani123E]	KEP51696.1	8e-22
NODE_1317_length_253_cov_35.933333_g1314_i0	CTheo_5676	2.9e-142	100		lcl|KB317749.1_cds_ELU37513.1_8462 [protein=mps one binder kinase activator-like 4] [protein_id=ELU37513.1] [location=join(78098..78145,78196..78713,78766..79630)] [gbkey=CDS]	0.15	100		histoneacetyltransferase[RhizoctoniasolaniAG-1IB]	CEL58836.1	3e-39
NODE_1318_length_253_cov_29.800000_g1315_i0	CTheo_1983	2.9e-142	100		lcl|KB317700.1_cds_ELU43237.1_2742 [protein=SNF2-family ATP dependent chromatin remodeling factor snf21] [protein_id=ELU43237.1] [location=complement(join(453811..454017,454078..454317,454360..454942,454993..455216,455268..455463,455522..455859,455909..456025,456084..456365,456418..456803,456854..457846,457898..458006,458054..458155))] [gbkey=CDS]	0.15	100		Glucanendo-1,3-alpha-glucosidaseagn1[RhizoctoniasolaniAG-1IB]	CCO31473.1	8e-33
NODE_1319_length_253_cov_28.927778_g1316_i0	CTheo_810	1.1e-135	98		lcl|KB317706.1_cds_ELU41587.1_4382 [protein=Arm domain-containing protein] [protein_id=ELU41587.1] [location=join(199484..199644,199685..199717,199796..199930,199983..200277,200464..200599,200709..200918,200984..202947,203008..204108)] [gbkey=CDS]	0.039	100		YTHdomainprotein[Rhizoctoniasolani123E]	KEP55484.1	2e-31
NODE_132_length_463_cov_37.092308_g129_i0	CTheo_3199	3e-85	100		lcl|KB317705.1_cds_ELU41956.1_4010 [protein=ribosome assembly protein 4] [protein_id=ELU41956.1] [location=join(1989..2337,2436..2559,2634..2744,2828..2852,2917..4416,4476..5879)] [gbkey=CDS]	0.29	100		Heatshockproteinhomologpss1[RhizoctoniasolaniAG-1IB]	CCO27038.1	6e-93
NODE_1320_length_252_cov_209.608939_g1317_i0	CTheo_6454	6.5e-134	98		lcl|KB317732.1_cds_ELU38439.1_7522 [protein=Bromodomain-containing protein] [protein_id=ELU38439.1] [location=complement(join(195095..195291,195402..195741))] [gbkey=CDS]	4e-08	83		Nucleolarprotein6OS=Saccharomycescerevisiae(strainATCC204508/S288c)GN=NOP6PE=1SV=1[RhizoctoniasolaniAG-1IB]	CEL53954.1	4e-12
NODE_1321_length_252_cov_107.474860_g1318_i0	CTheo_7982	1.1e-141	100		lcl|KB317721.1_cds_ELU39392.1_6575 [protein=SAP domain-containing protein] [protein_id=ELU39392.1] [location=join(346302..346544,346623..346840,346899..347569,347632..348406,348568..348829)] [gbkey=CDS]	0.002	100		dihydrodipicolinatesynthetase[RhizoctoniasolaniAG-1IA]	ELU44761.1	5e-44
NODE_1322_length_252_cov_94.458101_g1319_i0	CTheo_231	2.7e-139	99		lcl|KB317696.1_cds_ELU45381.1_579 [protein=high-glucose-regulated protein 8] [protein_id=ELU45381.1] [location=join(1673002..1673824,1673890..1674019,1674075..1674230,1674289..1674427,1674482..1674719,1674795..1674836,1675286..1676058,1676117..1676527)] [gbkey=CDS]	3e-09	94		ATPsynthasecomplexsubunithdomain-containingprotein[RhizoctoniasolaniAG-1IA]	ELU43769.1	3e-22
NODE_1323_length_252_cov_79.983240_g1320_i0	CTheo_6690	3.1e-111	99		lcl|KB317702.1_cds_ELU42477.1_3497 [protein=heat shock protein Hsp88] [protein_id=ELU42477.1] [location=complement(join(887058..887690,887748..889136,889194..889392,889446..889510,889574..889610,889895..890700,890747..892992,893044..893137))] [gbkey=CDS]	0.6	100		RNArecognitionmotifprotein[RhizoctoniasolaniAG-3Rhs1AP]_x0001_KEP50622.1RNArecognitionmotifprotein[Rhizoctoniasolani123E]	EUC55659.1	5e-45
NODE_1324_length_252_cov_69.675978_g1321_i0	CTheo_126	1.1e-141	100		lcl|KB317696.1_cds_ELU44761.1_1190 [protein=dihydrodipicolinate synthetase] [protein_id=ELU44761.1] [location=join(3607477..3607529,3607583..3607585,3607721..3608221,3608278..3608370,3608448..3608563,3608760..3609073)] [gbkey=CDS]	1e-23	80		hypotheticalproteinRSAG8_01939,partial[RhizoctoniasolaniAG-8WAC10335]	KDN49874.1	8e-43
NODE_1325_length_252_cov_55.055866_g1322_i0	CTheo_1290	2.3e-124	98		lcl|KB317698.1_cds_ELU43769.1_2187 [protein=ATP synthase complex subunit h domain-containing protein] [protein_id=ELU43769.1] [location=complement(join(894111..894353,894432..894487,894549..894591,894661..894690))] [gbkey=CDS]	4e-08	82		hypotheticalproteinRSOLAG1IB_02212[RhizoctoniasolaniAG-1IB]	CEL57472.1	3e-32
NODE_1326_length_252_cov_54.877095_g1323_i0	CTheo_1772	1.1e-141	100		lcl|KB317699.1_cds_ELU43703.1_2271 [protein=RNA recognition motif domain-containing protein] [protein_id=ELU43703.1] [location=join(124510..124557,124613..124671,124854..124981,125041..125088,125141..125214,125292..125420,125475..125675)] [gbkey=CDS]	1e-14	80		E3ubiquitin-proteinligaseMARCH6[Rhizoctoniasolani]	CUA78051.1	2e-32
NODE_1327_length_252_cov_53.301676_g1324_i0	CTheo_5385	7e-140	100		lcl|KB317716.1_cds_ELU39948.1_6021 [protein=survival factor 1] [protein_id=ELU39948.1] [location=join(412399..412418,412478..412667,412787..413680,413730..413846)] [gbkey=CDS]	0.0006	79		hypotheticalproteinBN14_04349[RhizoctoniasolaniAG-1IB]	CCO30322.1	1e-33
NODE_1328_length_252_cov_47.111732_g1325_i0	CTheo_2947	1.1e-141	100		lcl|KB317765.1_cds_ELU36986.1_8983 [protein=zf-AN1 domain-containing protein] [protein_id=ELU36986.1] [location=complement(join(47749..48000,48062..48153,48203..48331,48386..48494,48554..48855,49195..49208,49274..49350,49568..50011,50073..50452,50512..50605))] [gbkey=CDS]	0.6	100		hypotheticalproteinRSOLAG22IIIB_07363[Rhizoctoniasolani]	CUA67326.1	8e-25
NODE_1329_length_252_cov_9.463687_g1326_i0	CTheo_1803	2.1e-118	100		lcl|KB317699.1_cds_ELU43667.1_2295 [protein=C3HC4 type (RING finger) zinc finger containing protein] [protein_id=ELU43667.1] [location=join(205401..205433,205537..205644,205699..206310,206354..206437,206510..206888,206941..207579,207633..207763,207828..208436,208610..208781,208934..209006,209103..209294,209493..210489,211357..211519,211672..211832)] [gbkey=CDS]	1e-20	81		beta-glucosidase[Rhizoctoniasolani]	CUA74978.1	4e-43
NODE_133_length_463_cov_35.525641_g130_i0	CTheo_569	0	100		lcl|KB317702.1_cds_ELU42477.1_3497 [protein=heat shock protein Hsp88] [protein_id=ELU42477.1] [location=complement(join(887058..887690,887748..889136,889194..889392,889446..889510,889574..889610,889895..890700,890747..892992,893044..893137))] [gbkey=CDS]	2e-61	81		hypotheticalproteinRSAG8_00490,partial[RhizoctoniasolaniAG-8WAC10335]	KDN51939.1	4e-38
NODE_1330_length_251_cov_150.067416_g1327_i0	CTheo_1722	4.4e-141	100		lcl|KB317715.1_cds_ELU40124.1_5847 [protein=aldose 1-epimerase domain-containing protein] [protein_id=ELU40124.1] [location=join(215711..215842,215902..216055,216108..216511,216562..216685,216816..217008,217056..217356)] [gbkey=CDS]	0.01	80		hypotheticalproteinAG1IA_03499[RhizoctoniasolaniAG-1IA]	ELU42479.1	1e-32
NODE_1331_length_251_cov_108.500000_g1328_i0	CTheo_7391	2e-112	96		lcl|KB317712.1_cds_ELU40492.1_5479 [protein=MAGE domain-containing protein] [protein_id=ELU40492.1] [location=join(460902..461129,461192..461285,461333..461578,461649..461867,461925..462481)] [gbkey=CDS]	1e-08	86		V-typeH+-transportingATPase21kDaproteolipidsubunit[Rhizoctoniasolani]	CUA66765.1	4e-48
NODE_1332_length_251_cov_104.191011_g1329_i0	CTheo_101	1.1e-138	99		lcl|KB317696.1_cds_ELU44737.1_1218 [protein=glycosyl hydrolase, putative] [protein_id=ELU44737.1] [location=complement(join(3679572..3679980,3680025..3680259,3680309..3680348,3680436..3680615,3680688..3680802,3680855..3681150,3681214..3681809,3681854..3682253,3682314..3682526))] [gbkey=CDS]	3e-06	80		ProteinSDS23OS=Yarrowialipolytica(strainCLIB122/E150)GN=SDS23PE=3SV=1[RhizoctoniasolaniAG-1IB]	CEL58269.1	4e-44
NODE_1333_length_251_cov_66.612360_g1330_i0	CTheo_574	6.9e-140	100		lcl|KB317776.1_cds_ELU36770.1_9200 [protein=basic region leucine zipper domain-containing protein] [protein_id=ELU36770.1] [location=complement(join(32792..33084,33134..33920))] [gbkey=CDS]	0.6	100		hypotheticalproteinRSOLAG1IB_01711[RhizoctoniasolaniAG-1IB]	CEL55699.1	4e-07
NODE_1334_length_251_cov_64.842697_g1331_i0	CTheo_3987	1.1e-138	99		lcl|KB317702.1_cds_ELU42624.1_3343 [protein=vacuolar ATP synthase proteolipid subunit] [protein_id=ELU42624.1] [location=join(445665..445737,445798..445885,445972..446049,446108..446144,446200..446281,446359..446597,446652..446708)] [gbkey=CDS]	8e-22	85		elongatorcomplexprotein2[RhizoctoniasolaniAG-1IA]	ELU41553.1	5e-14
NODE_1335_length_251_cov_57.943820_g1332_i0	CTheo_2718	4.4e-141	100		lcl|KB317700.1_cds_ELU43283.1_2687 [protein=TRI12 domain-containing protein] [protein_id=ELU43283.1] [location=complement(join(302908..303075,303140..303363,303512..303571,303615..303737,303864..304134,304192..304392,304601..304615,304669..304729,304830..304857,304963..305027,305080..305414,305583..305691,305750..305794,306050..306173,306226..306315,306381..306437,306491..306530,306597..306893,30…	2e-07	79		FHAdomainprotein[Rhizoctoniasolani123E]	KEP48793.1	6e-20
NODE_1336_length_251_cov_51.898876_g1333_i0	CTheo_7535	9.3e-127	96		lcl|KB318127.1_cds_ELU36137.1_9833 [protein=O-acetylserine sulfhydrylase/homocysteine synthase] [protein_id=ELU36137.1] [location=complement(join(54..108,233..360,414..467,519..762,819..988,1041..1180,1239..1350))] [gbkey=CDS]	0.15	100		No_hits_found	genbank	999999
NODE_1337_length_251_cov_47.544944_g1334_i0	CTheo_2929	1.8e-106	99		lcl|KB317711.1_cds_ELU40732.1_5241 [protein=hypothetical protein] [protein_id=ELU40732.1] [location=join(182409..182670,182717..182845,183084..183448,183621..183785)] [gbkey=CDS]	0.6	100		Bromodomain-containingfactor1[CandidaalbicansSC5314][Rhizoctoniasolani]	CUA77480.1	2e-26
NODE_1338_length_251_cov_45.393258_g1335_i0	CTheo_4613	1.1e-138	100		lcl|KB317701.1_cds_ELU42888.1_3110 [protein=FHA domain-containing protein] [protein_id=ELU42888.1] [location=join(649737..649796,649868..649977,650055..650102,650170..650248,650306..650494,650550..651344,651451..652062,652137..652370,652420..653539,653593..653630)] [gbkey=CDS]	4e-05	88		hypotheticalproteinRSOLAG1IB_01580[RhizoctoniasolaniAG-1IB]	CEL55568.1	0.1
NODE_1339_length_251_cov_42.117978_g1336_i0	CTheo_3067	1.2e-107	94		lcl|KB319286.1_cds_ELU35762.1_10208 [protein=zf-MYND domain-containing protein] [protein_id=ELU35762.1] [location=join(67..251,317..610,652..685)] [gbkey=CDS]	2.4	100		MYNDfingerprotein[Rhizoctoniasolani123E]	KEP50333.1	7e-33
NODE_134_length_461_cov_142.505155_g131_i0	CTheo_7466	0	99		lcl|KB317743.1_cds_ELU37835.1_8135 [protein=acetyltransferase (GNAT) family domain-containing protein] [protein_id=ELU37835.1] [location=complement(join(21831..22403,22496..22650,22728..22989,23035..23079))] [gbkey=CDS]	0.29	100		ProteinGVP36OS=Saccharomycescerevisiae(strainATCC204508/S288c)GN=GVP36PE=1SV=1[RhizoctoniasolaniAG-1IB]	CEL52999.1	2e-75
NODE_1340_length_251_cov_40.646067_g1337_i0	CTheo_2239	4.4e-141	100		lcl|KB317706.1_cds_ELU41473.1_4493 [protein=Bromodomain-containing protein] [protein_id=ELU41473.1] [location=join(503327..503846,503899..504330,504420..504757)] [gbkey=CDS]	3e-24	89		cAMPphosphodiesteraseclass-IIprotein,partial[RhizoctoniasolaniAG-3Rhs1AP]	EUC57092.1	4e-29
NODE_1341_length_251_cov_35.241573_g1338_i0	CTheo_443	4.4e-141	100		lcl|KB317702.1_cds_ELU42763.1_3207 [protein=PHD domain-containing protein] [protein_id=ELU42763.1] [location=join(18706..20642,20688..21553,21607..22976)] [gbkey=CDS]	0.01	100		Reticulocyte-bindingprotein2likeprotein,partial[Termitomycessp.J132]	KNZ80126.1	0.16
NODE_1342_length_250_cov_116.395480_g1339_i0	CTheo_7186	6.9e-140	100		lcl|KB317696.1_cds_ELU45580.1_395 [protein=acetyltransferase (GNAT) family domain-containing protein] [protein_id=ELU45580.1] [location=complement(join(1154306..1154541,1154596..1154705,1154760..1154860,1154954..1154977,1155032..1155046))] [gbkey=CDS]	0.6	100		hypotheticalproteinMPER_02490[MoniliophthoraperniciosaFA553]	EEB98067.1	3e-49
NODE_1343_length_250_cov_102.779661_g1340_i0	CTheo_365	1.7e-140	100		lcl|KB317722.1_cds_ELU39341.1_6629 [protein=conidial pigment biosynthesis oxidase Arb2/brown2] [protein_id=ELU39341.1] [location=join(167129..167362,167624..167702,167767..167816,167884..167924,168336..168417,168573..168736,168880..168919,168998..169155,169203..169281,169464..169582,169635..169723,169777..169864,169936..170020,170134..170163,170241..170298,170356..170594,170644..170694,170735..17…	0.15	100		transmembraneGTPaseFzo1[RhizoctoniasolaniAG-3Rhs1AP]	EUC63162.1	7e-27
NODE_1344_length_250_cov_99.146893_g1341_i0	CTheo_3553	1.7e-140	100		lcl|KB317755.1_cds_ELU37259.1_8713 [protein=cytoskeleton assembly control protein] [protein_id=ELU37259.1] [location=join(101187..101287,101341..101506,101593..101733,101783..101858,101911..102049,102119..102279,102410..102965,103034..103394)] [gbkey=CDS]	2.4	100		hypotheticalproteinRSOLAG22IIIB_10130[Rhizoctoniasolani]	CUA72574.1	2e-21
NODE_1345_length_250_cov_86.966102_g1342_i0	CTheo_2578	1.7e-140	100		lcl|KB317709.1_cds_ELU41011.1_4945 [protein=ATP-dependent protease La] [protein_id=ELU41011.1] [location=complement(join(86923..87230,87286..87553,87601..87948,87999..88359,88436..88574,88675..88924,88975..89627,89668..90619))] [gbkey=CDS]	2e-13	84		hypotheticalproteinBN14_05870[RhizoctoniasolaniAG-1IB]	CCO31820.1	1e-06
NODE_1346_length_250_cov_84.242938_g1343_i0	CTheo_7233	1.7e-137	100		lcl|KB317771.1_cds_ELU36871.1_9098 [protein=transmembrane GTPase fzo1] [protein_id=ELU36871.1] [location=complement(join(40515..42924,42986..43146))] [gbkey=CDS]	6e-41	83		hypotheticalproteinRSAG8_12765,partial[RhizoctoniasolaniAG-8WAC10335]	KDN34152.1	3e-46
NODE_1347_length_250_cov_76.977401_g1344_i0	CTheo_5347	4.3e-138	99		lcl|KB317700.1_cds_ELU43213.1_2755 [protein=hypothetical protein] [protein_id=ELU43213.1] [location=491578..491847] [gbkey=CDS]	0.6	100		hypotheticalproteinRSAG8_11355,partial[RhizoctoniasolaniAG-8WAC10335]	KDN35732.1	4e-13
NODE_1348_length_250_cov_46.983051_g1345_i0	CTheo_3842	6.2e-131	98		lcl|KB317718.1_cds_ELU39773.1_6181 [protein=CPA2 familytransporter, putative] [protein_id=ELU39773.1] [location=complement(join(37348..37551,37635..37760,37882..38188,38233..38450,38521..38780,38851..39443,39502..39540,39598..39811,39961..40151,40232..40431,40487..40612,40689..41022,41079..41249,41291..41620,41710..42302,42399..42448,42693..42764,42821..42925,43102..44424,44550..44565))] [gbkey=C…	0.038	95		myo-inositol-1-phosphatesynthase[Rhizoctoniasolani]	CUA69788.1	9e-42
NODE_1349_length_250_cov_39.909605_g1346_i0	CTheo_4389	2.7e-139	100		lcl|KB317717.1_cds_ELU39922.1_6052 [protein=hypothetical protein] [protein_id=ELU39922.1] [location=join(85742..85763,85855..85940,85987..86124,86168..86282,86372..86421)] [gbkey=CDS]	7e-16	86		HistoneH3,2[RhizoctoniasolaniAG-1IB]_x0001_EUC66067.1histoneH3,partial[RhizoctoniasolaniAG-3Rhs1AP]_x0001_KEP50914.1histoneH3[Rhizoctoniasolani123E]_x0001_CEL54597.1HistoneH3,2OS=Ustilagomaydis(strain521/FGSC9021)GN=HHT2PE=3SV=3[RhizoctoniasolaniAG-1IB]_x0001_CUA72187.1HistoneH3,2[Ustilagomaydis521][Rhizoctoniasolani]	CCO30370.1	3e-50
NODE_135_length_458_cov_126.220779_g132_i0	CTheo_5935	0	98		lcl|KB317707.1_cds_ELU41357.1_4615 [protein=cytoplasmic protein] [protein_id=ELU41357.1] [location=join(63607..63705,63779..63819,63863..63937,63997..64297,64351..64502,64549..64678,64730..64963)] [gbkey=CDS]	6e-24	84		putativetransporterYIL166COS=Saccharomycescerevisiae(strainATCC204508/S288c)GN=YIL166CPE=1SV=1[RhizoctoniasolaniAG-1IB]	CEL61566.1	5e-69
NODE_1350_length_250_cov_30.327684_g1347_i0	CTheo_3392	1.7e-140	100		lcl|KB317702.1_cds_ELU42631.1_3350 [protein=ATP-dependent RNA helicase DBP10] [protein_id=ELU42631.1] [location=join(464878..465154,465205..465667,465727..467179,467251..467321,467371..468043)] [gbkey=CDS]	0.15	95		raffinosesynthaseorseedinhibitiondomain-containingprotein[RhizoctoniasolaniAG-1IA]	ELU42183.1	2e-22
NODE_1351_length_250_cov_29.576271_g1348_i0	CTheo_7406	3.5e-123	100		lcl|KB317734.1_cds_ELU38316.1_7655 [protein=inositol-3-phosphate synthase] [protein_id=ELU38316.1] [location=complement(join(143468..144854,144918..145303,145463..145633,145741..145941))] [gbkey=CDS]	1e-32	83		SmallnuclearribonucleoproteinSmD2OS=Schizosaccharomycespombe(strain972/ATCC24843)GN=smd2PE=1SV=1[RhizoctoniasolaniAG-1IB]	CEL58061.1	7e-51
NODE_1352_length_250_cov_16.531073_g1349_i0	CTheo_1313	1.7e-140	100		lcl|KB317698.1_cds_ELU43810.1_2157 [protein=histone 3] [protein_id=ELU43810.1] [location=complement(join(824670..824853,824929..825010,825085..825122,825173..825236,825285..825567,825630..825778,825870..826159,826255..826512,826553..826641))] [gbkey=CDS]	1e-60	87		Glucoseoxidase[RhizoctoniasolaniAG-1IB]	CCO28536.1	1e-28
NODE_1353_length_249_cov_166.022727_g1350_i0	CTheo_5273	6.9e-140	100		lcl|KB317704.1_cds_ELU42183.1_3782 [protein=raffinose synthase or seed inhibition domain-containing protein] [protein_id=ELU42183.1] [location=join(148709..148762,148807..149009,149073..149343,149487..149835,149912..150263,150422..150473,150533..150598,150784..150987,151051..151584)] [gbkey=CDS]	0.15	83		Minorextracellularproteasevpr[Rhizoctoniasolani]	CUA68407.1	8e-27
NODE_1354_length_249_cov_157.340909_g1351_i0	CTheo_2311	2.5e-133	99		lcl|KB317700.1_cds_ELU43110.1_2871 [protein=LSM domain-containing protein] [protein_id=ELU43110.1] [location=complement(join(787960..788191,788272..788366,788521..788571))] [gbkey=CDS]	2e-40	91		NADHdehydrogenase(ubiquinone)Fe-Sprotein4[Rhizoctoniasolani]	CUA72509.1	3e-53
NODE_1355_length_249_cov_154.232955_g1352_i0	CTheo_3904	6.9e-140	100		lcl|KB317710.1_cds_ELU40827.1_5141 [protein=GMC oxidoreductase] [protein_id=ELU40827.1] [location=join(343516..343529,343607..343725,343794..343890,344085..344088,344132..344186,344230..344364,344412..344485,344547..344810,344900..345096,345149..345375,345424..345512,345562..345628,345707..345874,345929..346011,346217..346234,346382..346741)] [gbkey=CDS]	0.15	100		hypotheticalproteinRSOLAG1IB_01132[RhizoctoniasolaniAG-1IB]	CEL55124.1	1e-11
NODE_1356_length_249_cov_122.301136_g1353_i0	CTheo_6470	6.9e-140	100		lcl|KB317723.1_cds_ELU39274.1_6696 [protein=hypothetical protein] [protein_id=ELU39274.1] [location=join(17474..18139,18182..18598,18643..18714)] [gbkey=CDS]	0.15	100		hypotheticalproteinBN14_00238[RhizoctoniasolaniAG-1IB]	CCO26220.1	2e-36
NODE_1357_length_249_cov_115.943182_g1354_i0	CTheo_7337	1.7e-137	99		lcl|KB317726.1_cds_ELU39023.1_6944 [protein=NADH-ubiquinone oxidoreductase 21kDa subunit] [protein_id=ELU39023.1] [location=complement(join(37574..37619,37666..37771,37825..37898,37953..38047,38102..38157,38210..38390,38438..38591,38759..38790))] [gbkey=CDS]	3e-46	85		hypotheticalproteinRSOL_384550[RhizoctoniasolaniAG-3Rhs1AP]	EUC61165.1	0.7
NODE_1358_length_249_cov_115.750000_g1355_i0	CTheo_1643	4.1e-135	99		lcl|KB317737.1_cds_ELU38092.1_7879 [protein=glycosyltransferase family 2 protein] [protein_id=ELU38092.1] [location=complement(join(118436..118459,118606..118701,118883..118991,119044..119115,119170..119377,119572..119595,119735..119780,119871..119999,120055..120111,120168..120272,120327..120521,120569..120610,120678..120990,121039..121141,121188..121482,121536..121862,121912..122427))] [gbkey=CD…	0.6	100		hypotheticalproteinRSOLAG22IIIB_10759[Rhizoctoniasolani]	CUA73369.1	0.0003
NODE_1359_length_249_cov_112.090909_g1356_i0	CTheo_2143	2.7e-139	100		lcl|KB317696.1_cds_ELU44519.1_1442 [protein=ATP-dependent DNA helicase recQ] [protein_id=ELU44519.1] [location=join(4278416..4278520,4278571..4280752,4280815..4280995,4281335..4281464,4281521..4281588,4281707..4281781,4281844..4281927,4282018..4282114,4282182..4282379,4282578..4282745,4282819..4282859,4282922..4283004,4283060..4283160,4283334..4283522,4283574..4283690,4283744..4283842,4283897..42…	5e-17	87		No_hits_found	genbank	999999
NODE_136_length_458_cov_91.675325_g133_i0	CTheo_4726	0	100		lcl|KB317729.1_cds_ELU38750.1_7220 [protein=hypothetical protein] [protein_id=ELU38750.1] [location=complement(join(4189..4282,4475..4977))] [gbkey=CDS]	1.1	100		Subtilisin-likeprotease8[Rhizoctoniasolani]	CUA67049.1	5e-76
NODE_1360_length_249_cov_100.505682_g1357_i0	CTheo_6566	2.3e-127	100		lcl|KB317754.1_cds_ELU37296.1_8681 [protein=putative Hsp70 family protein] [protein_id=ELU37296.1] [location=join(88805..89017,89074..89328,89385..90020,90079..90161,90210..90376,90434..90554,90611..90807,90858..91062,91116..91367,91418..91901)] [gbkey=CDS]	0.6	95		Celldivisioncontrolprotein3[Candidaalbicans][Rhizoctoniasolani]	CUA72436.1	1e-51
NODE_1361_length_249_cov_84.698864_g1358_i0	CTheo_4421	2.4e-130	98		lcl|KB317728.1_cds_ELU38753.1_7217 [protein=membrane protein] [protein_id=ELU38753.1] [location=complement(join(295326..295673,295776..295828,295989..296544,296599..296753,296796..296835,296939..297194,297262..297413,297477..297695,297753..298000,298050..298696,298750..299142,299189..299463))] [gbkey=CDS]	0.6	91		hypotheticalproteinAG1IA_06820[RhizoctoniasolaniAG-1IA]	ELU39154.1	8e-39
NODE_1362_length_249_cov_79.937500_g1359_i0	CTheo_1706	1e-132	98		lcl|KB317713.1_cds_ELU40424.1_5553 [protein=hypothetical protein] [protein_id=ELU40424.1] [location=join(184315..184317,184387..184848,184897..185325,185378..185468,185520..186214,186268..187058,187105..187156)] [gbkey=CDS]	0.15	92		hypotheticalproteinAG1IA_00181[RhizoctoniasolaniAG-1IA]	ELU45773.1	1e-33
NODE_1363_length_249_cov_62.085227_g1360_i0	CTheo_3955	6.9e-140	100		lcl|KB317696.1_cds_ELU44493.1_1455 [protein=septin AspB] [protein_id=ELU44493.1] [location=complement(join(4339347..4339626,4339679..4339911,4339960..4340062,4340128..4340277,4340329..4340545,4340595..4340723,4340809..4341022))] [gbkey=CDS]	1e-48	85		chorismatesynthase[RhizoctoniasolaniAG-1IA]	ELU41481.1	1e-34
NODE_1364_length_249_cov_61.687500_g1361_i0	CTheo_3288	6.9e-140	100		lcl|KB317724.1_cds_ELU39154.1_6820 [protein=hypothetical protein] [protein_id=ELU39154.1] [location=complement(join(149919..150056,150202..150555,150667..151469,151520..151789,151838..152284,152354..152409,152504..152590,152790..152850,152938..153148))] [gbkey=CDS]	3e-15	80		Cytoplasmicdynein1intermediatechain1AltName:Full=Cytoplasmicdyneinintermediatechain1[RhizoctoniasolaniAG-1IB]	CCO28422.1	2e-45
NODE_1365_length_249_cov_52.460227_g1362_i0	CTheo_1098	1.7e-137	99		lcl|KB317696.1_cds_ELU45773.1_181 [protein=hypothetical protein] [protein_id=ELU45773.1] [location=join(545009..545849,545902..546144,546188..546468,546527..546723,546781..547123)] [gbkey=CDS]	4e-14	80		No_hits_found	genbank	999999
NODE_1366_length_249_cov_49.823864_g1363_i0	CTheo_2252	6.9e-140	100		lcl|KB317706.1_cds_ELU41481.1_4482 [protein=chorismate synthase] [protein_id=ELU41481.1] [location=join(469760..469849,469913..470339,470393..470532,470582..470889,470945..471103,471161..471257)] [gbkey=CDS]	4e-36	82		hypotheticalproteinFOMMEDRAFT_150338[FomitiporiamediterraneaMF3/22]_x0001_EJD07787.1hypotheticalproteinFOMMEDRAFT_150338[FomitiporiamediterraneaMF3/22]	XP_007261739.1	4e-21
NODE_1367_length_249_cov_18.375000_g1364_i0	CTheo_1577	6.9e-140	100		lcl|KB317724.1_cds_ELU39197.1_6777 [protein=hypothetical protein] [protein_id=ELU39197.1] [location=join(39789..39904,40038..40265,40358..40379,40434..40590,40655..41033,41089..41248)] [gbkey=CDS]	2.4	100		serinecarboxypeptidaseS28[Rhizoctoniasolani123E]	KEP47711.1	0.0002
NODE_1368_length_249_cov_16.500000_g1365_i0	CTheo_3950	1.7e-137	99		lcl|KB317730.1_cds_ELU38644.1_7328 [protein=hypothetical protein] [protein_id=ELU38644.1] [location=complement(join(100505..100543,100585..101596,101658..101767))] [gbkey=CDS]	0.01	92		NADH-cytochromeb5reductase2OS=Ustilagomaydis(strain521/FGSC9021)GN=MCR1PE=3SV=1[RhizoctoniasolaniAG-1IB]	CEL59667.1	2e-42
NODE_1369_length_248_cov_601.657143_g1366_i0	CTheo_4493	6.1e-131	100		lcl|KB317746.1_cds_ELU37667.1_8304 [protein=hypothetical protein] [protein_id=ELU37667.1] [location=join(931..992,1204..1319,1532..1842,1906..2253,2420..2524,2671..2725,2834..2919,3179..3233,3408..3454,3502..3625,3678..3715,3767..3949,4010..4115,4181..4336,4424..4944,5066..5391,5436..5681,5742..5841,6051..6111,6400..6553,6614..6801,6846..6948,6991..7238,7300..7518,7771..7933,7999..8224)] [gbkey=C…	2.3	94		metal-bindingregulatoryproteincuf1[RhizoctoniasolaniAG-3Rhs1AP]	EUC61469.1	1e-22
NODE_137_length_456_cov_145.415144_g134_i0	CTheo_3086	0	99		lcl|KB317704.1_cds_ELU42039.1_3922 [protein=serine-type endopeptidase] [protein_id=ELU42039.1] [location=join(617782..617822,617870..618451,618502..618585,618634..619032,619643..619937)] [gbkey=CDS]	6e-21	82		glycosidehydrolasefamily61protein[RhizoctoniasolaniAG-3Rhs1AP]_x0001_KEP47781.1glycosidehydrolasefamily61protein[Rhizoctoniasolani123E]	EUC55826.1	1e-55
NODE_1370_length_248_cov_163.640000_g1367_i0	CTheo_7972	1.4e-122	99		lcl|KB317728.1_cds_ELU38819.1_7153 [protein=hypothetical protein] [protein_id=ELU38819.1] [location=join(93627..93753,93837..93977,94094..94143)] [gbkey=CDS]	0.15	100		3-deoxy-7-phosphoheptulonatesynthase[Rhizoctoniasolani]	CUA71549.1	1e-30
NODE_1371_length_248_cov_100.977143_g1368_i0	CTheo_1146	2.6e-136	99		lcl|KB317696.1_cds_ELU45733.1_236 [protein=oxidoreductase FAD-binding domain-containing protein] [protein_id=ELU45733.1] [location=complement(join(703989..704152,704207..704591,704634..705200))] [gbkey=CDS]	4e-05	84		Myosintype-2heavychain2AltName:Full=MyosintypeIIheavychain2[RhizoctoniasolaniAG-1IB]	CCO36368.1	2e-44
NODE_1372_length_248_cov_95.914286_g1369_i0	CTheo_6640	2.7e-139	100		lcl|KB317700.1_cds_ELU43271.1_2709 [protein=Copper-fist domain-containing protein] [protein_id=ELU43271.1] [location=join(354738..354767,354881..355073,355117..355178,355238..355476,355633..355893,355946..356046,356108..357166,357371..357471)] [gbkey=CDS]	0.038	92		hypotheticalproteinBN14_04448[RhizoctoniasolaniAG-1IB]	CCO30419.1	8e-28
NODE_1373_length_248_cov_92.388571_g1370_i0	CTheo_2827	1.5e-131	99		lcl|KB317749.1_cds_ELU37523.1_8447 [protein=3-deoxy-7-phosphoheptulonate synthase] [protein_id=ELU37523.1] [location=join(38555..38871,38921..39737)] [gbkey=CDS]	2e-40	85		Polarizedgrowthproteinrax2[Rhizoctoniasolani]	CUA66690.1	5e-16
NODE_1374_length_248_cov_85.348571_g1371_i0	CTheo_5514	1.1e-138	100		lcl|KB317703.1_cds_ELU42388.1_3562 [protein=myosin type II heavy chain, putative] [protein_id=ELU42388.1] [location=complement(join(206915..207020,207082..207161,207220..207294,207338..207484,207567..208111,208164..208187,208241..208655,208701..208762,208825..208987,209042..210439,210513..211212,211263..213472,213527..213630,213692..213884,213932..214068,214157..214296,214356..214555,214600..2147…	2e-41	83		endoribonucleaseL-PSPprotein[RhizoctoniasolaniAG-3Rhs1AP]_x0001_KEP47820.1endoribonucleaseL-PSPprotein[Rhizoctoniasolani123E]	EUC61953.1	2e-44
NODE_1375_length_248_cov_85.308571_g1372_i0	CTheo_1264	2.7e-139	100		lcl|KB317729.1_cds_ELU38714.1_7259 [protein=F-box-like domain-containing protein] [protein_id=ELU38714.1] [location=136532..138202] [gbkey=CDS]	0.002	100		highosmolaritysignalingproteinSHO1[RhizoctoniasolaniAG-3Rhs1AP]_x0001_KEP54670.1highosmolaritysignalingproteinSHO1[Rhizoctoniasolani123E]	EUC56679.1	2e-29
NODE_1376_length_248_cov_78.645714_g1373_i0	CTheo_1461	3.9e-132	98		lcl|KB317702.1_cds_ELU42699.1_3271 [protein=bud site selection-related protein] [protein_id=ELU42699.1] [location=complement(join(238074..238129,238269..238281,238519..238652,238706..239080,239133..239512,239562..239749,239809..240384))] [gbkey=CDS]	1e-11	88		ricin-typebeta-trefoillectindomainprotein,partial[RhizoctoniasolaniAG-3Rhs1AP]_x0001_KEP49860.1ricin-typebeta-trefoillectindomainprotein[Rhizoctoniasolani123E]	EUC65935.1	1e-32
NODE_1377_length_248_cov_78.297143_g1374_i0	CTheo_5025	2.7e-139	100		lcl|KB317696.1_cds_ELU45126.1_847 [protein=guanine nucleotide binding protein beta subunit] [protein_id=ELU45126.1] [location=join(2554836..2554881,2554935..2554997,2555054..2555393,2555468..2555522,2555626..2555975,2556027..2556180)] [gbkey=CDS]	0.002	100		SH3domain-containingproteinPJ696,02[RhizoctoniasolaniAG-1IB]_x0001_CEL51751.1SH3domain-containingproteinPJ696,02OS=Schizosaccharomycespombe(strain972/ATCC24843)GN=SPAPJ696.02PE=1SV=1[RhizoctoniasolaniAG-1IB]	CCO33295.1	3e-28
NODE_1378_length_248_cov_71.954286_g1375_i0	CTheo_2007	1.1e-138	100		lcl|KB320154.1_cds_ELU35531.1_10439 [protein=hypothetical protein] [protein_id=ELU35531.1] [location=complement(join(228..390,432..472))] [gbkey=CDS]	0.59	100		hypotheticalproteinBN14_04847[RhizoctoniasolaniAG-1IB]_x0001_CEL55254.1hypotheticalproteinRSOLAG1IB_01263[RhizoctoniasolaniAG-1IB]	CCO30815.1	2e-34
NODE_1379_length_248_cov_69.857143_g1376_i0	CTheo_5614	6.3e-134	100		lcl|KB317752.1_cds_ELU37392.1_8578 [protein=hypothetical protein] [protein_id=ELU37392.1] [location=join(12164..12673,12714..12850,12900..13100,13261..13450,13516..13700,13750..13819,13963..14000,14082..14138,14287..14611,14739..14789,14932..15180)] [gbkey=CDS]	0.0006	90		hypotheticalproteinRSAG8_06234,partial[RhizoctoniasolaniAG-8WAC10335]	KDN43267.1	5e-34
NODE_138_length_454_cov_83.496063_g135_i0	CTheo_7871	0	100		lcl|KB317718.1_cds_ELU39785.1_6193 [protein=glycoside hydrolase family 18 and carbohydrate-binding module family 5 protein] [protein_id=ELU39785.1] [location=complement(join(76075..76243,76403..76472,76519..76945,76990..77276,77328..77436,77498..77530,77585..77668,77764..77854,77915..78084,78160..78225,78312..78375,78426..78471,78560..78727,78793..79002,79133..79358,79412..79568,79785..79842,8023…	1.1	100		hypotheticalproteinRSOLAG22IIIB_04880[Rhizoctoniasolani]	CUA72019.1	3e-53
NODE_1380_length_248_cov_67.582857_g1377_i0	CTheo_2451	1.6e-134	99		lcl|KB317696.1_cds_ELU44879.1_1088 [protein=SH3 domain-containing protein] [protein_id=ELU44879.1] [location=join(3321498..3321580,3321633..3321678,3321733..3321784,3321838..3322021,3322072..3322097,3322158..3322386,3322495..3322769,3322910..3323134,3323180..3323340,3323415..3324821)] [gbkey=CDS]	4e-05	87		HMG(highmobilitygroup)boxprotein[RhizoctoniasolaniAG-3Rhs1AP]	EUC63380.1	6e-12
NODE_1381_length_248_cov_56.314286_g1378_i0	CTheo_401	2.7e-139	100		lcl|KB317715.1_cds_ELU40200.1_5777 [protein=FACT complex subunit SPT16] [protein_id=ELU40200.1] [location=join(34269..34331,34380..34490,34548..34632,34689..34813,34871..35092,35136..35492,35578..35855,35973..36057,36129..36479,36525..36695,36754..37086,37334..37507,37563..37883,37936..38277,38345..38473)] [gbkey=CDS]	1e-20	88		hypotheticalproteinM407DRAFT_246449[TulasnellacalosporaMUT4182]	KIO18564.1	1e-46
NODE_1382_length_248_cov_50.102857_g1379_i0	CTheo_2645	2.7e-139	100		lcl|KB317697.1_cds_ELU44270.1_1705 [protein=sugar (and other) transporter domain-containing protein] [protein_id=ELU44270.1] [location=join(441919..442072,442257..442336,442386..442739)] [gbkey=CDS]	2e-07	86		hypotheticalproteinNEOLEDRAFT_1087897[NeolentinuslepideusHHB14362ss-1]	KZT27731.1	2e-25
NODE_1383_length_248_cov_45.725714_g1380_i0	CTheo_634	2.7e-139	100		lcl|KB317705.1_cds_ELU41826.1_4146 [protein=SSB domain-containing protein] [protein_id=ELU41826.1] [location=join(371657..371686,371734..371835,371879..371945,372007..372091,372145..372236,372591..372842,372923..372989,373093..373755,374169..374210,374441..374875,375011..375270,375387..375582,375640..376718,376981..377087)] [gbkey=CDS]	0.59	100		regulatorofGproteinsignalingdomainprotein[Rhizoctoniasolani123E]	KEP48848.1	5e-43
NODE_1384_length_248_cov_29.040000_g1381_i0	CTheo_5357	1.5e-131	98		lcl|KB317703.1_cds_ELU42446.1_3530 [protein=glycine hydroxymethyltransferase] [protein_id=ELU42446.1] [location=complement(join(27585..27734,27789..27967,28030..28264,28324..28854,28947..29009,29061..29131,29206..29436,29654..29698,29800..29857))] [gbkey=CDS]	6e-07	83		hypotheticalproteinMPER_13924[MoniliophthoraperniciosaFA553]	EEB88310.1	7e-35
NODE_1385_length_247_cov_213.149425_g1382_i0	CTheo_1564	1.1e-138	100		lcl|KB317698.1_cds_ELU43934.1_2035 [protein=filament-forming protein] [protein_id=ELU43934.1] [location=complement(join(498173..499216,499268..499327,499383..499535,499581..499943,499996..500082,500144..500428,500479..500779,500828..501042,501095..501328,501379..501538,501620..501806,501883..501959,502014..502132,502240..502324,502390..502504,502558..502911,502966..503109,503165..503297,503347..5…	0.038	100		HistoneH3,2OS=Ustilagomaydis(strain521/FGSC9021)GN=HHT2PE=3SV=3[RhizoctoniasolaniAG-1IB]	CEL57336.1	5e-47
NODE_1386_length_247_cov_153.931034_g1383_i0	CTheo_8027	1.1e-138	100		lcl|KB317704.1_cds_ELU42158.1_3805 [protein=RGS domain-containing protein] [protein_id=ELU42158.1] [location=join(230019..230132,230187..230302,230378..230625,230675..230765,230817..230994,231057..231374,231422..232202,232298..232428)] [gbkey=CDS]	4e-08	78		GDPmannose4,6-dehydratase[Rhizoctoniasolani]	CUA68710.1	8e-41
NODE_1387_length_247_cov_136.252874_g1384_i0	CTheo_6202	1.1e-138	100		lcl|KB317717.1_cds_ELU39869.1_6091 [protein=RAB GDP-dissociation inhibitor] [protein_id=ELU39869.1] [location=complement(join(207582..207768,207820..207964,208015..208183,208257..208500,208549..208660,208710..209031,209100..209215,209259..209280))] [gbkey=CDS]	1e-11	79		importinsubunitalpha[RhizoctoniasolaniAG-3Rhs1AP]_x0001_KEP54918.1importinsubunitalpha[Rhizoctoniasolani123E]	EUC53882.1	3e-34
NODE_1388_length_247_cov_133.913793_g1385_i0	CTheo_4157	1.1e-138	100		lcl|KB317706.1_cds_ELU41603.1_4350 [protein=histone H3] [protein_id=ELU41603.1] [location=join(96803..96904,96958..97226,97283..97320,97495..97526)] [gbkey=CDS]	9e-74	89		glutathionereductase(NADPH)[RhizoctoniasolaniAG-1IB]	CCO26198.1	3e-44
NODE_1389_length_247_cov_122.017241_g1386_i0	CTheo_8070	1.6e-134	99		lcl|KB317701.1_cds_ELU42839.1_3129 [protein=GDP-mannose 4,6-dehydratase] [protein_id=ELU42839.1] [location=complement(join(731151..731286,731341..731439,731489..731609,731665..732061,732126..732284,732349..732442,732497..732524,732653..732743))] [gbkey=CDS]	5e-17	84		tRNA-dihydrouridinesynthase2[Rhizoctoniasolani]	CUA76381.1	5e-39
NODE_139_length_453_cov_143.878947_g136_i0	CTheo_4909	0	100		lcl|KB317703.1_cds_ELU42380.1_3590 [protein=hypothetical protein] [protein_id=ELU42380.1] [location=complement(join(318391..318566,318620..318981,319030..319307))] [gbkey=CDS]	1e-28	86		zincmetalloprotease[Rhizoctoniasolani123E]	KEP47394.1	2e-51
NODE_1390_length_247_cov_118.327586_g1387_i0	CTheo_2218	2.6e-136	99		lcl|KB317706.1_cds_ELU41433.1_4524 [protein=importin alpha subunit] [protein_id=ELU41433.1] [location=join(584261..584373,584435..584544,584607..584688,584766..584988,585042..585114,585155..585359,585476..585558,585664..585739,585796..585884,585940..586019,586089..586122,586173..586268,586331..586522,586698..587179,587239..587418,587475..587795,587846..588670,588722..588764,589266..589313,589435.…	3e-46	84		hypotheticalproteinBN14_03950[RhizoctoniasolaniAG-1IB]	CCO29926.1	2e-43
NODE_1391_length_247_cov_104.402299_g1388_i0	CTheo_2159	4.2e-138	100		lcl|KB317696.1_cds_ELU44559.1_1419 [protein=glutathione reductase] [protein_id=ELU44559.1] [location=join(4225265..4226120,4226208..4226309,4226381..4226554,4226605..4226647,4226699..4226709,4226863..4226892,4226963..4227025,4227068..4227156)] [gbkey=CDS]	7e-10	82		hypotheticalproteinRSOLAG22IIIB_04908[Rhizoctoniasolani]	CUA72511.1	2e-29
NODE_1392_length_247_cov_102.655172_g1389_i0	CTheo_4492	6.3e-134	100		lcl|KB317721.1_cds_ELU39409.1_6546 [protein=tRNA-dihydrouridine synthase 2] [protein_id=ELU39409.1] [location=complement(join(279918..280636,280690..280788,280857..281129,281314..281916,282060..282330,282487..282767,283002..283077,283128..283350,283574..283599))] [gbkey=CDS]	0.59	84		CK1/CK1/CK1-Gproteinkinase[RhizoctoniasolaniAG-1IA]	ELU37333.1	5e-22
NODE_1393_length_247_cov_100.091954_g1390_i0	CTheo_2114	1.7e-137	100		lcl|KB317699.1_cds_ELU43414.1_2550 [protein=CAP-Gly domain-containing protein] [protein_id=ELU43414.1] [location=join(927365..927451,927504..927613,927661..928061,928121..928346,928434..928437)] [gbkey=CDS]	5e-20	82		ABCsuperfamilytransporter[RhizoctoniasolaniAG-3Rhs1AP]	EUC65009.1	6e-17
NODE_1394_length_247_cov_98.241379_g1391_i0	CTheo_4120	1.1e-138	100		lcl|KB317696.1_cds_ELU45723.1_246 [protein=hypothetical protein] [protein_id=ELU45723.1] [location=complement(join(731825..733219,733282..733333,733387..733769,733817..733895,733936..733982))] [gbkey=CDS]	0.59	100		mitogenactivatedproteinkinase[Rhizoctoniasolani]_x0001_AEK69399.1mitogenactivatedproteinkinase[Rhizoctoniasolani]_x0001_KEP55775.1MAPkinase[Rhizoctoniasolani123E]	AEK69397.1	1e-41
NODE_1395_length_247_cov_94.678161_g1392_i0	CTheo_4551	1.1e-138	100		lcl|KB317884.1_cds_ELU36272.1_9698 [protein=glycoside hydrolase family 35 protein] [protein_id=ELU36272.1] [location=complement(join(61..119,239..629,682..865,919..982,1032..1749,1805..2039,2084..2115))] [gbkey=CDS]	2.3	100		ubiquitincarboxyl-terminalhydrolase1[Rhizoctoniasolani]	CUA70155.1	1e-11
NODE_1396_length_247_cov_83.890805_g1393_i0	CTheo_1719	2.6e-136	99		lcl|KB317724.1_cds_ELU39134.1_6836 [protein=ATP-binding cassette sub-family B member 5] [protein_id=ELU39134.1] [location=complement(join(201424..201512,201570..202020,202070..202086,202146..202335,202571..202762,202822..203055))] [gbkey=CDS]	0.59	100		Vacuolaraminoacidtransporter3[Schizosaccharomycespombe972h-][Rhizoctoniasolani]	CUA71442.1	3e-32
NODE_1397_length_247_cov_78.764368_g1394_i0	CTheo_5768	9.2e-127	100		lcl|KB317705.1_cds_ELU41884.1_4098 [protein=mitogen activated protein kinase-like protein] [protein_id=ELU41884.1] [location=join(237445..237689,237831..238026,238080..238310,238377..238596,238655..238864,238914..238948,238999..239098,239426..239469,239585..240229,240328..240615,240664..241434)] [gbkey=CDS]	3e-12	89		Pre-mRNA-splicingfactorRSE1[RhizoctoniasolaniAG-1IB]	CCO37395.1	3e-47
NODE_1398_length_247_cov_69.022989_g1395_i0	CTheo_1090	1.4e-122	100		lcl|KB317696.1_cds_ELU45592.1_375 [protein=UDP-xylose synthase] [protein_id=ELU45592.1] [location=join(1098697..1099234,1099289..1099438,1099523..1099739,1099782..1100210,1100544..1100860,1100908..1101233,1101293..1101532,1101610..1102011)] [gbkey=CDS]	0.59	100		hypotheticalproteinAG1IA_01568[RhizoctoniasolaniAG-1IA]	ELU44401.1	9e-25
NODE_1399_length_247_cov_62.839080_g1396_i0	CTheo_4541	4.2e-138	100		lcl|KB317753.1_cds_ELU37328.1_8642 [protein=vacuolar amino acid transporter 3] [protein_id=ELU37328.1] [location=join(54001..54491,54541..54769,54821..55075,55160..55206,55266..55757,55812..55845,55899..55977,56039..56372,56433..56571,56624..56743)] [gbkey=CDS]	1e-05	91		laccase,multicopperoxidase,benzenediol:oxygenoxidorectuctase[RhizoctoniasolaniAG-1IB]	CCO36477.1	1e-36
NODE_14_length_876_cov_146.148194_g13_i0	CTheo_5357	0	99		lcl|KB317703.1_cds_ELU42446.1_3530 [protein=glycine hydroxymethyltransferase] [protein_id=ELU42446.1] [location=complement(join(27585..27734,27789..27967,28030..28264,28324..28854,28947..29009,29061..29131,29206..29436,29654..29698,29800..29857))] [gbkey=CDS]	2e-59	78		hypotheticalproteinM407DRAFT_221102[TulasnellacalosporaMUT4182]	KIO20240.1	4e-60
NODE_140_length_453_cov_97.547368_g137_i0	CTheo_1878	0	99		lcl|KB317705.1_cds_ELU41697.1_4273 [protein=cytoplasmic protein] [protein_id=ELU41697.1] [location=complement(join(710327..710509,710677..710740,710793..711131,711177..711209,711267..711468,711584..711815,711871..712055,712140..712371,712556..712653,712705..712931,712989..713250,713295..713352,713405..713765,713820..713934,713992..714049,714101..714445,714523..714776,714830..714921,714969..715041…	0.005	95		CytochromeP4504V2[Rhizoctoniasolani]	CUA75705.1	1e-65
NODE_1400_length_247_cov_62.649425_g1397_i0	CTheo_4711	4.2e-138	100		lcl|KB317703.1_cds_ELU42250.1_3719 [protein=splicing factor 3B subunit 3] [protein_id=ELU42250.1] [location=complement(join(767876..768580,768632..768829,768877..769011,769052..769179,769239..769414,769475..769687,769878..770027,770118..770191,770263..770411,770461..770658,770710..771152,771204..771345,771428..771737,771791..772182,772229..772454))] [gbkey=CDS]	5e-20	81		Sec7-likedomainprotein[Rhizoctoniasolani123E]	KEP48095.1	1e-41
NODE_1401_length_247_cov_55.833333_g1398_i0	CTheo_2581	1.1e-138	100		lcl|KB317726.1_cds_ELU38954.1_7021 [protein=peptidyl-prolyl cis-trans isomerase] [protein_id=ELU38954.1] [location=join(241648..241897,241948..242050,242103..242301,242404..242444,242485..242590,242652..242798,242844..243177,243231..243462,243517..243769,243833..243954,244005..244206)] [gbkey=CDS]	0.59	100		HSF-typeDNA-bindingdomain-containingprotein[RhizoctoniasolaniAG-1IA]	ELU43445.1	0.0005
NODE_1402_length_247_cov_47.741379_g1399_i0	CTheo_2983	2.4e-130	100		lcl|KB317696.1_cds_ELU44401.1_1568 [protein=hypothetical protein] [protein_id=ELU44401.1] [location=complement(join(4726860..4727092,4727144..4727202,4727254..4727344,4727401..4727477,4727530..4727992,4728051..4728131,4728189..4728501))] [gbkey=CDS]	1e-05	93		Mitochondrialdistributionandmorphologyprotein10OS=Postiaplacenta(strainATCC44394/Madison698-R)GN=MDM10PE=3SV=1[RhizoctoniasolaniAG-1IB]	CEL63760.1	6e-37
NODE_1403_length_247_cov_45.137931_g1400_i0	CTheo_4241	1.1e-138	100		lcl|KB317707.1_cds_ELU41289.1_4672 [protein=laccase, multicopper oxidase, benzenediol:oxygen oxidorectuctase] [protein_id=ELU41289.1] [location=join(203570..203661,203708..203867,203924..203986,204044..204170,204283..204403,204456..204718,204804..205192,205249..205320,205379..205641,205758..205835,205898..205928,205976..206097,206329..206618,206695..206847,206903..207045,207090..207209)] [gbkey=C…	4e-05	96		hypotheticalproteinBN14_01336[RhizoctoniasolaniAG-1IB]	CCO27299.1	6e-29
NODE_1404_length_247_cov_43.339080_g1401_i0	CTheo_7404	4.2e-138	100		lcl|KB317817.1_cds_ELU36416.1_9556 [protein=Sec7 domain-containing protein] [protein_id=ELU36416.1] [location=join(17339..18031,18090..18170,18280..19997,20049..20121,20194..20293,20349..20569,20624..20914,20966..21250,21300..21614,21709..22239,22291..22640,22749..22776)] [gbkey=CDS]	0.0002	80		transmembraneprotein,putative,partial[RhizoctoniasolaniAG-3Rhs1AP]	EUC55011.1	2e-17
NODE_1405_length_247_cov_30.091954_g1402_i0	CTheo_2099	1.1e-138	100		lcl|KB317721.1_cds_ELU39436.1_6534 [protein=Gar1 domain-containing protein] [protein_id=ELU39436.1] [location=complement(join(206874..207427,207478..207552,207621..207767,207816..208451,208743..208905,208952..210041,210092..211266,211322..211369,211421..211535,211589..211683,211769..212033,212393..212498,212645..213420,213504..213757,213808..214219,214274..214494))] [gbkey=CDS]	0.15	100		unc51-likekinase[Rhizoctoniasolani]	CUA67204.1	2.2
NODE_1406_length_247_cov_4.425287_g1403_i0	CTheo_244	3e-71	100		lcl|KB317696.1_cds_ELU45447.1_527 [protein=MDM10 protein] [protein_id=ELU45447.1] [location=complement(join(1528490..1528624,1528680..1529128,1529180..1529255))] [gbkey=CDS]	7e-10	91		ProteinRTF2homolog[Rhizoctoniasolani]	CUA77775.1	9e-48
NODE_1407_length_246_cov_186.445087_g1404_i0	CTheo_3147	6.3e-134	100		lcl|KB317700.1_cds_ELU43175.1_2815 [protein=hypothetical protein] [protein_id=ELU43175.1] [location=join(646877..647141,647185..647385,647451..647671)] [gbkey=CDS]	5e-32	84		hypotheticalproteinAG1IA_04614[RhizoctoniasolaniAG-1IA]	ELU41356.1	6e-31
NODE_1408_length_246_cov_166.450867_g1405_i0	CTheo_3854	9.5e-130	99		lcl|KB317748.1_cds_ELU37562.1_8426 [protein=hypothetical protein] [protein_id=ELU37562.1] [location=join(150311..150577,150661..150806,150912..151028,151302..151362,151422..151817,151877..152036,152488..152641,152685..153008,153064..153226,153481..153868,153921..154085,154468..154862,154912..154914)] [gbkey=CDS]	0.038	81		Monothiolglutaredoxin-5,mitochondrial[Rhizoctoniasolani]	CUA78098.1	2e-42
NODE_1409_length_246_cov_120.768786_g1406_i0	CTheo_3210	2.5e-133	99		lcl|KB317720.1_cds_ELU39577.1_6393 [protein=hypothetical protein] [protein_id=ELU39577.1] [location=33794..34039] [gbkey=CDS]	0.59	100		formyltransferasedomain-containingprotein[RhizoctoniasolaniAG-1IA]	ELU42474.1	7e-32
NODE_141_length_452_cov_93.158311_g138_i0	CTheo_3857	0	100		lcl|KB317710.1_cds_ELU40834.1_5136 [protein=cytochrome P450 domain-containing protein] [protein_id=ELU40834.1] [location=join(303788..304006,304069..304160,304390..304483,304543..304572,304623..304769,304941..305077,305140..305157,305227..305259,305316..305450,305543..305770,305814..305884,305940..306124)] [gbkey=CDS]	8e-08	96		glutaminesynthetase[Rhizoctoniasolani]	CUA67813.1	9e-73
NODE_1410_length_246_cov_112.861272_g1407_i0	CTheo_3538	1.7e-137	100		lcl|KB317700.1_cds_ELU43347.1_2613 [protein=hypothetical protein] [protein_id=ELU43347.1] [location=join(88491..88510,88554..88656,88709..88843,88908..89558)] [gbkey=CDS]	5e-17	85		hypotheticalproteinBN14_09599[RhizoctoniasolaniAG-1IB]	CCO35481.1	3e-35
NODE_1411_length_246_cov_110.358382_g1408_i0	CTheo_5937	1e-135	99		lcl|KB317707.1_cds_ELU41356.1_4614 [protein=hypothetical protein] [protein_id=ELU41356.1] [location=join(61209..61362,61482..61535,61687..61766,61808..62009,62072..62451)] [gbkey=CDS]	0.0002	89		hypotheticalproteinBN14_05079[RhizoctoniasolaniAG-1IB]_x0001_CEL51541.1hypotheticalproteinRSOLAG1IB_00076[RhizoctoniasolaniAG-1IB]	CCO31045.1	3e-39
NODE_1412_length_246_cov_107.508671_g1409_i0	CTheo_6799	4.2e-138	100		lcl|KB317699.1_cds_ELU43549.1_2410 [protein=Glutaredoxin domain-containing protein] [protein_id=ELU43549.1] [location=complement(join(541193..541275,541325..541395,541477..541625,541686..541772,541831..542088,542159..542311))] [gbkey=CDS]	0.15	92		hypotheticalproteinRSOLAG22IIIB_08763[Rhizoctoniasolani]	CUA69919.1	7e-26
NODE_1413_length_246_cov_97.277457_g1410_i0	CTheo_568	4.2e-138	100		lcl|KB317702.1_cds_ELU42474.1_3494 [protein=formyl transferase domain-containing protein] [protein_id=ELU42474.1] [location=complement(join(884398..884804,884855..885134))] [gbkey=CDS]	3e-06	91		hypotheticalprotein[Cyanothecesp.PCC7424]_x0001_ACK69557.1hypotheticalproteinPCC7424_1106[Cyanothecesp.PCC7424]	WP_012598503.1	0.16
NODE_1414_length_246_cov_89.323699_g1411_i0	CTheo_3382	1.7e-137	100		lcl|KB317836.1_cds_ELU36352.1_9617 [protein=Pmp3 domain-containing protein] [protein_id=ELU36352.1] [location=join(10161..10286,10360..10383,10440..10498,10641..10716,10758..10788,10938..11008,11071..11112,11255..11327,11374..11450,11515..11575,11635..11720)] [gbkey=CDS]	0.15	95		actinfilamentbindingprotein[RhizoctoniasolaniAG-1IA]	ELU43471.1	0.049
NODE_1415_length_246_cov_86.971098_g1412_i0	CTheo_948	1.6e-134	99		lcl|KB317720.1_cds_ELU39568.1_6403 [protein=hypothetical protein] [protein_id=ELU39568.1] [location=complement(join(88328..88390,88530..88734,88807..88954,89101..89114,89213..90592,90665..91196,91246..91340,91430..91547,91601..91871))] [gbkey=CDS]	0.01	100		Arylesterasedomain-containingprotein[RhizoctoniasolaniAG-1IA]	ELU41029.1	2e-26
NODE_1416_length_246_cov_84.699422_g1413_i0	CTheo_6076	2.3e-127	97		lcl|KB318213.1_cds_ELU36105.1_9865 [protein=bacterial-like globin domain-containing protein] [protein_id=ELU36105.1] [location=join(22..1094,1139..1205)] [gbkey=CDS]	0.59	100		KilA-Ndomainprotein[RhizoctoniasolaniAG-3Rhs1AP]	EUC54582.1	8e-24
NODE_1417_length_246_cov_80.080925_g1414_i0	CTheo_7088	2.5e-133	99		lcl|KB317700.1_cds_ELU43278.1_2691 [protein=RNase L inhibitor] [protein_id=ELU43278.1] [location=complement(join(313349..313502,313583..313640,313700..314446,314488..314779,314833..315160,315235..315269))] [gbkey=CDS]	0.59	100		TATA-bindingprotein[SistotremastrumsuecicumHHB10207ss-3]	KZT44228.1	4e-50
NODE_1418_length_246_cov_64.046243_g1415_i0	CTheo_2085	4.2e-138	100		lcl|KB317732.1_cds_ELU38459.1_7511 [protein=Med12 domain-containing protein] [protein_id=ELU38459.1] [location=join(157530..157603,157664..157858,157948..157999,158054..158277,158478..158493,158590..158608,158690..159003,159063..159240,159281..159468,159534..159715,159795..160007,160082..160364,160415..160843,160903..161080,161121..161354,161447..161697,161745..162627,162681..162958,163007..16339…	2.3	100		smallnuclearribonucleoproteinhPrp3[RhizoctoniasolaniAG-1IA]	ELU44385.1	2e-29
NODE_1419_length_246_cov_52.393064_g1416_i0	CTheo_466	1.7e-137	100		lcl|KB317728.1_cds_ELU38811.1_7159 [protein=hypothetical protein] [protein_id=ELU38811.1] [location=join(114982..115127,115190..115975,116041..116149,116339..116911)] [gbkey=CDS]	0.59	95		X-Proaminopeptidase[RhizoctoniasolaniAG-1IB]	CCO32945.1	6e-43
NODE_142_length_449_cov_132.686170_g139_i0	CTheo_1189	0	100		lcl|KB317696.1_cds_ELU45594.1_377 [protein=nucleoside diphosphate kinase] [protein_id=ELU45594.1] [location=complement(join(1108310..1108417,1108616..1108755,1109020..1109202,1109383..1109518,1109573..1109821,1109878..1110363,1110419..1110528,1110581..1110593,1110649..1110831,1110978..1111092,1111206..1111260,1111321..1111722,1111789..1111820,1111907..1111997,1112054..1112206,1112278..1112432,111…	0.005	80		nucleosidediphosphatekinase[RhizoctoniasolaniAG-1IA]	ELU45594.1	7e-63
NODE_1420_length_246_cov_48.936416_g1417_i0	CTheo_90	6.3e-134	100		lcl|KB317696.1_cds_ELU44748.1_1229 [protein=transcription initiation factor TFIID-1] [protein_id=ELU44748.1] [location=complement(join(3706302..3706375,3706756..3706780,3706835..3707268,3707323..3707721,3707778..3708207,3708265..3708441,3708495..3708602,3708658..3708753,3708803..3708984,3709025..3709075,3709174..3709269,3709402..3709444,3709683..3709859,3709986..3710075,3710129..3710401,3710459..…	1e-48	85		hypotheticalproteinJAAARDRAFT_119364[JaapiaargillaceaMUCL33604]	KDQ63454.1	1e-31
NODE_1421_length_246_cov_48.069364_g1418_i0	CTheo_3691	1.4e-125	100		lcl|KB317697.1_cds_ELU44385.1_1602 [protein=small nuclear ribonucleoprotein hPrp3] [protein_id=ELU44385.1] [location=complement(join(91954..92066,92166..92333,92381..92512,92587..92710,92751..92861,92920..93034,93125..93210,93267..93872,93959..94081,94134..94149,94335..94760,94813..95022,95068..95396,95452..95949,96005..96259,96323..96352,96433..96439,96497..96615,96774..96857))] [gbkey=CDS]	7e-13	85		hypotheticalproteinBN14_06217[RhizoctoniasolaniAG-1IB]	CCO32163.1	2e-28
NODE_1422_length_246_cov_42.658960_g1419_i0	CTheo_5349	2.6e-136	100		lcl|KB317710.1_cds_ELU40899.1_5075 [protein=aminopeptidase P] [protein_id=ELU40899.1] [location=complement(join(22062..22120,22181..22258,22319..22478,22534..22625,22666..22965,23043..23345,23479..23510,23564..23573,23633..23741,23800..23850,24008..24295))] [gbkey=CDS]	0.002	82		RTC4-likedomainprotein[RhizoctoniasolaniAG-3Rhs1AP]_x0001_KEP51404.1RTC4-likedomainprotein[Rhizoctoniasolani123E]	EUC59143.1	1e-26
NODE_1423_length_246_cov_36.439306_g1420_i0	CTheo_5476	4.2e-138	100		lcl|KB317730.1_cds_ELU38597.1_7365 [protein=hypothetical protein] [protein_id=ELU38597.1] [location=join(209276..209416,209483..209651,209717..209839,209925..210086,210289..210423,210486..210523,210693..210860)] [gbkey=CDS]	0.15	100		hypotheticalproteinRSAG8_00941,partial[RhizoctoniasolaniAG-8WAC10335]	KDN50443.1	2e-44
NODE_1424_length_245_cov_133.261628_g1421_i0	CTheo_245	3.9e-132	100		lcl|KB317789.1_cds_ELU36601.1_9369 [protein=NmrA domain-containing protein] [protein_id=ELU36601.1] [location=join(46512..46625,46685..46900,46956..47086,47142..47219,47292..47412,47472..47651)] [gbkey=CDS]	0.038	85		alpha1,3-glucosidase[RhizoctoniasolaniAG-1IB]	CCO30246.1	2e-36
NODE_1425_length_245_cov_121.209302_g1422_i0	CTheo_5732	1.6e-137	100		lcl|KB317800.1_cds_ELU36483.1_9487 [protein=pectate lyase domain-containing protein] [protein_id=ELU36483.1] [location=join(3505..3701,3819..3865,3920..3976,4131..4244,4382..4484,4544..4607,4660..4767,4934..5111,5234..5380,5570..5633,5757..5797,5905..6002,6063..6175,7002..7190,7366..7495,7678..7873,7928..8832,8874..8963)] [gbkey=CDS]	0.59	100		Outward-rectifierpotassiumchannelTOK1OS=Saccharomycescerevisiae(strainATCC204508/S288c)GN=TOK1PE=1SV=1[RhizoctoniasolaniAG-1IB]	CEL62171.1	1e-07
NODE_1426_length_245_cov_106.494186_g1423_i0	CTheo_4039	1.6e-137	100		lcl|KB317713.1_cds_ELU40346.1_5616 [protein=ornithine decarboxylase] [protein_id=ELU40346.1] [location=complement(join(364235..364611,364734..365399,365450..365849))] [gbkey=CDS]	2e-10	81		uncharacterizedproteinSPSC_04628[Sporisoriumscitamineum]	CDU24795.1	9.6
NODE_1427_length_245_cov_100.052326_g1424_i0	CTheo_3079	1.6e-137	100		lcl|KB317745.1_cds_ELU37683.1_8287 [protein=SWIRM domain-containing protein] [protein_id=ELU37683.1] [location=join(131182..131284,131530..131673,131726..131889,131944..131990,132046..132202,132263..132766,133150..133288,133352..133643,133696..133757,133845..133969,134217..134294)] [gbkey=CDS]	0.01	100		No_hits_found	genbank	999999
NODE_1428_length_245_cov_95.494186_g1425_i0	CTheo_6315	1.6e-137	100		lcl|KB317744.1_cds_ELU37758.1_8216 [protein=proteasome 26S subunit] [protein_id=ELU37758.1] [location=complement(join(101479..101605,101658..102042,102087..102156,102217..102318))] [gbkey=CDS]	0.59	100		hydroxymethylglutaryl-CoAsynthase[RhizoctoniasolaniAG-1IB]	CCO30433.1	2e-39
NODE_1429_length_245_cov_94.901163_g1426_i0	CTheo_8692	8.1e-118	96		lcl|KB317713.1_cds_ELU40425.1_5529 [protein=RNA helicase] [protein_id=ELU40425.1] [location=complement(join(120143..120265,120406..120462,120680..121018,121066..121366,121410..121832,121882..122345,122396..122648,122772..122847,122917..123113,123173..123508,123560..123609,123657..123875,123925..124187,124268..124377,124418..125249,125350..125404,125457..125955,126086..126239,126313..126460,126511…	0.01	100		hypotheticalproteinV565_033620[Rhizoctoniasolani123E]	KEP53247.1	1e-34
NODE_143_length_446_cov_112.257373_g140_i0	CTheo_2376	1.3e-139	99		lcl|KB317696.1_cds_ELU45337.1_636 [protein=hypothetical protein] [protein_id=ELU45337.1] [location=complement(1844292..1845026)] [gbkey=CDS]	0.005	90		HeatshockproteinHSS1[RhizoctoniasolaniAG-1IB]	CCO27999.1	5e-50
NODE_1430_length_245_cov_86.726744_g1427_i0	CTheo_3458	5.6e-125	100		lcl|KB317748.1_cds_ELU37558.1_8422 [protein=aldo/keto reductase family domain-containing protein] [protein_id=ELU37558.1] [location=complement(join(135842..135989,136074..136234,136281..136366,136424..136548,136602..136645,136782..136820,136894..136911,136966..137022,137091..137135,137190..137384))] [gbkey=CDS]	0.59	100		Calcium-bindingmitochondrialcarrierproteinAralar1[Rhizoctoniasolani]	CUA72893.1	3e-39
NODE_1431_length_245_cov_53.610465_g1428_i0	CTheo_2128	6.5e-137	100		lcl|KB317699.1_cds_ELU43387.1_2566 [protein=hydroxymethylglutaryl-CoA synthase] [protein_id=ELU43387.1] [location=join(969992..970072,970125..970251,970299..970655,970710..970975,971029..971457,971514..971648)] [gbkey=CDS]	3e-21	82		cellularmorphogenesis-relatedprotein[RhizoctoniasolaniAG-1IA]	ELU45945.1	2e-39
NODE_1432_length_245_cov_51.598837_g1429_i0	CTheo_1328	6.5e-137	100		lcl|KB317717.1_cds_ELU39839.1_6120 [protein=NAD(P) transhydrogenase] [protein_id=ELU39839.1] [location=complement(join(288414..288531,288583..288764,288827..288961,289020..289124,289190..289411,289474..289602,289659..289768,289828..290054,290189..290294,290350..290548,290614..290755,290818..290988,291041..291152,291279..291509,291565..291921,291973..292266,292316..292393,292458..292841,292898..29…	2.3	100		vacuolaraminoacidtransporter3[RhizoctoniasolaniAG-1IA]	ELU37328.1	2e-27
NODE_1433_length_245_cov_49.947674_g1430_i0	CTheo_4686	1.6e-137	100		lcl|KB317721.1_cds_ELU39447.1_6524 [protein=Subunit of the condensin complex, which reorganizes chromosomes during cell division] [protein_id=ELU39447.1] [location=complement(join(151795..151868,151930..151994,152044..152165,152224..152260,152318..152454,152506..152717,152776..153023,153087..153199,153252..153756,153805..154490,154598..154777,154831..155010,155081..155233,155291..155527,155595..1…	7e-13	92		hypotheticalprotein,conservedinPlasmodiumspecies[PlasmodiumknowlesistrainH]_x0001_CAQ42094.1hypotheticalprotein,conservedinPlasmodiumspecies[PlasmodiumknowlesistrainH]	XP_002262216.1	0.066
NODE_1434_length_245_cov_48.244186_g1431_i0	CTheo_964	1.6e-134	99		lcl|KB317696.1_cds_ELU45945.1_29 [protein=cellular morphogenesis-related protein] [protein_id=ELU45945.1] [location=complement(join(79931..80385,80455..80731,80781..82431,82482..82677,82726..82825,82877..83030,83085..83367,83409..83603,83679..83733,83797..83953,84004..84351,84417..84526,84576..84709,84772..84846,84902..85282,85349..85470,85581..85699))] [gbkey=CDS]	4e-11	80		urg3[RhizoctoniasolaniAG-1IA]	ELU42313.1	4e-30
NODE_1435_length_245_cov_48.226744_g1432_i0	CTheo_4541	2.5e-133	100		lcl|KB317753.1_cds_ELU37328.1_8642 [protein=vacuolar amino acid transporter 3] [protein_id=ELU37328.1] [location=join(54001..54491,54541..54769,54821..55075,55160..55206,55266..55757,55812..55845,55899..55977,56039..56372,56433..56571,56624..56743)] [gbkey=CDS]	4e-11	91		28kDaheat-andacid-stablephosphoproteinAltName:Full=PDGF-associatedprotein[RhizoctoniasolaniAG-1IB]_x0001_CEL57122.128kDaheat-andacid-stablephosphoproteinOS=HomosapiensGN=PDAP1PE=1SV=1[RhizoctoniasolaniAG-1IB]	CCO28737.1	2e-09
NODE_1436_length_245_cov_42.063953_g1433_i0	CTheo_3159	6.5e-137	100		lcl|KB317756.1_cds_ELU37231.1_8739 [protein=DUF803 domain-containing membrane protein] [protein_id=ELU37231.1] [location=join(74189..74201,74298..74425,74479..74511,74629..74928,75012..75057,75248..76123,76164..76198)] [gbkey=CDS]	0.59	100		hypotheticalproteinRSAG8_02128,partial[RhizoctoniasolaniAG-8WAC10335]	KDN49426.1	6e-39
NODE_1437_length_245_cov_22.383721_g1434_i0	CTheo_3900	1.6e-137	100		lcl|KB317703.1_cds_ELU42313.1_3663 [protein=urg3] [protein_id=ELU42313.1] [location=join(586125..586444,586513..586637,586696..586743,586799..587057,587259..587660,587714..587786,587857..588315,588381..588563,588709..588735,588805..588845,588921..589101,589158..589184,589239..589518,589585..589992,590037..590204,590256..590400,590456..590624)] [gbkey=CDS]	1e-05	82		hypotheticalproteinAG1IA_08968[RhizoctoniasolaniAG-1IA]	ELU37002.1	4e-33
NODE_1438_length_244_cov_112.450292_g1435_i0	CTheo_6033	1.6e-134	99		lcl|KB317707.1_cds_ELU41264.1_4703 [protein=hypothetical protein] [protein_id=ELU41264.1] [location=join(335085..335347,335401..335440)] [gbkey=CDS]	0.009	92		hypotheticalproteinRSOLAG22IIIB_09398[Rhizoctoniasolani]	CUA71172.1	2e-14
NODE_1439_length_244_cov_100.327485_g1436_i0	CTheo_3490	1.6e-134	99		lcl|KB317696.1_cds_ELU44629.1_1337 [protein=hypothetical protein] [protein_id=ELU44629.1] [location=join(3994338..3994543,3994587..3994687,3994837..3994952,3994995..3995451,3995519..3995692,3995785..3995951)] [gbkey=CDS]	5e-20	91		TATAelementmodulatoryfactor1DNAbindingdomain-containingprotein[RhizoctoniasolaniAG-1IA]	ELU41162.1	1e-20
NODE_144_length_445_cov_188.731183_g141_i0	CTheo_145	0	100		lcl|KB317696.1_cds_ELU44813.1_1161 [protein=heat shock 70 kDa protein] [protein_id=ELU44813.1] [location=join(3528585..3528668,3528890..3528920,3528989..3529684,3529737..3530215,3530332..3530970,3531216..3531435,3531476..3531617,3531678..3531789,3531837..3531929,3531977..3532227,3532281..3534165,3534218..3534643)] [gbkey=CDS]	4e-71	84		hypotheticalproteinRSAG8_03591,partial[RhizoctoniasolaniAG-8WAC10335]	KDN47451.1	8e-29
NODE_1440_length_244_cov_92.666667_g1437_i0	CTheo_5863	2.6e-136	100		lcl|KB317765.1_cds_ELU36985.1_8982 [protein=hypothetical protein] [protein_id=ELU36985.1] [location=complement(join(43145..43337,43391..43557,43615..43802,43873..44111,44164..44407,44462..45134,45189..45307,45348..45468))] [gbkey=CDS]	2e-06	90		putativemagnesiumtransporterNIPA1[Arabidopsisthaliana][Rhizoctoniasolani]	CUA70613.1	2e-23
NODE_1441_length_244_cov_88.228070_g1438_i0	CTheo_8237	2.1e-121	99		lcl|KB317712.1_cds_ELU40507.1_5467 [protein=hypothetical protein] [protein_id=ELU40507.1] [location=join(410143..410322,410398..410508,410603..410725,410780..410899,410960..411046,411119..411208)] [gbkey=CDS]	6e-07	94		hypotheticalproteinRSOL_519230[RhizoctoniasolaniAG-3Rhs1AP]_x0001_KEP49169.1hypotheticalproteinV565_106480[Rhizoctoniasolani123E]	EUC66917.1	3e-05
NODE_1442_length_244_cov_64.783626_g1439_i0	CTheo_2023	6.5e-137	100		lcl|KB317708.1_cds_ELU41162.1_4805 [protein=TATA element modulatory factor 1 DNA binding domain-containing protein] [protein_id=ELU41162.1] [location=complement(join(76517..76529,76570..77389,77448..78429,78491..78658))] [gbkey=CDS]	4e-11	90		hypotheticalproteinBN14_04892[RhizoctoniasolaniAG-1IB]	CCO30860.1	4e-41
NODE_1443_length_244_cov_63.678363_g1440_i0	CTheo_5263	6.5e-137	100		lcl|KB317709.1_cds_ELU40918.1_5059 [protein=DUF803 domain-containing membrane protein] [protein_id=ELU40918.1] [location=complement(join(514595..514791,514847..515533,515795..515876,515971..515996,516038..516144,516196..516350,516400..516592,516654..516854,517000..517004))] [gbkey=CDS]	0.15	89		hypotheticalproteinBN14_05358[RhizoctoniasolaniAG-1IB]	CCO31319.1	9e-40
NODE_1444_length_244_cov_60.327485_g1441_i0	CTheo_6927	6.5e-137	100		lcl|KB317717.1_cds_ELU39914.1_6044 [protein=hypothetical protein] [protein_id=ELU39914.1] [location=complement(join(57130..57162,57207..58949,59008..59055))] [gbkey=CDS]	0.58	95		vacuolarATPsynthasecatalyticsubunitA[RhizoctoniasolaniAG-1IA]	ELU45022.1	4e-44
NODE_1445_length_244_cov_54.011696_g1442_i0	CTheo_4142	1.6e-134	99		lcl|KB317699.1_cds_ELU43516.1_2450 [protein=fungal zn(2)-Cys(6) binuclear cluster domain-containing protein] [protein_id=ELU43516.1] [location=complement(join(638102..638251,638315..638499,638546..638938,638987..639148,639205..639244,639296..639634))] [gbkey=CDS]	1e-08	88		No_hits_found	genbank	999999
NODE_1446_length_244_cov_51.906433_g1443_i0	CTheo_3210	3.3e-120	100		lcl|KB317789.1_cds_ELU36608.1_9363 [protein=serine/threonine kinase] [protein_id=ELU36608.1] [location=complement(join(12138..12229,12281..12434,12494..12627,12684..13319,13377..13582,13655..14383,14435..14844,14898..15035,15082..15192))] [gbkey=CDS]	2e-34	83		hypotheticalproteinRSAG8_07815,partial[RhizoctoniasolaniAG-8WAC10335]	KDN40947.1	5e-26
NODE_1447_length_244_cov_46.035088_g1444_i0	CTheo_918	3.8e-132	99		lcl|KB317696.1_cds_ELU45022.1_946 [protein=vacuolar ATP synthase catalytic subunit A] [protein_id=ELU45022.1] [location=join(2907567..2907876,2907923..2908042,2908089..2908237,2908288..2908428,2908484..2908760,2908814..2908848,2908901..2909247,2909301..2909967)] [gbkey=CDS]	1e-05	83		glutathionetransferase,putative[RhizoctoniasolaniAG-3Rhs1AP]	EUC61965.1	2e-28
NODE_1448_length_244_cov_38.245614_g1445_i0	CTheo_4194	2.6e-136	100		lcl|KB317696.1_cds_ELU45867.1_105 [protein=SH3 domain-containing protein] [protein_id=ELU45867.1] [location=complement(join(337326..337397,337451..337553,337605..338181,338240..338752,338814..338847))] [gbkey=CDS]	0.002	100		Pre-mRNA-splicingfactorcwc15[RhizoctoniasolaniAG-1IB]_x0001_CEL52659.1Pre-mRNA-splicingfactorcwc15OS=Emericellanidulans(strainFGSCA4/ATCC38163/CBS112,46/NRRL194/M139)GN=cwc15PE=3SV=1[RhizoctoniasolaniAG-1IB]	CCO30237.1	9e-44
NODE_1449_length_244_cov_37.760234_g1446_i0	CTheo_1732	9.4e-130	98		lcl|KB317696.1_cds_ELU44405.1_1566 [protein=calpain] [protein_id=ELU44405.1] [location=complement(join(4709866..4710000,4710055..4710238,4710327..4710711,4710846..4710936,4710993..4711132,4711180..4711333,4711383..4711645,4711698..4711748,4711801..4711908,4712001..4712370,4712423..4712551,4712600..4712738,4712783..4713117))] [gbkey=CDS]	0.15	100		hypotheticalproteinRSOLAG22IIIB_12273[Rhizoctoniasolani]	CUA76420.1	6e-39
NODE_145_length_443_cov_171.656757_g142_i0	CTheo_5498	0	100		lcl|KB317702.1_cds_ELU42651.1_3319 [protein=peptidylprolyl isomerase B] [protein_id=ELU42651.1] [location=join(382253..382260,382486..382751,382806..382837,382886..383004,383057..383076,383128..383188,383247..383298,383425..383713,383793..384085)] [gbkey=CDS]	1e-43	83		peptidyl-prolylcis-transisomeraseB(cyclophilinB)[Rhizoctoniasolani]	CUA66741.1	3e-78
NODE_1450_length_244_cov_33.169591_g1447_i0	CTheo_5023	6.5e-137	100		lcl|KB317710.1_cds_ELU40881.1_5089 [protein=hypothetical protein] [protein_id=ELU40881.1] [location=complement(join(120709..120936,121066..121430,121676..121722,121782..121949,122017..122029,122090..122145,122229..122532,122629..122662,122781..122876))] [gbkey=CDS]	0.0006	93		stearoyl-CoAdesaturase(delta-9desaturase)[Rhizoctoniasolani]	CUA75648.1	4e-43
NODE_1451_length_244_cov_30.608187_g1448_i0	CTheo_8893	6.5e-137	100		lcl|KB317704.1_cds_ELU42031.1_3937 [protein=cwf15/Cwc15 cell cycle control domain-containing protein] [protein_id=ELU42031.1] [location=complement(join(672325..672751,672853..673131,673195..673290,673339..673355))] [gbkey=CDS]	1e-11	81		hypotheticalproteinRSOLAG22IIIB_02300[Rhizoctoniasolani]	CUA76824.1	5e-49
NODE_1452_length_243_cov_198.082353_g1449_i0	CTheo_7623	1e-135	100		lcl|KB317700.1_cds_ELU43301.1_2668 [protein=pyridine nucleotide-disulfide oxidoreductase domain-containing protein] [protein_id=ELU43301.1] [location=complement(join(244336..244581,244636..244784,244844..245104,245160..245573,245629..245696,245760..245822,245973..246092,246156..246286,246343..246438,246682..246686,246728..247190,247245..247751,247800..250745,250801..251904,251949..252819,252969..…	0.58	100		glucosamine-6-phosphateisomerase/6-phosphogluconolactonase[RhizoctoniasolaniAG-3Rhs1AP]	EUC53846.1	1e-23
NODE_1453_length_243_cov_165.741176_g1450_i0	CTheo_7177	2.4e-130	99		lcl|KB317696.1_cds_ELU44881.1_1090 [protein=delta 9-fatty acid desaturase protein] [protein_id=ELU44881.1] [location=join(3328589..3328734,3328824..3329167,3329220..3330274)] [gbkey=CDS]	4e-14	90		hypotheticalproteinBN14_07623[RhizoctoniasolaniAG-1IB]	CCO33540.1	4e-15
NODE_1454_length_243_cov_88.823529_g1451_i0	CTheo_2484	2.5e-136	100		lcl|KB317705.1_cds_ELU41789.1_4176 [protein=hypothetical protein] [protein_id=ELU41789.1] [location=complement(join(446385..446450,446503..446631,446713..446779,446837..446912,446956..446990,447056..447353,447405..447539,447590..447889,447959..448047,448101..448384,448447..448631,448795..449017,449084..449352,449420..449557,449786..449846))] [gbkey=CDS]	3e-09	82		hypotheticalproteinMPER_06644[MoniliophthoraperniciosaFA553]	EEB94528.1	2e-45
NODE_1455_length_243_cov_86.952941_g1452_i0	CTheo_2236	8e-118	100		lcl|KB317697.1_cds_ELU44225.1_1746 [protein=nicotinate phosphoribosyltransferase] [protein_id=ELU44225.1] [location=complement(join(582077..582157,582279..582380,582434..582676,582728..582862,583101..583603,583688..583798,583909..583939))] [gbkey=CDS]	0.58	100		hypotheticalproteinRSAG8_00515,partial[RhizoctoniasolaniAG-8WAC10335]	KDN50888.1	5e-15
NODE_1456_length_243_cov_74.094118_g1453_i0	CTheo_4933	2.5e-136	100		lcl|KB317696.1_cds_ELU45071.1_891 [protein=mRNA 3'-end-processing protein YSH1] [protein_id=ELU45071.1] [location=complement(join(2690380..2690601,2690811..2691000,2691053..2691631,2691706..2691763,2691918..2692098))] [gbkey=CDS]	0.037	95		hypotheticalproteinRSAG8_04170,partial[RhizoctoniasolaniAG-8WAC10335]	KDN46517.1	8e-27
NODE_1457_length_243_cov_67.035294_g1454_i0	CTheo_5816	6.2e-134	99		lcl|KB317696.1_cds_ELU44619.1_1361 [protein=heat shock 70 kDa protein] [protein_id=ELU44619.1] [location=join(4054422..4054482,4054526..4054544,4054604..4054653,4054706..4054844,4054913..4054919,4054968..4055146,4055206..4055638,4055697..4055819,4055870..4056202,4056248..4056437,4056490..4056811,4057018..4057125,4057297..4057510)] [gbkey=CDS]	9e-34	82		26Sproteaseregulatorysubunit6AOS=RattusnorvegicusGN=Psmc3PE=2SV=1[RhizoctoniasolaniAG-1IB]	CEL62596.1	6e-46
NODE_1458_length_243_cov_65.111765_g1455_i0	CTheo_1014	2.5e-136	100		lcl|KB317698.1_cds_ELU43741.1_2231 [protein=ribonuclease h2 non-catalytic subunit domain-containing protein] [protein_id=ELU43741.1] [location=complement(1040105..1040470)] [gbkey=CDS]	0.037	95		hypotheticalproteinRSAG8_11858,partial[RhizoctoniasolaniAG-8WAC10335]	KDN35125.1	3e-42
NODE_1459_length_243_cov_64.182353_g1456_i0	CTheo_6971	1e-135	100		lcl|KB317864.1_cds_ELU36296.1_9674 [protein=hypothetical protein] [protein_id=ELU36296.1] [location=join(5553..5699,5753..6076,6125..6222,6657..6869,6954..7060,7151..7236,7549..7699,7795..8110,8160..8334,8411..8492,8745..8875,9120..9411,9466..9739,9802..9895)] [gbkey=CDS]	0.58	100		hypotheticalproteinAG1IA_04723[RhizoctoniasolaniAG-1IA]	ELU41248.1	7e-30
NODE_146_length_442_cov_69.379404_g143_i0	CTheo_2801	0	100		lcl|KB317729.1_cds_ELU38745.1_7232 [protein=fatty acid activator Faa4] [protein_id=ELU38745.1] [location=complement(join(45426..45965,46023..46363,46416..47355,47404..48030,48084..48119))] [gbkey=CDS]	5e-12	82		hypotheticalproteinBN14_04174[RhizoctoniasolaniAG-1IB]	CCO30150.1	2e-81
NODE_1460_length_243_cov_61.435294_g1457_i0	CTheo_644	2.5e-136	100		lcl|KB317735.1_cds_ELU38264.1_7725 [protein=26S protease regulatory subunit 6A] [protein_id=ELU38264.1] [location=join(106932..107249,107310..107399,107454..107555,107629..107926,107985..108277,108335..108632,108682..108722)] [gbkey=CDS]	1e-38	84		Ras-relatedproteinRab-5B[Homosapiens][Rhizoctoniasolani]	CUA77577.1	2e-23
NODE_1461_length_243_cov_56.841176_g1458_i0	CTheo_6426	9.3e-130	99		lcl|KB317731.1_cds_ELU38515.1_7451 [protein=NAP domain-containing protein] [protein_id=ELU38515.1] [location=join(202662..202772,202854..202909,203006..203112,203162..203382,203452..203610,203662..203802,203859..203927,203979..204094,204273..204328,204427..204851,204908..206053,206103..206609)] [gbkey=CDS]	0.0006	86		hypotheticalproteinRSOLAG22IIIB_05412[Rhizoctoniasolani]	CUA74122.1	2e-35
NODE_1462_length_243_cov_49.176471_g1459_i0	CTheo_7592	6.2e-134	99		lcl|KB317707.1_cds_ELU41248.1_4723 [protein=hypothetical protein] [protein_id=ELU41248.1] [location=join(403636..404185,404236..404606)] [gbkey=CDS]	0.037	86		hypotheticalproteinBN14_01053[RhizoctoniasolaniAG-1IB]_x0001_CEL57889.1hypotheticalproteinRSOLAG1IB_02633[RhizoctoniasolaniAG-1IB]	CCO27020.1	7.2
NODE_1463_length_243_cov_48.917647_g1460_i0	CTheo_2912	2.5e-136	100		lcl|KB317707.1_cds_ELU41223.1_4749 [protein=hypothetical protein] [protein_id=ELU41223.1] [location=join(515210..515458,515514..516713,516790..517165,517225..517839,518008..518241,518318..518405,518462..518579,518648..518775,518876..519038)] [gbkey=CDS]	0.002	100		No_hits_found	genbank	999999
NODE_1464_length_242_cov_262.171598_g1461_i0	CTheo_2605	1.5e-131	100		lcl|KB317697.1_cds_ELU44221.1_1742 [protein=hypothetical protein] [protein_id=ELU44221.1] [location=complement(join(572538..572567,572620..572916,572972..573082,573135..573162,573289..573353))] [gbkey=CDS]	5e-20	90		transmembraneprotein,putative[RhizoctoniasolaniAG-3Rhs1AP]_x0001_KEP51161.1putativetransmembraneprotein[Rhizoctoniasolani123E]	EUC57097.1	6e-08
NODE_1465_length_242_cov_141.573964_g1462_i0	CTheo_2527	5e-42	100		lcl|KB317773.1_cds_ELU36818.1_9156 [protein=fungal specific transcription factor domain-containing protein] [protein_id=ELU36818.1] [location=complement(join(74460..74756,74812..74908,74995..75088,75131..75209,75461..75483,75565..75641,75713..75817,75870..76062,76122..76213,76278..76541,76585..76965,77016..77119,77178..77846,78042..78338))] [gbkey=CDS]	9	100		No_hits_found	genbank	999999
NODE_1466_length_242_cov_124.414201_g1463_i0	CTheo_632	8.6e-124	97		lcl|KB317735.1_cds_ELU38229.1_7738 [protein=epsin-3] [protein_id=ELU38229.1] [location=join(147795..147869,147935..148096,148166..148667,148730..149062,149116..149777)] [gbkey=CDS]	4e-05	91		hypotheticalproteinBN14_04330[RhizoctoniasolaniAG-1IB]	CCO30303.1	5e-25
NODE_1467_length_242_cov_117.550296_g1464_i0	CTheo_386	1e-135	100		lcl|KB317761.1_cds_ELU37097.1_8868 [protein=putative oxalate decarboxylase] [protein_id=ELU37097.1] [location=complement(join(45990..46070,46129..46271,46326..46391,46457..46491,46637..47016,47068..47157,47215..47271,47330..47432,47484..47550,47606..47679,47733..48075,48216..48357))] [gbkey=CDS]	0.037	100		zincfinger,C2H2typeprotein[RhizoctoniasolaniAG-3Rhs1AP]	EUC65672.1	9e-19
NODE_1468_length_242_cov_100.177515_g1465_i0	CTheo_5895	1e-135	100		lcl|KB317697.1_cds_ELU44133.1_1833 [protein=cytochrome P450] [protein_id=ELU44133.1] [location=join(905815..905973,906273..906349,906540..906613,906661..906883,906994..907105,907162..907389,907475..907593,907769..907833,907877..907965,908027..908141,908206..908234,908392..908697,908758..908866,908921..909029,909099..909354,909598..909748,909809..909950,910074..911897,911958..912501)] [gbkey=CDS]	0.009	92		pleiotropicdrugresistanceABCtransporter[RhizoctoniasolaniAG-1IA]	ELU43156.1	0.029
NODE_1469_length_242_cov_94.337278_g1466_i0	CTheo_6636	9.7e-133	99		lcl|KB317768.1_cds_ELU36913.1_9055 [protein=thaumatin-like protein] [protein_id=ELU36913.1] [location=join(57120..57218,57277..57550,57601..57749,57802..58017)] [gbkey=CDS]	0.15	100		(R,R)-butanedioldehydrogenase/diacetylreductase[RhizoctoniasolaniAG-1IB]	CCO30521.1	1e-38
NODE_147_length_441_cov_86.459239_g144_i0	CTheo_1455	5.1e-142	100		lcl|KB317732.1_cds_ELU38483.1_7470 [protein=hypothetical protein] [protein_id=ELU38483.1] [location=join(25104..25134,25227..25361,25416..25468,25528..25624,25682..25722)] [gbkey=CDS]	0.07	92		3-ketoacyl-(acyl-carrier)reductase[RhizoctoniasolaniAG-3Rhs1AP]	EUC64120.1	7e-55
NODE_1470_length_242_cov_90.207101_g1467_i0	CTheo_3000	4.3e-104	98		lcl|KB317755.1_cds_ELU37257.1_8711 [protein=hypothetical protein] [protein_id=ELU37257.1] [location=join(86120..86183,86284..86523,86602..88408,88645..89002)] [gbkey=CDS]	0.037	95		hypotheticalproteinPHLCEN_2048[Phlebiacentrifuga]	OKY64271.1	3e-06
NODE_1471_length_242_cov_65.254438_g1468_i0	CTheo_3130	1e-135	100		lcl|KB317700.1_cds_ELU43156.1_2796 [protein=pleiotropic drug resistance ABC transporter] [protein_id=ELU43156.1] [location=complement(join(600118..600366,600458..600524,600577..600658,600712..601098,601172..601555,601597..601736,601790..601837,601878..602500,602543..602812,602873..603037,603183..603331,603382..603457,603522..603903,603959..604270,604328..604405,604623..605767,605893..605922,60603…	2e-07	92		CMGC/CDK/CDK5proteinkinase[RhizoctoniasolaniAG-1IA]	ELU44878.1	2e-47
NODE_1472_length_242_cov_63.739645_g1469_i0	CTheo_6492	3.7e-129	99		lcl|KB317732.1_cds_ELU38483.1_7470 [protein=hypothetical protein] [protein_id=ELU38483.1] [location=join(25104..25134,25227..25361,25416..25468,25528..25624,25682..25722)] [gbkey=CDS]	0.58	100		acyl-CoAthioesterase[RhizoctoniasolaniAG-3Rhs1AP]	EUC66954.1	7e-39
NODE_1473_length_242_cov_58.923077_g1470_i0	CTheo_8909	2e-84	92		lcl|KB317761.1_cds_ELU37097.1_8868 [protein=putative oxalate decarboxylase] [protein_id=ELU37097.1] [location=complement(join(45990..46070,46129..46271,46326..46391,46457..46491,46637..47016,47068..47157,47215..47271,47330..47432,47484..47550,47606..47679,47733..48075,48216..48357))] [gbkey=CDS]	0.037	100		No_hits_found	genbank	999999
NODE_1474_length_242_cov_56.455621_g1471_i0	CTheo_2449	9.7e-133	99		lcl|KB317696.1_cds_ELU44878.1_1087 [protein=CMGC/CDK/CDK5 protein kinase] [protein_id=ELU44878.1] [location=complement(join(3319879..3320189,3320248..3320326,3320389..3320604,3320665..3321090,3321165..3321209))] [gbkey=CDS]	2e-28	82		transmembraneprotein,putative,partial[RhizoctoniasolaniAG-3Rhs1AP]	EUC53824.1	6e-18
NODE_1475_length_242_cov_48.284024_g1472_i0	CTheo_5307	5.3e-122	100		lcl|KB317745.1_cds_ELU37669.1_8301 [protein=hypothetical protein] [protein_id=ELU37669.1] [location=complement(join(178046..178119,178175..178297,178358..178592,178764..178842,178914..179159,179258..179449,179496..179704,179753..179953,180066..180226,180743..181664,181715..181987))] [gbkey=CDS]	2e-19	82		fructose-bisphosphatealdolase,classII[Rhizoctoniasolani]	CUA73951.1	6e-43
NODE_1476_length_242_cov_44.639053_g1473_i0	CTheo_1110	1.5e-131	99		lcl|KB317703.1_cds_ELU42386.1_3560 [protein=UvrD-helicase domain-containing protein] [protein_id=ELU42386.1] [location=complement(join(197767..198031,198085..198834,198898..199092,199170..199244,199331..199567,199610..200646,200702..201103,201144..201592,201642..201708,201766..202177,202249..202505,202591..202691,202750..202793,202845..202901,202958..203209,203264..203358,203426..203754,203811..2…	0.037	100		MFSmonosaccharidetransporter[RhizoctoniasolaniAG-3Rhs1AP]	EUC59633.1	2e-18
NODE_1477_length_241_cov_114.380952_g1474_i0	CTheo_2245	3.7e-129	100		lcl|KB317701.1_cds_ELU43010.1_2957 [protein=ribosome biogenesis protein RPF2] [protein_id=ELU43010.1] [location=join(123499..123512,123569..123701,123755..123991,124065..124649)] [gbkey=CDS]	0.15	100		dihydrodipicolinatesynthetasefamilyprotein[RhizoctoniasolaniAG-3Rhs1AP]_x0001_KEP55266.1dihydrodipicolinatesynthetasefamilyprotein[Rhizoctoniasolani123E]	EUC62197.1	1e-41
NODE_1478_length_241_cov_104.351190_g1475_i0	CTheo_6865	3.9e-135	100		lcl|KB317705.1_cds_ELU41948.1_4015 [protein=fructose-bisphosphate aldolase] [protein_id=ELU41948.1] [location=complement(join(18361..18595,18828..19107,19224..19789,19841..19993,20147..20184,20277..20602,21094..21327,21368..21420,21472..21601,21655..21762,21885..21909,21963..22094,22151..22187,22246..22335,22391..22472,22671..22749))] [gbkey=CDS]	6e-10	84		aromaticaminoacidfamilybiosynthesis-relatedprotein[RhizoctoniasolaniAG-1IA]	ELU41077.1	3e-09
NODE_1479_length_241_cov_98.803571_g1476_i0	CTheo_1562	3.9e-135	100		lcl|KB317699.1_cds_ELU43655.1_2308 [protein=MFS monosaccharide transporter] [protein_id=ELU43655.1] [location=complement(join(253328..253331,253403..253658,253703..253732,253784..254015,254067..254173,254227..254275))] [gbkey=CDS]	2e-22	89		hypotheticalproteinBN14_03572[RhizoctoniasolaniAG-1IB]	CCO29556.1	1e-33
NODE_148_length_441_cov_71.437500_g145_i0	CTheo_1881	0	99		lcl|KB317705.1_cds_ELU41685.1_4277 [protein=ribosomal l32p domain-containing protein] [protein_id=ELU41685.1] [location=complement(join(724857..725091,725135..725367,725591..725719,725816..726076))] [gbkey=CDS]	3e-10	83		Proteoglycan4[Rhizoctoniasolani]	CUA76731.1	5e-67
NODE_1480_length_241_cov_91.434524_g1477_i0	CTheo_126	3.9e-135	100		lcl|KB317696.1_cds_ELU44761.1_1190 [protein=dihydrodipicolinate synthetase] [protein_id=ELU44761.1] [location=join(3607477..3607529,3607583..3607585,3607721..3608221,3608278..3608370,3608448..3608563,3608760..3609073)] [gbkey=CDS]	4e-17	79		hypotheticalproteinRSOLAG1IB_04685[RhizoctoniasolaniAG-1IB]	CEL61935.1	3e-25
NODE_1481_length_241_cov_90.136905_g1478_i0	CTheo_5851	5.5e-125	98		lcl|KB317741.1_cds_ELU37915.1_8060 [protein=RNA recognition motif domain-containing protein] [protein_id=ELU37915.1] [location=complement(join(96146..96317,96381..96475,96525..96556,96616..96721,96910..96957))] [gbkey=CDS]	0.58	100		RNA-bindingproteinPIN4[Rhizoctoniasolani]	CUA74131.1	6e-35
NODE_1482_length_241_cov_77.494048_g1479_i0	CTheo_6542	3.9e-135	100		lcl|KB317726.1_cds_ELU38946.1_7027 [protein=hypothetical protein] [protein_id=ELU38946.1] [location=join(259159..259326,259381..259842,259899..260593,260649..261018)] [gbkey=CDS]	0.58	100		NADH-ubiquinoneoxidoreductase14,8kDasubunit[Rhizoctoniasolani]	CUA74035.1	1e-46
NODE_1483_length_241_cov_64.535714_g1480_i0	CTheo_2078	1.6e-134	100		lcl|KB317699.1_cds_ELU43482.1_2494 [protein=hypothetical protein] [protein_id=ELU43482.1] [location=complement(join(766533..766877,766929..767115,767207..767426,767497..767668,767718..767761,767849..767924))] [gbkey=CDS]	0.002	85		BMS1-GTP-bindingprotein,requiredfordistinctstepsof40Sribosomebiogenesisprotein,putative[RhizoctoniasolaniAG-3Rhs1AP]_x0001_KEP51544.1putativeBMS1-GTP-bindingprotein,requiredfordistinctstepsof40Sribosomebiogenesisprotein[Rhizoctoniasolani123E]	EUC63219.1	2e-15
NODE_1484_length_241_cov_62.130952_g1481_i0	CTheo_5566	9.6e-133	99		lcl|KB317697.1_cds_ELU44229.1_1750 [protein=RRM/R3H domain-containing protein] [protein_id=ELU44229.1] [location=join(590297..590533,590591..590830,590882..591601,591646..592055,592115..592225,592678..593012,593063..593291,593346..593504,593559..593693,593785..595187,595285..595394,595449..596386,596558..596709,596792..596976)] [gbkey=CDS]	3e-21	87		E3ubiquitin-proteinligaseHuwe1,partial[RhizoctoniasolaniAG-3Rhs1AP]	EUC60347.1	9e-47
NODE_1485_length_241_cov_59.547619_g1482_i0	CTheo_6563	9.6e-133	99		lcl|KB317697.1_cds_ELU44292.1_1668 [protein=hypothetical protein] [protein_id=ELU44292.1] [location=join(308431..308530,308678..308826,308927..309035,309095..309138)] [gbkey=CDS]	7e-16	84		hypotheticalproteinBN14_11245[RhizoctoniasolaniAG-1IB]	CCO37094.1	4e-22
NODE_1486_length_241_cov_55.000000_g1483_i0	CTheo_7239	3.9e-135	100		lcl|KB317733.1_cds_ELU38349.1_7617 [protein=eukaryotic translation initiation factor 5B] [protein_id=ELU38349.1] [location=join(219138..219193,219244..219388,219446..219709,219791..219916,219980..220311,220357..220952,221004..221401,221455..221694,221798..221878,221936..222412,222467..222893,222949..223250,223342..223446,223494..223544)] [gbkey=CDS]	2.3	100		hypotheticalproteinRSAG8_01659,partial[RhizoctoniasolaniAG-8WAC10335]	KDN50323.1	9e-44
NODE_1487_length_241_cov_54.047619_g1484_i0	CTheo_1382	3.9e-135	100		lcl|KB317707.1_cds_ELU41216.1_4754 [protein=Tim44 domain-containing protein] [protein_id=ELU41216.1] [location=complement(join(542621..542767,542829..543071))] [gbkey=CDS]	0.58	100		ProteinOS-9homolog[RhizoctoniasolaniAG-1IB]	CCO26038.1	8e-14
NODE_1488_length_241_cov_46.738095_g1485_i0	CTheo_3904	3.9e-135	100		lcl|KB317702.1_cds_ELU42753.1_3219 [protein=GMC oxidoreductase domain-containing protein] [protein_id=ELU42753.1] [location=complement(join(88253..88492,88595..88648,88739..88816))] [gbkey=CDS]	0.009	100		putativeferricreductasetransmembranecomponent[Rhizoctoniasolani123E]	KEP51846.1	8e-39
NODE_1489_length_241_cov_46.601190_g1486_i0	CTheo_2217	3.9e-135	100		lcl|KB317718.1_cds_ELU39733.1_6233 [protein=Synaptobrevin domain-containing protein] [protein_id=ELU39733.1] [location=complement(join(202463..202571,202630..202693,202740..202889,202965..203158,203370..203473))] [gbkey=CDS]	0.58	100		hypotheticalprotein[Saccharopolysporaerythraea]_x0001_CAM04082.1integralmembraneprotein[SaccharopolysporaerythraeaNRRL2338]_x0001_EQD83560.1membraneprotein[SaccharopolysporaerythraeaD]	WP_011874471.1	4.4
NODE_149_length_441_cov_37.663043_g146_i0	CTheo_5311	0	95		lcl|KB317696.1_cds_ELU45184.1_794 [protein=hypothetical protein] [protein_id=ELU45184.1] [location=complement(join(2374158..2375021,2375074..2375433,2375506..2375514))] [gbkey=CDS]	0.018	88		hypotheticalproteinAG1IA_00794[RhizoctoniasolaniAG-1IA]	ELU45184.1	7e-62
NODE_1490_length_241_cov_40.964286_g1487_i0	CTheo_1358	1.6e-134	100		lcl|KB317698.1_cds_ELU43866.1_2104 [protein=hypothetical protein] [protein_id=ELU43866.1] [location=complement(join(675941..676559,676640..676691,676784..677076,677145..677181,677353..677527))] [gbkey=CDS]	1e-08	92		putativetransporterC11D3,18C[Schizosaccharomycespombe972h-][Rhizoctoniasolani]	CUA71734.1	2e-40
NODE_1491_length_241_cov_31.000000_g1488_i0	CTheo_7490	1.6e-134	100		lcl|KB317723.1_cds_ELU39226.1_6745 [protein=ferric reductase-like transmembrane component domain-containing protein] [protein_id=ELU39226.1] [location=complement(join(275431..276639,276683..276826,276968..277245,277303..277319,277387..277413,277455..277745,277825..277967,278117..278188))] [gbkey=CDS]	0.0002	80		Glucose-6-phosphate1-epimerase[RhizoctoniasolaniAG-1IB]	CCO26778.1	1e-32
NODE_1492_length_240_cov_150.269461_g1489_i0	CTheo_3799	1.6e-134	100		lcl|KB317752.1_cds_ELU37382.1_8587 [protein=multicopper oxidase domain-containing protein] [protein_id=ELU37382.1] [location=join(41565..41594,41674..41800,41847..41913,42255..42430,42694..43035,43309..43404,43517..43525,43600..43618,43773..44166,44254..44338,44404..44460,44525..44768,44844..45576,45634..45696,45749..45988,46033..48876)] [gbkey=CDS]	0.57	100		potassium:hydrogenantiporter[RhizoctoniasolaniAG-1IA]	ELU45551.1	5e-22
NODE_1493_length_240_cov_136.431138_g1490_i0	CTheo_1515	1.7e-103	94		lcl|KB317723.1_cds_ELU39259.1_6714 [protein=WaaY domain-containing protein] [protein_id=ELU39259.1] [location=join(150565..150655,150805..150874,150946..151171,151215..151557,151609..151675,151782..152256,152322..153176)] [gbkey=CDS]	2.3	100		hypotheticalproteinRSAG8_02733,partial[RhizoctoniasolaniAG-8WAC10335]	KDN48746.1	7e-39
NODE_1494_length_240_cov_116.179641_g1491_i0	CTheo_2209	3.5e-126	99		lcl|KB317706.1_cds_ELU41444.1_4535 [protein=glucose-6-phosphate 1-epimerase] [protein_id=ELU41444.1] [location=complement(join(620019..620130,620203..620276,620335..620356,620412..620478,620534..620645,620696..620946,620997..621150,621206..621212,621275..621393,621448..621492))] [gbkey=CDS]	3e-15	82		hypotheticalproteinRSOLAG1IB_10146[RhizoctoniasolaniAG-1IB]	CEL62033.1	2e-13
NODE_1495_length_240_cov_102.323353_g1492_i0	CTheo_278	9.2e-130	99		lcl|KB317696.1_cds_ELU45551.1_429 [protein=potassium:hydrogen antiporter] [protein_id=ELU45551.1] [location=join(1261547..1261730,1261795..1261917,1261965..1262054,1262105..1262341,1262391..1262444,1262493..1262848,1262931..1263065,1263116..1263264,1263317..1264817)] [gbkey=CDS]	0.002	82		dihydrolipoamidedehydrogenase[RhizoctoniasolaniAG-1IB]	CCO29553.1	9e-40
NODE_1496_length_240_cov_99.245509_g1493_i0	CTheo_395	1.1e-110	96		lcl|KB317713.1_cds_ELU40358.1_5628 [protein=MBF1 domain-containing protein] [protein_id=ELU40358.1] [location=join(397601..397757,397823..397980,398214..398358,398408..398590,398795..399060)] [gbkey=CDS]	2e-16	87		hypotheticalproteinRSOLAG1IB_08041[RhizoctoniasolaniAG-1IB]	CEL56739.1	8e-22
NODE_1497_length_240_cov_92.910180_g1494_i0	CTheo_5683	4e-92	98		lcl|KB317696.1_cds_ELU45841.1_128 [protein=glucose-6-P dehydrogenase] [protein_id=ELU45841.1] [location=complement(join(388051..388256,388317..388406,388473..389181,389315..389458))] [gbkey=CDS]	0.57	100		hypotheticalproteinHETIRDRAFT_472219[HeterobasidionirregulareTC32-1]_x0001_ETW84971.1hypotheticalproteinHETIRDRAFT_472219[HeterobasidionirregulareTC32-1]	XP_009544592.1	1e-43
NODE_1498_length_240_cov_87.586826_g1495_i0	CTheo_6538	1.6e-134	100		lcl|KB317731.1_cds_ELU38534.1_7441 [protein=dihydrolipoyl dehydrogenase] [protein_id=ELU38534.1] [location=join(172516..172627,172684..172733,172795..172939,172988..173507,173552..173865,173922..174011,174063..174205,174262..174367,174469..174521,174580..174645)] [gbkey=CDS]	6e-07	88		hypotheticalproteinBN14_09480[RhizoctoniasolaniAG-1IB]	CCO35362.1	4e-35
NODE_1499_length_240_cov_86.994012_g1496_i0	CTheo_1524	1.8e-109	97		lcl|KB317741.1_cds_ELU37925.1_8043 [protein=cytoplasm protein] [protein_id=ELU37925.1] [location=join(37251..37411,37460..37930,37984..38051,38104..38305,38359..38559,38736..38862,38977..39045,39262..39394,39461..39714,39785..39897,39949..40066,40156..40289,40395..40399,40501..40605,40646..40738,40808..40949,41023..41256,41331..41835,41888..41908,41960..42681,42726..43041,43090..43255,43300..4341…	6e-10	83		D-lactatedehydrogenase[RhizoctoniasolaniAG-3Rhs1AP]_x0001_KEP55798.1D-lactatedehydrogenase[Rhizoctoniasolani123E]	EUC65200.1	4e-46
NODE_15_length_871_cov_151.033835_g14_i0	CTheo_5867	0	94		lcl|KB317726.1_cds_ELU39019.1_6940 [protein=carbohydrate-binding module family 13 protein] [protein_id=ELU39019.1] [location=complement(join(10920..11039,11290..11341,11428..11673,11728..12041,12157..12648,12842..12895,12963..13109,13191..13297,13372..13669,14032..14080,14130..14273,14483..14578,14639..14823,15323..15405,15458..15524,15576..15608,15893..16329,16455..16552,16606..16773,16827..1735…	2e-09	86		carbohydrate-bindingmodulefamily13protein[Schizoporaparadoxa]	KLO10795.1	2e-154
NODE_150_length_440_cov_52.852861_g147_i0	CTheo_1330	1.3e-105	98		lcl|KB317698.1_cds_ELU43821.1_2138 [protein=hypothetical protein] [protein_id=ELU43821.1] [location=complement(join(766096..766164,766220..766657))] [gbkey=CDS]	0.0003	93		hypotheticalproteinBN14_00020[RhizoctoniasolaniAG-1IB]	CCO26006.1	2e-14
NODE_1500_length_240_cov_83.898204_g1497_i0	CTheo_1917	1.6e-134	100		lcl|KB317744.1_cds_ELU37770.1_8191 [protein=5-methyltetrahydropteroyltriglutamate--homocysteine S-methyltransferase] [protein_id=ELU37770.1] [location=join(32959..33024,33147..33270,33314..33373,33503..33596,33716..33761,33929..34084,34232..34596,34717..34907,34963..35111,35189..35227,35277..35610,35942..36052,36108..36249,36303..36470,36534..37760,37814..38072,38143..38592)] [gbkey=CDS]	2e-22	84		short-chaindehydrogenase/reductase[RhizoctoniasolaniAG-3Rhs1AP]_x0001_KEP47687.1short-chaindehydrogenase/reductase[Rhizoctoniasolani123E]	EUC63254.1	9e-39
NODE_1501_length_240_cov_81.149701_g1498_i0	CTheo_3442	1.6e-134	100		lcl|KB317794.1_cds_ELU36557.1_9415 [protein=methylenetetrahydrofolate reductase (NADPH)] [protein_id=ELU36557.1] [location=complement(join(26530..26839,26898..27298,27352..27618,27674..27837,27915..28247,28308..28430,28485..28530,28584..28787,28840..28923))] [gbkey=CDS]	1e-05	93		hypotheticalproteinHETIRDRAFT_471210[HeterobasidionirregulareTC32-1]_x0001_ETW85962.1hypotheticalproteinHETIRDRAFT_471210[HeterobasidionirregulareTC32-1]	XP_009542759.1	2e-47
NODE_1502_length_240_cov_71.970060_g1499_i0	CTheo_4203	1.3e-119	100		lcl|KB317705.1_cds_ELU41895.1_4074 [protein=D-lactate dehydrogenase] [protein_id=ELU41895.1] [location=complement(join(171207..171305,171350..171433,171489..171622,171697..171909,171974..172080,172227..172316,172442..172535,172594..172702,172758..172796))] [gbkey=CDS]	3e-33	84		putativeABCtransporterATP-bindingproteinC20G4,01[Schizosaccharomycespombe972h-][Rhizoctoniasolani]	CUA76924.1	1e-41
NODE_1503_length_240_cov_67.203593_g1500_i0	CTheo_5577	1.6e-134	100		lcl|KB317696.1_cds_ELU44413.1_1554 [protein=short chain dehydrogenase domain-containing protein] [protein_id=ELU44413.1] [location=join(4658725..4658865,4658926..4659109,4659232..4659511,4659561..4660022,4660303..4660594,4660654..4660741,4661311..4661509,4661637..4661731,4661804..4661828,4661896..4662219,4662263..4662473,4662526..4662570,4662626..4662681,4662739..4662846,4662899..4663120,4663206.…	3e-09	86		FtsJdomain-containingprotein[RhizoctoniasolaniAG-1IA]	ELU39068.1	6e-29
NODE_1504_length_240_cov_60.862275_g1501_i0	CTheo_4662	9.2e-130	99		lcl|KB317725.1_cds_ELU39068.1_6903 [protein=FtsJ domain-containing protein] [protein_id=ELU39068.1] [location=join(131359..131565,131650..131787,131831..133377,133511..133544,133610..133644,133713..133726,133822..133985)] [gbkey=CDS]	2e-13	81		short-chaindehydrogenase[Novosphingobiumbarchaimii]_x0001_KTR84357.1short-chaindehydrogenase[Novosphingobiumbarchaimii]	WP_058735793.1	2.9
NODE_1505_length_240_cov_60.832335_g1502_i0	CTheo_4201	6.1e-134	100		lcl|KB317705.1_cds_ELU41892.1_4071 [protein=hypothetical protein] [protein_id=ELU41892.1] [location=join(166632..166861,166935..167001)] [gbkey=CDS]	0.15	89		adenylatekinase[Rhizoctoniasolani]	CUA75062.1	5e-36
NODE_1506_length_240_cov_60.281437_g1503_i0	CTheo_3278	3.8e-132	99		lcl|KB317732.1_cds_ELU38447.1_7530 [protein=glycoprotease family domain-containing protein] [protein_id=ELU38447.1] [location=join(212286..212581,212658..212718,212771..212941,212986..213629,213696..213795)] [gbkey=CDS]	0.57	100		2-isopropylmalatesynthase[RhizoctoniasolaniAG-1IB]	CCO28101.1	6e-38
NODE_1507_length_240_cov_59.928144_g1504_i0	CTheo_31	3.8e-132	99		lcl|KB317698.1_cds_ELU43903.1_2058 [protein=adenylate kinase] [protein_id=ELU43903.1] [location=join(581239..581327,581399..581854,581917..582104,582410..582575,582648..582837,582898..583039,583101..583295,583358..583476,583542..583922)] [gbkey=CDS]	0.009	82		SAP18domain-containingprotein[RhizoctoniasolaniAG-1IA]	ELU45289.1	2e-40
NODE_1508_length_240_cov_57.137725_g1505_i0	CTheo_2415	1.6e-134	100		lcl|KB317696.1_cds_ELU45289.1_691 [protein=SAP18 domain-containing protein] [protein_id=ELU45289.1] [location=join(2009247..2009288,2009344..2009453,2009510..2009868,2009942..2010075)] [gbkey=CDS]	0.15	100		CASC3/barentszeIF4AIII-bindingprotein[Rhizoctoniasolani123E]	KEP52921.1	0.34
NODE_1509_length_240_cov_56.988024_g1506_i0	CTheo_55	1.6e-134	100		lcl|KB317699.1_cds_ELU43545.1_2439 [protein=Ras opposite] [protein_id=ELU43545.1] [location=complement(join(606995..607365,607424..607562,607628..607783,607837..607941,607992..608154,608202..608290,608340..608423,608484..608553,608614..608781,608850..608998,609078..609538,609596..609847,609900..610171,610219..610238))] [gbkey=CDS]	0.037	100		fat-free-likeprotein,partial[RhizoctoniasolaniAG-3Rhs1AP]	EUC62768.1	4e-30
NODE_151_length_439_cov_66.207650_g148_i0	CTheo_796	0	100		lcl|KB317713.1_cds_ELU40450.1_5516 [protein=phosphoglycerate mutase] [protein_id=ELU40450.1] [location=join(80755..80758,80799..80906,81014..81073,81188..82370,82416..83359,83443..83455,83727..83894,83940..84306,84379..84529,84580..84827,84895..85131,85178..85243,85291..85584)] [gbkey=CDS]	1e-24	85		phosphoglyceratemutase[RhizoctoniasolaniAG-1IB]	CEL55328.1	7e-90
NODE_1510_length_240_cov_54.790419_g1507_i0	CTheo_1234	2.1e-121	100		lcl|KB317704.1_cds_ELU42165.1_3812 [protein=NADPH dependent diflavin oxidoreductase 1] [protein_id=ELU42165.1] [location=join(255384..255506,255562..255703,255745..256240,256287..256414,256466..256679,256725..256848,256903..257155,257212..257652,257701..257846,258036..258170,258225..258326,258377..258680,258762..258896,258962..259046,259147..259531,259584..259746,259798..259925,259974..260343,260…	0.57	95		pyruvatekinase[RhizoctoniasolaniAG-1IB]	CCO27359.1	1e-49
NODE_1511_length_240_cov_51.862275_g1508_i0	CTheo_5902	3.1e-117	95		lcl|KB317716.1_cds_ELU39965.1_6005 [protein=Vps51 domain-containing protein] [protein_id=ELU39965.1] [location=join(304160..304451,304502..304574,304654..304871,304922..304931,305123..305448,305496..305599)] [gbkey=CDS]	0.0002	89		alcoholdehydrogenasegroES-likedomain-containingprotein[RhizoctoniasolaniAG-1IA]	ELU41882.1	8e-36
NODE_1512_length_240_cov_47.952096_g1509_i0	CTheo_5770	1.6e-134	100		lcl|KB317728.1_cds_ELU38767.1_7203 [protein=1-phosphatidylinositol-3-phosphate 5-kinase] [protein_id=ELU38767.1] [location=join(223592..223665,223715..223935,224100..224750,225062..226031,226144..226397,226881..231321,231369..231452,231505..231672,231726..231922,231970..232073,232123..232260,232304..232394,232442..232603,232656..232870)] [gbkey=CDS]	0.57	100		No_hits_found	genbank	999999
NODE_1513_length_240_cov_46.101796_g1510_i0	CTheo_475	1.6e-134	100		lcl|KB317711.1_cds_ELU40738.1_5231 [protein=hypothetical protein] [protein_id=ELU40738.1] [location=join(152604..152639,152794..153123,153174..153284,153339..153410,153501..153618,153664..153932,153984..154098,154155..154271,154323..154447)] [gbkey=CDS]	6e-07	89		kinasedomainprotein,putative[RhizoctoniasolaniAG-3Rhs1AP]	EUC66950.1	2e-08
NODE_1514_length_240_cov_45.988024_g1511_i0	CTheo_6012	1.3e-122	97		lcl|KB317696.1_cds_ELU45910.1_52 [protein=hypothetical protein] [protein_id=ELU45910.1] [location=join(178740..178803,178845..178951)] [gbkey=CDS]	0.57	100		26SproteasomeregulatorycomplexATPaseRPT4[RhizoctoniasolaniAG-3Rhs1AP]_x0001_KEP54814.126SproteasomeregulatorycomplexATPaseRPT4[Rhizoctoniasolani123E]	EUC59766.1	3e-45
NODE_1515_length_240_cov_45.185629_g1512_i0	CTheo_4129	6.1e-134	100		lcl|KB317699.1_cds_ELU43537.1_2431 [protein=ATPase] [protein_id=ELU43537.1] [location=complement(join(587973..588097,588189..588316,588370..588446,588501..589058,589113..589348,589404..589523,589577..589619,589681..589722))] [gbkey=CDS]	1e-38	83		Pentatricopeptiderepeat-containingproteinC1093,01[RhizoctoniasolaniAG-1IB]	CCO30612.1	6e-35
NODE_1516_length_240_cov_31.341317_g1513_i0	CTheo_1924	1.6e-134	100		lcl|KB317744.1_cds_ELU37766.1_8201 [protein=pentatricopeptide repeat protein] [protein_id=ELU37766.1] [location=join(60695..61744,61799..62599)] [gbkey=CDS]	4e-05	83		Exoglucanase1,partial[RhizoctoniasolaniAG-8WAC10335]	KDN38910.1	5e-40
NODE_1517_length_240_cov_25.790419_g1514_i0	CTheo_3796	1.6e-134	100		lcl|KB317717.1_cds_ELU39808.1_6159 [protein=1,4-beta-D-glucan-cellobiohydrolyase] [protein_id=ELU39808.1] [location=complement(join(398345..398476,398535..399335,399381..400010))] [gbkey=CDS]	2e-22	85		hypotheticalproteinRSOLAG22IIIB_01359[Rhizoctoniasolani]	CUA73840.1	4e-26
NODE_1518_length_240_cov_18.443114_g1515_i0	CTheo_3147	3.8e-132	100		lcl|KB317700.1_cds_ELU43175.1_2815 [protein=hypothetical protein] [protein_id=ELU43175.1] [location=join(646877..647141,647185..647385,647451..647671)] [gbkey=CDS]	7e-13	83		hypotheticalproteinBN14_02280[RhizoctoniasolaniAG-1IB]	CCO28285.1	6e-31
NODE_1519_length_239_cov_113.240964_g1516_i0	CTheo_5213	6.1e-134	100		lcl|KB317713.1_cds_ELU40425.1_5529 [protein=RNA helicase] [protein_id=ELU40425.1] [location=complement(join(120143..120265,120406..120462,120680..121018,121066..121366,121410..121832,121882..122345,122396..122648,122772..122847,122917..123113,123173..123508,123560..123609,123657..123875,123925..124187,124268..124377,124418..125249,125350..125404,125457..125955,126086..126239,126313..126460,126511…	0.14	95		hypotheticalproteinAURDEDRAFT_178453[AuriculariasubglabraTFB-10046SS5]_x0001_EJD32472.1hypotheticalproteinAURDEDRAFT_178453[AuriculariasubglabraTFB-10046SS5]	XP_007359430.1	1e-43
NODE_152_length_438_cov_51.454795_g149_i0	CTheo_2071	9.6e-156	100		lcl|KB317699.1_cds_ELU43507.1_2459 [protein=phosphatase DCR2] [protein_id=ELU43507.1] [location=join(665500..665625,665719..665807,665862..666076,666127..666257,666298..666330,666375..666735,666787..667110,667164..667293,667335..667652,667707..668003,668063..668189)] [gbkey=CDS]	5e-09	81		Ranfamilyprotein[Volvariellavolvacea]	AOC97525.1	2e-94
NODE_1520_length_239_cov_111.421687_g1517_i0	CTheo_2380	6.1e-134	100		lcl|KB317696.1_cds_ELU45331.1_640 [protein=ATP-binding cassette (ABC) transporter] [protein_id=ELU45331.1] [location=join(1864981..1865273,1865330..1865455,1865516..1865606,1865696..1865887,1865944..1866085,1866185..1866276,1866503..1866613,1866689..1866870,1866922..1867017,1867145..1867373,1867640..1867673,1867760..1867899)] [gbkey=CDS]	2e-16	85		MFSdrugtransporter[RhizoctoniasolaniAG-3Rhs1AP]	EUC60496.1	0.28
NODE_1521_length_239_cov_107.578313_g1518_i0	CTheo_5609	1.8e-109	99		lcl|KB317706.1_cds_ELU41450.1_4516 [protein=protein tyrosine kinase domain-containing protein] [protein_id=ELU41450.1] [location=complement(join(563362..563402,563450..563986,564037..564265,564319..564540,564606..564680,564736..564777,564840..564986,565045..565113,565162..565201,565242..565258))] [gbkey=CDS]	0.14	100		L-sorbose1-dehydrogenaseOS=GluconobacteroxydansPE=3SV=1[RhizoctoniasolaniAG-1IB]	CEL54372.1	3e-38
NODE_1522_length_239_cov_104.337349_g1519_i0	CTheo_5835	2.2e-124	98		lcl|KB317697.1_cds_ELU44124.1_1851 [protein=coatomer beta subunit] [protein_id=ELU44124.1] [location=complement(join(973101..973165,973252..973424,973607..973668,973717..974000,974053..974203,974260..974373,974435..974635,974693..974817,974872..975055,975116..975183,975244..975380,975447..975604,975660..976049,976100..976507,976561..976722,976763..976899,976974..977073))] [gbkey=CDS]	0.14	100		hypotheticalproteinRSOLAG22IIIB_06473[Rhizoctoniasolani]	CUA77036.1	8e-27
NODE_1523_length_239_cov_82.560241_g1520_i0	CTheo_5881	6.1e-134	100		lcl|KB317738.1_cds_ELU38038.1_7932 [protein=hypothetical protein] [protein_id=ELU38038.1] [location=complement(join(120170..120388,120505..120955,121033..121085,121169..121257,121398..121455))] [gbkey=CDS]	0.57	100		MHCclassIIregulatoryfactorRFX1OS=HomosapiensGN=RFX1PE=1SV=2[RhizoctoniasolaniAG-1IB]	CEL59549.1	4e-17
NODE_1524_length_239_cov_77.873494_g1521_i0	CTheo_1056	2e-118	98		lcl|KB317700.1_cds_ELU43185.1_2777 [protein=hypothetical protein] [protein_id=ELU43185.1] [location=join(549449..550463,550519..552831,552883..553370)] [gbkey=CDS]	0.57	95		hypotheticalproteinRSOLAG22IIIB_03124[Rhizoctoniasolani]	CUA67472.1	8e-14
NODE_1525_length_239_cov_73.740964_g1522_i0	CTheo_2013	3.8e-132	100		lcl|KB317708.1_cds_ELU41192.1_4788 [protein=polysaccharide deacetylase domain-containing protein] [protein_id=ELU41192.1] [location=complement(join(32160..32534,32591..32781,32837..32974,33032..33105,33162..33707,33768..33799,33849..34121))] [gbkey=CDS]	7e-13	95		arabinanendo-1,5-alpha-L-arabinosidase[Rhizoctoniasolani]	CUA73953.1	7e-32
NODE_1526_length_239_cov_70.222892_g1523_i0	CTheo_5478	3.5e-126	98		lcl|KB317741.1_cds_ELU37883.1_8076 [protein=rix1 complex component involved in 60S ribosome maturation domain-containing protein] [protein_id=ELU37883.1] [location=join(145358..145405,145523..145712,145777..145857,145923..146002,146055..146274,146338..146378,146429..146765,146835..146962,147017..147127,147181..147330,147450..147644,147710..147937)] [gbkey=CDS]	0.57	100		hypotheticalproteinRSOLAG1IB_08122[RhizoctoniasolaniAG-1IB]	CEL56844.1	5e-19
NODE_1527_length_239_cov_66.662651_g1524_i0	CTheo_5634	6.1e-134	100		lcl|KB317732.1_cds_ELU38460.1_7512 [protein=CAP-Gly domain-containing protein] [protein_id=ELU38460.1] [location=join(164497..164510,164677..164926,165026..165520,165591..165719,165787..165797,165927..166012,166071..166716,166780..167853,167900..167912)] [gbkey=CDS]	0.14	100		metalhomeostatisproteinbsd2[RhizoctoniasolaniAG-1IA]	ELU45938.1	1e-42
NODE_1528_length_239_cov_62.108434_g1525_i0	CTheo_969	6.1e-134	100		lcl|KB317696.1_cds_ELU45938.1_34 [protein=metal homeostatis protein bsd2] [protein_id=ELU45938.1] [location=join(97792..98328,98377..99138,99328..99550,99592..99677,99740..99902,99970..100167,100279..100377,100469..100583,100675..100879,100946..101623,101692..102066,102125..102284,102328..102495,102537..102650,102692..102832,102926..102951)] [gbkey=CDS]	7e-19	80		hypotheticalproteinBN14_03540[RhizoctoniasolaniAG-1IB]	CCO29526.1	1e-18
NODE_1529_length_239_cov_58.000000_g1526_i0	CTheo_5130	9.2e-130	99		lcl|KB317696.1_cds_ELU45178.1_788 [protein=hypothetical protein] [protein_id=ELU45178.1] [location=complement(join(2360083..2360230,2360285..2362243,2362284..2362921))] [gbkey=CDS]	0.037	92		hypotheticalproteinRSAG8_07858,partial[RhizoctoniasolaniAG-8WAC10335]	KDN40840.1	1e-10
NODE_153_length_437_cov_66.293956_g150_i0	CTheo_1716	9.6e-156	100		lcl|KB317715.1_cds_ELU40126.1_5834 [protein=AGC/YANK protein kinase] [protein_id=ELU40126.1] [location=complement(join(185956..186096,186182..186325,186424..186593,186645..186772,186854..186959,187028..187124,187173..187295,187358..187435,187488..187514))] [gbkey=CDS]	1e-37	88		RhoGDP-dissociationinhibitor[Rhizoctoniasolani123E]	KEP55181.1	5e-49
NODE_1530_length_239_cov_52.873494_g1527_i0	CTheo_999	2.4e-133	100		lcl|KB317696.1_cds_ELU45477.1_493 [protein=cation-transporting ATPase] [protein_id=ELU45477.1] [location=complement(join(1425305..1425590,1425640..1425845,1425905..1426193,1426248..1426426,1426484..1426752,1426803..1426939,1426998..1427144,1427195..1427867,1427922..1428088,1428151..1428188,1428238..1428330))] [gbkey=CDS]	0.14	100		hypotheticalproteinRSOLAG1IB_10063[RhizoctoniasolaniAG-1IB]	CEL61481.1	7e-29
NODE_1531_length_239_cov_50.759036_g1528_i0	CTheo_4900	1.5e-131	99		lcl|KB317743.1_cds_ELU37824.1_8142 [protein=phosphatidylinositol 3-kinase tor2] [protein_id=ELU37824.1] [location=complement(join(35975..36133,36188..36366,36420..36588,36639..36708,36766..37013,37080..37151,37221..37423,37483..37620,37678..37783,37829..37981,38046..38201,38252..38616,38676..38862,38919..39182,39227..39407,39468..39579,39631..39947,40005..40429,40488..40785,40852..41007,41101..41…	0.57	100		adenylosuccinatesynthase[RhizoctoniasolaniAG-1IB]	CEL55228.1	1e-43
NODE_1532_length_239_cov_42.650602_g1529_i0	CTheo_1694	2.4e-133	100		lcl|KB317715.1_cds_ELU40167.1_5807 [protein=adenylosuccinate synthase] [protein_id=ELU40167.1] [location=complement(join(109929..110149,110192..110391,110474..110579,110639..110804,110853..111109,111229..111342,111395..111623))] [gbkey=CDS]	1e-05	82		GATAzincfingerprotein[Rhizoctoniasolani123E]	KEP55364.1	1e-08
NODE_1533_length_239_cov_40.572289_g1530_i0	CTheo_327	2e-53	100		lcl|KB317696.1_cds_ELU45485.1_484 [protein=hypothetical protein] [protein_id=ELU45485.1] [location=join(1402503..1402545,1402642..1402761,1402831..1403288)] [gbkey=CDS]	0.57	87		No_hits_found	genbank	999999
NODE_1534_length_239_cov_40.475904_g1531_i0	CTheo_7520	1.5e-131	99		lcl|KB317696.1_cds_ELU45457.1_519 [protein=hypothetical protein] [protein_id=ELU45457.1] [location=complement(join(1513437..1513622,1513773..1513790,1514018..1514153,1514239..1514353,1514404..1514503,1514645..1515336,1515388..1515476,1515611..1515852))] [gbkey=CDS]	2e-07	100		hypotheticalproteinRSAG8_12420,partial[RhizoctoniasolaniAG-8WAC10335]	KDN34482.1	1e-32
NODE_1535_length_239_cov_31.493976_g1532_i0	CTheo_7345	6.1e-134	100		lcl|KB317717.1_cds_ELU39937.1_6039 [protein=copper radical oxidase] [protein_id=ELU39937.1] [location=join(38276..38450,38503..40278,40404..40560,40601..40619,40890..41061,41126..41229,41373..41471,41522..41598,41655..41797,41919..42126,42181..42223)] [gbkey=CDS]	0.037	92		hypotheticalproteinRSOL_321120[RhizoctoniasolaniAG-3Rhs1AP]_x0001_KEP47334.1hypotheticalproteinV565_159450[Rhizoctoniasolani123E]	EUC59593.1	0.24
NODE_1536_length_239_cov_28.759036_g1533_i0	CTheo_3778	1.4e-128	99		lcl|KB317696.1_cds_ELU45872.1_97 [protein=abhydrolase domain-containing protein] [protein_id=ELU45872.1] [location=complement(join(318570..318660,318725..318858,318915..319052,319140..319285,319721..319834,319886..320123,320182..320244,320327..320592,320645..320879,320922..321248))] [gbkey=CDS]	0.57	100		nucleoporin[Rhizoctoniasolani123E]	KEP54149.1	2e-36
NODE_1537_length_238_cov_142.527273_g1534_i0	CTheo_2350	2.4e-133	100		lcl|KB317706.1_cds_ELU41598.1_4373 [protein=nucleoporin] [protein_id=ELU41598.1] [location=complement(join(168077..168187,168243..168485,168539..168739,168794..168911,168962..170130,170178..170241,170292..170518,170593..172382,172433..172654,172706..172843,172900..173374,173450..173589,173630..173692,173761..173976,174027..174107,174173..174280,174350..174482))] [gbkey=CDS]	7e-16	88		hypotheticalproteinRSAG8_12390,partial[RhizoctoniasolaniAG-8WAC10335]	KDN34517.1	2e-23
NODE_1538_length_238_cov_140.909091_g1535_i0	CTheo_7718	5.4e-125	99		lcl|KB317751.1_cds_ELU37414.1_8544 [protein=RNase H domain-containing protein] [protein_id=ELU37414.1] [location=complement(join(37133..38600,38662..38820,39164..39657,39888..39900,40109..40194,40246..40306,40407..40558,40611..40658,40738..40764))] [gbkey=CDS]	2.2	94		hypotheticalproteinRSOLAG1IB_07464[RhizoctoniasolaniAG-1IB]	CEL54971.1	0.3
NODE_1539_length_238_cov_117.909091_g1536_i0	CTheo_4987	8.5e-124	98		lcl|KB317824.1_cds_ELU36392.1_9581 [protein=COG4 transport domain-containing protein] [protein_id=ELU36392.1] [location=complement(join(9215..9490,9550..9636,9724..9816,9869..9954,10023..10072,10155..10261,10311..10478,10541..11104,11153..11547,11591..11601,11642..11889,11943..12062,12114..12504,12562..12692,12769..12932,13107..13136,13229..13304,13366..13488,13581..13671,13720..13941,14081..1416…	0.14	100		Ubiquitin-conjugatingenzymespm2OS=Schizosaccharomycespombe(strain972/ATCC24843)GN=spm2PE=1SV=1[RhizoctoniasolaniAG-1IB]	CEL56247.1	7e-43
NODE_154_length_436_cov_133.008264_g151_i0	CTheo_3125	0	100		lcl|KB317700.1_cds_ELU43199.1_2791 [protein=RHO protein GDP dissociation inhibitor domain-containing protein] [protein_id=ELU43199.1] [location=complement(join(588723..588921,588980..589134,589187..589274,589328..589464,589512..589620,589661..589680,589748..589813,589876..589881))] [gbkey=CDS]	0.27	85		hypotheticalproteinRSAG8_11984,partial[RhizoctoniasolaniAG-8WAC10335]	KDN34978.1	7e-81
NODE_1540_length_238_cov_111.036364_g1537_i0	CTheo_2668	2.4e-133	100		lcl|KB317697.1_cds_ELU44241.1_1730 [protein=ubiquitin-conjugating enzyme domain-containing protein] [protein_id=ELU44241.1] [location=complement(join(522859..523065,523137..523259,523329..523473,523538..523605))] [gbkey=CDS]	3e-27	87		hypotheticalproteinRSOLAG22IIIB_02073[Rhizoctoniasolani]	CUA76066.1	4e-25
NODE_1541_length_238_cov_108.678788_g1538_i0	CTheo_840	2.3e-130	100		lcl|KB317699.1_cds_ELU43513.1_2465 [protein=hypothetical protein] [protein_id=ELU43513.1] [location=complement(join(682157..683545,683606..683998))] [gbkey=CDS]	0.14	100		protein-serine/threoninekinase[RhizoctoniasolaniAG-1IB]	CCO26588.1	2e-44
NODE_1542_length_238_cov_100.775758_g1539_i0	CTheo_962	2.4e-133	100		lcl|KB317737.1_cds_ELU38080.1_7887 [protein=hypothetical protein] [protein_id=ELU38080.1] [location=join(193088..193528,193622..193628,193695..193741,193799..193977,194243..194289,194400..194702,195125..195710,195777..196249,196325..196425,196675..196746)] [gbkey=CDS]	2.2	100		cytochromecheme-lyase[RhizoctoniasolaniAG-1IB]	CEL55804.1	2e-45
NODE_1543_length_238_cov_97.860606_g1540_i0	CTheo_2555	4.3e-107	95		lcl|KB317697.1_cds_ELU44180.1_1790 [protein=cytochrome C1 heme lyase] [protein_id=ELU44180.1] [location=complement(join(721245..721438,721493..721548,721650..721680,721793..722013,722076..722499,722670..723310,723366..723817,723863..723995,724054..724298,724353..724625,724694..724740,724843..724981,725144..725251,725293..725408,725601..725688,725762..725869,726187..726357,726481..726720,726768..7…	2e-16	83		hypotheticalproteinRSOLAG22IIIB_00412[Rhizoctoniasolani]	CUA70066.1	2e-40
NODE_1544_length_238_cov_89.600000_g1541_i0	CTheo_1162	2.4e-133	100		lcl|KB317696.1_cds_ELU45717.1_253 [protein=tspO/MBR family domain-containing protein] [protein_id=ELU45717.1] [location=complement(join(751741..751899,751949..752035,752099..752153,752211..752274,752337..752379,752466..752809,752851..753039,753097..753228,753283..753364))] [gbkey=CDS]	2e-06	90		hypotheticalproteinBN14_03651[RhizoctoniasolaniAG-1IB]	CCO29633.1	7e-37
NODE_1545_length_238_cov_86.709091_g1542_i0	CTheo_386	2.4e-133	100		lcl|KB317761.1_cds_ELU37097.1_8868 [protein=putative oxalate decarboxylase] [protein_id=ELU37097.1] [location=complement(join(45990..46070,46129..46271,46326..46391,46457..46491,46637..47016,47068..47157,47215..47271,47330..47432,47484..47550,47606..47679,47733..48075,48216..48357))] [gbkey=CDS]	0.036	100		hypotheticalproteinSTEHIDRAFT_57350,partial[StereumhirsutumFP-91666SS1]_x0001_EIM86632.1hypotheticalproteinSTEHIDRAFT_57350,partial[StereumhirsutumFP-91666SS1]	XP_007303974.1	4.6
NODE_1546_length_238_cov_82.945455_g1543_i0	CTheo_2801	2.4e-133	100		lcl|KB317736.1_cds_ELU38202.1_7768 [protein=hypothetical protein] [protein_id=ELU38202.1] [location=complement(join(18821..18988,19045..19346,19441..19512,19680..19924,20024..20178))] [gbkey=CDS]	2.2	100		No_hits_found	genbank	999999
NODE_1547_length_238_cov_78.400000_g1544_i0	CTheo_196	5.8e-131	99		lcl|KB317706.1_cds_ELU41442.1_4533 [protein=hypothetical protein] [protein_id=ELU41442.1] [location=join(616943..617304,617363..617416,617517..617601,617747..618358)] [gbkey=CDS]	0.14	100		GDP-L-fucosesynthase[Rhizoctoniasolani]	CUA73217.1	1e-34
NODE_1548_length_238_cov_73.721212_g1545_i0	CTheo_6907	6e-94	100		lcl|KB317720.1_cds_ELU39514.1_6454 [protein=GDP-L-fucose synthetase] [protein_id=ELU39514.1] [location=complement(join(322815..322891,322948..323047,323102..323181,323240..323371,323423..323481,323538..323612,323671..323988,324045..324193))] [gbkey=CDS]	8e-28	83		ATP-dependentRNAhelicasedhh1[RhizoctoniasolaniAG-3Rhs1AP]	EUC65189.1	7e-20
NODE_1549_length_238_cov_68.890909_g1546_i0	CTheo_5780	2.4e-133	100		lcl|KB317705.1_cds_ELU41871.1_4085 [protein=ATP dependent RNA helicase (Dhh1), putative] [protein_id=ELU41871.1] [location=complement(join(198123..198130,198193..198477,198535..198715,198770..198898,198949..199551,199604..199667,199717..199745))] [gbkey=CDS]	4e-14	83		leucylaminopeptidase[RhizoctoniasolaniAG-1IB]	CEL60268.1	3e-37
NODE_155_length_436_cov_114.341598_g152_i0	CTheo_2416	0	100		lcl|KB317696.1_cds_ELU45290.1_692 [protein=thiazole biosynthetic enzyme] [protein_id=ELU45290.1] [location=join(2010168..2010220,2010552..2010867,2010921..2011036,2011092..2011826,2011967..2012028,2012111..2012287,2012343..2012539,2012661..2012720,2013021..2013282,2013430..2013851,2013923..2014210,2014264..2014400,2014593..2014697,2014804..2014880,2014958..2015004,2015064..2015174)] [gbkey=CDS]	3e-19	81		hypotheticalproteinRSOLAG1IB_04671[RhizoctoniasolaniAG-1IB]	CEL61921.1	6e-63
NODE_1550_length_238_cov_64.909091_g1547_i0	CTheo_6997	9.5e-133	100		lcl|KB317710.1_cds_ELU40836.1_5124 [protein=leucine aminopeptidase] [protein_id=ELU40836.1] [location=complement(join(254432..254662,254722..254847,254900..254945,254995..255158,255207..255341,255486..255611,255749..255785,255887..256473))] [gbkey=CDS]	7e-16	86		DNA-directedRNApolymeraseIIIsubunitC31[RhizoctoniasolaniAG-1IB]	CCO27816.1	2e-32
NODE_1551_length_238_cov_55.042424_g1548_i0	CTheo_2731	2.3e-130	99		lcl|KB317700.1_cds_ELU43265.1_2703 [protein=DNA-directed RNA polymerase III subunit rpc31 domain-containing protein] [protein_id=ELU43265.1] [location=join(343435..343563,343638..344066,344117..344230)] [gbkey=CDS]	0.036	92		Beta-glucansynthesis-associatedproteinKRE6AltName:Full=Killertoxin-resistanceprotein6[RhizoctoniasolaniAG-1IB]	CCO28314.1	3e-33
NODE_1552_length_238_cov_49.290909_g1549_i0	CTheo_2317	2.4e-133	100		lcl|KB319173.1_cds_ELU35797.1_10173 [protein=pyruvate kinase, alpha/beta domain-containing protein] [protein_id=ELU35797.1] [location=complement(join(289..533,587..590))] [gbkey=CDS]	3e-09	80		hypotheticalproteinAG1IA_07296[RhizoctoniasolaniAG-1IA]	ELU38672.1	2e-35
NODE_1553_length_238_cov_41.066667_g1550_i0	CTheo_7766	2.4e-133	100		lcl|KB317727.1_cds_ELU38868.1_7107 [protein=SKN1 domain-containing protein] [protein_id=ELU38868.1] [location=join(244419..244540,244615..244711,245011..245190,245326..245481,245562..245629,245827..245955,246137..246185,246302..246572,246626..247572,247618..248112,248298..248487,248718..248809)] [gbkey=CDS]	0.036	88		No_hits_found	genbank	999999
NODE_1554_length_238_cov_35.309091_g1551_i0	CTheo_1533	2.4e-133	100		lcl|KB317730.1_cds_ELU38672.1_7296 [protein=hypothetical protein] [protein_id=ELU38672.1] [location=join(14202..14395,14465..14502,14546..14599,14650..15227)] [gbkey=CDS]	7e-22	87		hypotheticalproteinAG1IA_02639[RhizoctoniasolaniAG-1IA]	ELU43321.1	7e-21
NODE_1555_length_238_cov_30.800000_g1552_i0	CTheo_7765	2.4e-133	100		lcl|KB317749.1_cds_ELU37527.1_8437 [protein=hypothetical protein] [protein_id=ELU37527.1] [location=join(11468..11727,11830..12197,12256..12464,12515..12768,12812..13159,13212..13870,13914..14907,14949..15234,15374..15519,15719..15828,15898..15995)] [gbkey=CDS]	0.002	100		hypotheticalproteinRSAG8_00290,partial[RhizoctoniasolaniAG-8WAC10335]	KDN51742.1	2e-47
NODE_1556_length_238_cov_30.800000_g1553_i0	CTheo_3566	2.4e-133	100		lcl|KB317764.1_cds_ELU37020.1_8959 [protein=hypothetical protein] [protein_id=ELU37020.1] [location=complement(join(68791..68863,68928..69118,69171..70208,70262..70642,70697..70794,70846..71379,71432..71555,71606..72248,72362..72420,72483..72671,72979..73143))] [gbkey=CDS]	0.57	100		metacaspase-7protein[RhizoctoniasolaniAG-3Rhs1AP]	EUC54384.1	1e-12
NODE_1557_length_238_cov_8.387879_g1554_i0	CTheo_99	7.3e-112	99		lcl|KB317722.1_cds_ELU39306.1_6658 [protein=demethylmenaquinone methyltransferase domain-containing protein] [protein_id=ELU39306.1] [location=complement(join(272706..272963,273079..273452,273505..273713,273854..274229,274453..274698,274754..275049,275120..275613,275738..275901,275952..276427,276611..276726,276798..276995))] [gbkey=CDS]	0.14	100		MFStransporter[RhizoctoniasolaniAG-3Rhs1AP]_x0001_KEP52251.1MFStransporter[Rhizoctoniasolani123E]	EUC56435.1	2e-42
NODE_1558_length_237_cov_138.585366_g1555_i0	CTheo_5764	9.4e-133	100		lcl|KB317711.1_cds_ELU40784.1_5227 [protein=hypothetical protein] [protein_id=ELU40784.1] [location=complement(144503..144793)] [gbkey=CDS]	2.2	100		hypotheticalproteinRSOLAG22IIIB_03203[Rhizoctoniasolani]	CUA67776.1	1e-44
NODE_1559_length_237_cov_125.493902_g1556_i0	CTheo_7141	2.3e-130	99		lcl|KB317696.1_cds_ELU45480.1_496 [protein=translation elongation factor 2] [protein_id=ELU45480.1] [location=join(1435062..1435224,1435273..1435588,1435650..1436314,1436394..1437703)] [gbkey=CDS]	0.009	100		hypotheticalproteinRSOLAG1IB_03181[RhizoctoniasolaniAG-1IB]	CEL59248.1	8e-21
NODE_156_length_436_cov_77.393939_g153_i0	CTheo_2835	1.3e-142	99		lcl|KB317749.1_cds_ELU37506.1_8455 [protein=oxysterol binding protein] [protein_id=ELU37506.1] [location=join(60685..60828,60869..61046,61098..61726,61775..61889,61942..62020,62062..62178,62221..62430,62488..62570,62621..62712,62768..62847,62909..62993,63051..63699,63754..63836)] [gbkey=CDS]	3e-16	81		putativedrug/protonantiporterYHK8[RhizoctoniasolaniAG-1IB]	CCO27813.1	7e-45
NODE_1560_length_237_cov_113.548780_g1557_i0	CTheo_230	9.4e-133	100		lcl|KB317726.1_cds_ELU39004.1_6961 [protein=squalene/phytoene synthase domain-containing protein] [protein_id=ELU39004.1] [location=join(76505..76569,76743..76794,76975..76997,77132..77227,77287..77326,77597..77649,77866..78068,78221..78300,78368..78390,78432..78512,78580..78820,79033..79125,79189..79596,79657..79785)] [gbkey=CDS]	0.57	100		hypotheticalproteinRSOLAG22IIIB_01143[Rhizoctoniasolani]	CUA72473.1	8e-44
NODE_1561_length_237_cov_113.140244_g1558_i0	CTheo_3812	2.3e-130	99		lcl|KB317706.1_cds_ELU41622.1_4342 [protein=hypothetical protein] [protein_id=ELU41622.1] [location=complement(join(80552..80923,81005..81099,81161..81296))] [gbkey=CDS]	0.14	100		putativesugarkinaseYDR109C[SaccharomycescerevisiaeS288c][Rhizoctoniasolani]	CUA74855.1	2e-19
NODE_1562_length_237_cov_98.524390_g1559_i0	CTheo_2473	3.7e-132	100		lcl|KB317736.1_cds_ELU38140.1_7805 [protein=alpha-glucosidase, putative] [protein_id=ELU38140.1] [location=complement(join(153778..154474,154529..154611,154667..154977,155030..155282,155334..155596,155649..155753,155808..155952,156007..156210,156268..156406,156464..156686,156744..157071))] [gbkey=CDS]	0.57	100		hypotheticalproteinRSOLAG1IB_03106[RhizoctoniasolaniAG-1IB]	CEL58360.1	2e-09
NODE_1563_length_237_cov_92.774390_g1560_i0	CTheo_4766	9.4e-133	100		lcl|KB317736.1_cds_ELU38132.1_7834 [protein=hypothetical protein] [protein_id=ELU38132.1] [location=227056..228822] [gbkey=CDS]	0.57	100		RNArecognitionmotif1inRNA-bindingprotein[RhizoctoniasolaniAG-3Rhs1AP]_x0001_KEP55032.1RNArecognitionmotif1inRNA-bindingprotein[Rhizoctoniasolani123E]	EUC65502.1	2e-09
NODE_1564_length_237_cov_83.573171_g1561_i0	CTheo_5090	9.4e-133	100		lcl|KB317720.1_cds_ELU39570.1_6405 [protein=cytoplasm protein] [protein_id=ELU39570.1] [location=complement(join(96034..96692,96751..96924,96991..97066,97122..97285,97336..97477))] [gbkey=CDS]	0.57	100		putativemitochondrialcarrierC4G9,20c[Schizosaccharomycespombe972h-][Rhizoctoniasolani]	CUA74423.1	4e-08
NODE_1565_length_237_cov_74.902439_g1562_i0	CTheo_2730	9.4e-133	100		lcl|KB317700.1_cds_ELU43264.1_2702 [protein=hypothetical protein] [protein_id=ELU43264.1] [location=complement(join(341907..341942,341995..342109,342168..342280))] [gbkey=CDS]	6e-10	84		Alpha-actininAAltName:Full=Actin-bindingproteinA[RhizoctoniasolaniAG-1IB]	CCO29137.1	3e-45
NODE_1566_length_237_cov_69.463415_g1563_i0	CTheo_5519	9.4e-133	100		lcl|KB317732.1_cds_ELU38436.1_7532 [protein=peptidase C14] [protein_id=ELU38436.1] [location=join(216471..216716,216760..216876,216924..217085,217130..217192,217242..218768,218823..220871,220958..221188)] [gbkey=CDS]	0.57	100		Transportproteinparticlesubunittrs23[Rhizoctoniasolani]	CUA68123.1	4e-47
NODE_1567_length_237_cov_66.603659_g1564_i0	CTheo_671	3.7e-132	100		lcl|KB317733.1_cds_ELU38365.1_7581 [protein=glutamyl-tRNA(Gln) amidotransferase] [protein_id=ELU38365.1] [location=complement(join(108139..108422,108469..108814,108872..109044,109097..109208,109261..109385,109546..109625,109708..109826,109876..109946,109996..110155))] [gbkey=CDS]	0.57	100		phosphoribosylaminoimidazolecarboxylase[RhizoctoniasolaniAG-1IB]	CCO28231.1	2e-44
NODE_1568_length_237_cov_59.146341_g1565_i0	CTheo_896	5.8e-131	100		lcl|KB317696.1_cds_ELU44999.1_975 [protein=TRAPP complex subunit Trs23] [protein_id=ELU44999.1] [location=complement(join(2989897..2990072,2990151..2990454))] [gbkey=CDS]	5e-26	84		Elongationfactor1-gammaShort=EF-1-gamma[RhizoctoniasolaniAG-1IB]	CCO33240.1	3e-32
NODE_1569_length_237_cov_53.951220_g1566_i0	CTheo_1248	9.4e-133	100		lcl|KB317696.1_cds_ELU45671.1_294 [protein=phosphoribosylaminoimidazole carboxylase] [protein_id=ELU45671.1] [location=join(895143..895983,896034..896777,896830..897020)] [gbkey=CDS]	1e-17	80		serinerepeatantigen5,partial[Plasmodiumfalciparum]	BAM10510.1	0.0006
NODE_157_length_435_cov_122.566298_g154_i0	CTheo_2734	8.5e-147	98		lcl|KB317700.1_cds_ELU43159.1_2799 [protein=APH domain-containing protein] [protein_id=ELU43159.1] [location=complement(join(612755..613083,613155..613478,613540..613804,613891..614139))] [gbkey=CDS]	0.27	100		hypotheticalproteinRSAG8_08879,partial[RhizoctoniasolaniAG-8WAC10335]	KDN39362.1	3e-35
NODE_1570_length_237_cov_50.335366_g1567_i0	CTheo_5666	7e-109	95		lcl|KB317708.1_cds_ELU41062.1_4908 [protein=elongation factor 1-gamma] [protein_id=ELU41062.1] [location=complement(join(512903..513184,513237..513346,513402..513502,513554..514373,514470..514596,514745..514997,515040..515401,515458..515783,515838..515967,516024..516026))] [gbkey=CDS]	4e-11	86		hypotheticalproteinRSOLAG1IB_01190[RhizoctoniasolaniAG-1IB]	CEL55182.1	2e-31
NODE_1571_length_237_cov_49.768293_g1568_i0	CTheo_3281	4.3e-107	98		lcl|KB317773.1_cds_ELU36814.1_9152 [protein=GAT domain-containing protein] [protein_id=ELU36814.1] [location=join(69118..69275,69327..69774,69832..70080,70122..70530,70588..70742)] [gbkey=CDS]	0.57	100		N-myristoyltransferase[RhizoctoniasolaniAG-1IA]	ELU43842.1	1e-33
NODE_1572_length_237_cov_32.823171_g1569_i0	CTheo_730	9.4e-133	100		lcl|KB317734.1_cds_ELU38324.1_7649 [protein=glutamate dehydrogenase (NADP+)] [protein_id=ELU38324.1] [location=complement(join(113004..113252,113312..113523,113614..114085,114149..114315,114401..114488,114553..114669))] [gbkey=CDS]	0.036	95		RABGDP-dissociationinhibitor[RhizoctoniasolaniAG-1IA]	ELU39869.1	1e-39
NODE_1573_length_237_cov_29.695122_g1570_i0	CTheo_1339	1.3e-119	100		lcl|KB317698.1_cds_ELU43842.1_2127 [protein=N-myristoyl transferase] [protein_id=ELU43842.1] [location=complement(join(737370..737513,737559..737624,737676..737870,737924..738410,738459..738575,738642..738709,738767..738894,738975..739407))] [gbkey=CDS]	4e-05	84		hypotheticalproteinRSOLAG1IB_06930[RhizoctoniasolaniAG-1IB]	CEL54282.1	5e-10
NODE_1574_length_236_cov_165.042945_g1571_i0	CTheo_6202	3.7e-132	100		lcl|KB317717.1_cds_ELU39869.1_6091 [protein=RAB GDP-dissociation inhibitor] [protein_id=ELU39869.1] [location=complement(join(207582..207768,207820..207964,208015..208183,208257..208500,208549..208660,208710..209031,209100..209215,209259..209280))] [gbkey=CDS]	2e-19	94		hypotheticalproteinRSAG8_07762,partial[RhizoctoniasolaniAG-8WAC10335]	KDN40894.1	3e-35
NODE_1575_length_236_cov_147.239264_g1572_i0	CTheo_3363	9.1e-130	99		lcl|KB317769.1_cds_ELU36905.1_9065 [protein=Pkinase domain-containing protein] [protein_id=ELU36905.1] [location=complement(join(5631..5873,5984..6030,6098..6233,6352..6390))] [gbkey=CDS]	0.56	100		Proteinargonaute-2OS=XenopuslaevisGN=eif2c2PE=2SV=1[RhizoctoniasolaniAG-1IB]	CEL52551.1	0.005
NODE_1576_length_236_cov_139.754601_g1573_i0	CTheo_1759	1.5e-131	100		lcl|KB317699.1_cds_ELU43714.1_2258 [protein=XPG I-region protein] [protein_id=ELU43714.1] [location=join(82620..82622,82710..83171,83245..84129,84181..84343,84422..84574,84630..84664,84752..85135,85192..85305)] [gbkey=CDS]	3e-12	85		NADH-quinoneoxidoreductase,putative[RhizoctoniasolaniAG-3Rhs1AP]	EUC66842.1	9e-35
NODE_1577_length_236_cov_90.699387_g1574_i0	CTheo_1164	1e-98	95		lcl|KB317708.1_cds_ELU41085.1_4892 [protein=arom polypeptide] [protein_id=ELU41085.1] [location=join(408727..408768,408813..409470,409520..409740,409790..410175,410241..410268)] [gbkey=CDS]	0.14	100		beta-glucosidase[Rhizoctoniasolani]	CUA68916.1	6e-23
NODE_1578_length_236_cov_89.901840_g1575_i0	CTheo_4186	3.7e-132	100		lcl|KB317705.1_cds_ELU41652.1_4313 [protein=NADH-quinone oxidoreductase, putative] [protein_id=ELU41652.1] [location=complement(join(824179..824277,824341..824737,824793..824850,824906..824948,825009..825020))] [gbkey=CDS]	0.0006	84		phosphoacetylglucosaminemutase[Rhizoctoniasolani]	CUA76786.1	6e-40
NODE_1579_length_236_cov_86.914110_g1576_i0	CTheo_2409	1.8e-112	99		lcl|KB317752.1_cds_ELU37384.1_8586 [protein=protein binding protein] [protein_id=ELU37384.1] [location=complement(join(33617..33633,33726..34453,34603..35521,35571..35622,35814..35874,35975..36121,36181..36284))] [gbkey=CDS]	0.14	100		RNApolymeraseII-associated,Paf1protein[RhizoctoniasolaniAG-3Rhs1AP]_x0001_KEP49947.1RNApolymeraseII-associated,Paf1protein[Rhizoctoniasolani123E]	EUC64906.1	5e-24
NODE_158_length_435_cov_115.251381_g155_i0	CTheo_6524	0	98		lcl|KB317721.1_cds_ELU39477.1_6495 [protein=short chain dehydrogenase domain-containing protein] [protein_id=ELU39477.1] [location=join(35868..35972,36031..36205,36313..36572,36657..36893,37169..37223,37372..37455,37597..37765,37842..37989,38063..38248,38321..38374,38432..38554,38612..38742,38799..38970)] [gbkey=CDS]	0.001	90		serine/threoninekinase32[Rhizoctoniasolani]	CUA75906.1	8e-86
NODE_1580_length_236_cov_83.435583_g1577_i0	CTheo_3172	3.7e-132	100		lcl|KB317705.1_cds_ELU41746.1_4218 [protein=phosphoacetylglucosamine mutase] [protein_id=ELU41746.1] [location=join(556631..556768,556873..557174,557220..557316,557394..557783,557835..558798,558857..558936)] [gbkey=CDS]	4e-08	80		purineanduridinephosphorylase[RhizoctoniasolaniAG-3Rhs1AP]	EUC65726.1	8e-30
NODE_1581_length_236_cov_81.239264_g1578_i0	CTheo_779	3.7e-132	100		lcl|KB318997.1_cds_ELU35855.1_10115 [protein=Paf1 domain-containing protein] [protein_id=ELU35855.1] [location=complement(join(217..396,452..703))] [gbkey=CDS]	1e-29	92		CoatomersubunitgammaAltName:Full=Gamma-coatprotein[RhizoctoniasolaniAG-1IB]	CCO28334.1	2e-43
NODE_1582_length_236_cov_79.337423_g1579_i0	CTheo_3032	3.7e-132	100		lcl|KB317703.1_cds_ELU42300.1_3667 [protein=eukaryotic translation initiation factor SUI1 family protein] [protein_id=ELU42300.1] [location=complement(join(611257..611594,611783..611910,611974..612312,612363..612831,612956..613099,613164..613331,613380..613533,613720..614177,614222..614608,614662..614736,614804..614842,614932..615130))] [gbkey=CDS]	0.036	100		TENA/THI-4familyprotein[RhizoctoniasolaniAG-3Rhs1AP]	EUC61999.1	2e-39
NODE_1583_length_236_cov_68.012270_g1580_i0	CTheo_4383	3.7e-132	100		lcl|KB317717.1_cds_ELU39902.1_6062 [protein=hypothetical protein] [protein_id=ELU39902.1] [location=complement(join(110223..110231,110285..110380))] [gbkey=CDS]	4e-11	87		IATPATPaseinhibitor[Rhizoctoniasolani123E]	KEP44934.1	2e-29
NODE_1584_length_236_cov_57.619632_g1581_i0	CTheo_7468	9.1e-130	99		lcl|KB317696.1_cds_ELU45487.1_483 [protein=hypothetical protein] [protein_id=ELU45487.1] [location=join(1398406..1398448,1398495..1398536,1398619..1398644,1398723..1399272,1399451..1399578,1399699..1399804,1399917..1399954,1399995..1400141,1400208..1400527,1400620..1400655,1400709..1400917,1400986..1401363,1401405..1401505)] [gbkey=CDS]	0.14	95		translationinitiationfactoreIF2gammasubunit[RhizoctoniasolaniAG-1IA]	ELU38009.1	9e-43
NODE_1585_length_236_cov_56.674847_g1582_i0	CTheo_7651	8.4e-124	100		lcl|KB317776.1_cds_ELU36774.1_9194 [protein=CTK3 domain-containing protein] [protein_id=ELU36774.1] [location=join(14291..14426,14564..14610,14746..14906,15021..15120,15246..15374,15431..15516,15576..15660,15714..16277)] [gbkey=CDS]	0.036	100		hypotheticalproteinRSOLAG22IIIB_00676[Rhizoctoniasolani]	CUA70321.1	1e-10
NODE_1586_length_236_cov_56.674847_g1583_i0	CTheo_6466	1.5e-131	100		lcl|KB317738.1_cds_ELU38009.1_7963 [protein=translation initiation factor eIF2 gamma subunit] [protein_id=ELU38009.1] [location=join(219502..219570,219619..219745,219796..219812,219896..219964,220099..220333,220388..220858,220908..220978,221030..221110,221166..221249,221295..221390)] [gbkey=CDS]	4e-11	79		hypotheticalproteinRSOL_074390[RhizoctoniasolaniAG-3Rhs1AP]	EUC54807.1	3e-27
NODE_1587_length_236_cov_52.840491_g1584_i0	CTheo_1899	7.5e-115	99		lcl|KB317733.1_cds_ELU38370.1_7586 [protein=spc97/spc98 family domain-containing protein] [protein_id=ELU38370.1] [location=complement(join(125010..125520,125571..125656,125708..125735,125790..125980,126027..126209,126257..128057,128128..128206,128248..128784,128866..128999,129053..129357))] [gbkey=CDS]	2.2	100		hypotheticalproteinRSAG8_11119,partial[RhizoctoniasolaniAG-8WAC10335]	KDN36033.1	1e-18
NODE_1588_length_236_cov_40.625767_g1585_i0	CTheo_4766	3.7e-132	100		lcl|KB317707.1_cds_ELU41345.1_4625 [protein=Aldedh domain-containing protein] [protein_id=ELU41345.1] [location=join(87612..87648,87698..87891,88052..88335,88689..88808,88888..88930,88980..90063,90240..90325,90398..90553)] [gbkey=CDS]	0.56	100		hypotheticalproteinRSAG8_02028,partial[RhizoctoniasolaniAG-8WAC10335]	KDN49326.1	4e-48
NODE_1589_length_236_cov_39.680982_g1586_i0	CTheo_4344	3.6e-129	99		lcl|KB317705.1_cds_ELU41908.1_4060 [protein=cytochrome P450 domain-containing protein] [protein_id=ELU41908.1] [location=complement(join(133156..133853,133914..134015,134065..134494,134617..134698,134749..134796,135150..135296,135353..135450,135587..135596,135753..135889))] [gbkey=CDS]	0.036	92		No_hits_found	genbank	999999
NODE_159_length_434_cov_107.498615_g156_i0	CTheo_1533	0	99		lcl|KB317730.1_cds_ELU38673.1_7297 [protein=elongation factor 2] [protein_id=ELU38673.1] [location=join(15825..16055,16214..16268,16311..16373,16426..16626,16680..18025,18083..18529,18579..18989,19045..19086)] [gbkey=CDS]	7e-73	83		elongationfactorEF-2[Rhizoctoniasolani]	CUA69267.1	8e-84
NODE_1590_length_235_cov_131.160494_g1587_i0	CTheo_2090	1.5e-131	100		lcl|KB317696.1_cds_ELU44501.1_1463 [protein=MFS_1 domain-containing protein] [protein_id=ELU44501.1] [location=join(4352452..4352578,4352771..4352978,4353029..4353229,4353278..4353621,4353706..4353815,4353864..4353938,4354005..4354071,4354162..4354189,4354231..4354430,4354578..4354707,4354758..4354822,4354876..4355046,4355130..4355390,4355443..4355789)] [gbkey=CDS]	0.56	100		ProteintransportproteinSec24COS=HomosapiensGN=SEC24CPE=1SV=3[RhizoctoniasolaniAG-1IB]	CEL57673.1	4e-40
NODE_1591_length_235_cov_129.271605_g1588_i0	CTheo_4176	1.5e-131	100		lcl|KB317705.1_cds_ELU41643.1_4329 [protein=sec24-related protein] [protein_id=ELU41643.1] [location=complement(join(849758..849797,849934..849980,850040..850074,850128..850314,850358..850749,850811..850883,850933..851061,851130..851433,851531..851588,851651..851873,851938..852043,852105..852202,852283..852665,852721..853023,853067..853212,853253..853371))] [gbkey=CDS]	9e-06	80		senescence-associatedprotein[RhizoctoniasolaniAG-3Rhs1AP]_x0001_KEP46384.1senescence-associatedprotein[Rhizoctoniasolani123E]	EUC58290.1	9e-25
NODE_1592_length_235_cov_117.820988_g1589_i0	CTheo_4569	1.3e-122	100		lcl|KB317775.1_cds_ELU36782.1_9189 [protein=hypothetical protein] [protein_id=ELU36782.1] [location=complement(join(50610..51076,51129..52132,52193..52389,52433..52474,52541..52700,52752..53012,53280..53397,53709..53790))] [gbkey=CDS]	2.2	94		histidinoldehydrogenase[OmnitrophicabacteriumRIFOXYB12_FULL_50_7]	OGX11940.1	0.46
NODE_1593_length_235_cov_103.858025_g1590_i0	CTheo_7429	5.8e-131	100		lcl|KB317746.1_cds_ELU37658.1_8312 [protein=cytochrome P450] [protein_id=ELU37658.1] [location=join(31870..31992,32238..32549,32607..32810,32851..33000,33054..33146,33193..33503,33556..33672,33745..33780,33835..33927,33982..34060)] [gbkey=CDS]	2.2	100		hypotheticalproteinRSAG8_05014,partial[RhizoctoniasolaniAG-8WAC10335]	KDN45427.1	6e-38
NODE_1594_length_235_cov_101.716049_g1591_i0	CTheo_696	5.6e-128	100		lcl|KB317726.1_cds_ELU38983.1_6990 [protein=cell division control protein Cdc25] [protein_id=ELU38983.1] [location=complement(join(168487..168499,168585..168882,168935..169151,169224..169565,169618..169768,169824..170194,170289..170321))] [gbkey=CDS]	1e-38	85		hypotheticalproteinPITC_051340[Penicilliumitalicum]	KGO71449.1	1.4
NODE_1595_length_235_cov_97.543210_g1592_i0	CTheo_7440	5e-119	100		lcl|KB317722.1_cds_ELU39303.1_6669 [protein=BTB domain-containing protein] [protein_id=ELU39303.1] [location=complement(join(309499..309661,309808..309924,309982..310010,310200..310237,310295..310559,310800..310913,310967..311234,311298..311357,311413..311464,311509..311767))] [gbkey=CDS]	0.56	100		proteinphosphatasemethylesterase1[Rhizoctoniasolani]	CUA71322.1	1e-42
NODE_1596_length_235_cov_76.975309_g1593_i0	CTheo_4280	7.8e-118	97		lcl|KB317718.1_cds_ELU39685.1_6277 [protein=protein disulfide isomerase] [protein_id=ELU39685.1] [location=join(384612..384742,384798..384937,385008..385323,385370..385398,385448..385556,385618..385701,385757..385820,385915..385968,386010..386480,386529..386692,386747..386755,386808..386974,387443..387979,388022..388138,388395..388822,389219..389842)] [gbkey=CDS]	0.14	95		hypotheticalproteinRSAG8_08538,partial[RhizoctoniasolaniAG-8WAC10335]	KDN39887.1	3e-11
NODE_1597_length_235_cov_75.407407_g1594_i0	CTheo_4101	4.6e-113	98		lcl|KB317818.1_cds_ELU36408.1_9562 [protein=hypothetical protein] [protein_id=ELU36408.1] [location=complement(join(23225..23246,23312..23514,23693..24195,24265..24330,24670..24735,24785..25117,25372..25417))] [gbkey=CDS]	2.2	100		F-boxprotein[Rhizoctoniasolani123E]	KEP50101.1	6e-05
NODE_1598_length_235_cov_63.691358_g1595_i0	CTheo_8307	1.5e-131	100		lcl|KB317726.1_cds_ELU38974.1_6993 [protein=ribosome biogenesis protein Ria1, putative] [protein_id=ELU38974.1] [location=join(175050..175343,175391..175475,175532..175573,175625..175832,175890..175964,176099..176184,176350..176640,176691..176830,176889..177430,177548..178409,178461..178503,178558..178761,178886..179303,179357..179553,179611..179739,179808..180322)] [gbkey=CDS]	0.14	100		ATP-dependentRNAhelicase[RhizoctoniasolaniAG-1IA]	ELU40051.1	2e-19
NODE_1599_length_235_cov_61.777778_g1596_i0	CTheo_4533	1.5e-131	100		lcl|KB317715.1_cds_ELU40051.1_5916 [protein=ATP-dependent RNA helicase] [protein_id=ELU40051.1] [location=join(434191..434714,434769..434965,435160..435310,435496..435664,435729..435912,435981..436225,436293..436704,436775..437076,437117..437194)] [gbkey=CDS]	0.036	88		GolgiapparatusmembraneproteinTVP23[LaccariabicolorS238N-H82][Rhizoctoniasolani]	CUA73941.1	3e-30
NODE_16_length_851_cov_113.731362_g15_i0	CTheo_5997	0	100		lcl|KB317703.1_cds_ELU42230.1_3747 [protein=transaldolase] [protein_id=ELU42230.1] [location=join(894207..894276,894323..894402,894443..894523,894590..894871,894931..895138,895330..895502)] [gbkey=CDS]	4e-51	89		trehalase[RhizoctoniasolaniAG-3Rhs1AP]_x0001_KEP50912.1trehalase[Rhizoctoniasolani123E]	EUC63249.1	1e-139
NODE_160_length_433_cov_18.563889_g157_i0	CTheo_3779	0	95		lcl|KB317776.1_cds_ELU36770.1_9200 [protein=basic region leucine zipper domain-containing protein] [protein_id=ELU36770.1] [location=complement(join(32792..33084,33134..33920))] [gbkey=CDS]	0.004	87		KES1-proteinofanoxysterol-bindingfamilyprotein[RhizoctoniasolaniAG-3Rhs1AP]_x0001_KEP48282.1KES1-proteinofanoxysterol-bindingfamilyprotein[Rhizoctoniasolani123E]	EUC54118.1	2e-55
NODE_1600_length_235_cov_55.623457_g1597_i0	CTheo_7453	5.8e-131	100		lcl|KB317744.1_cds_ELU37729.1_8243 [protein=Apt1 domain-containing protein] [protein_id=ELU37729.1] [location=join(177999..179219,179275..179319,179369..182487,182553..182728,182770..183833,183975..184385,184459..184975,185029..185174,185222..185314,185374..186000,186052..186764,186817..186841,186895..186987,187039..187069,187119..187781,188002..188018)] [gbkey=CDS]	0.14	100		hypotheticalproteinRSOLAG22IIIB_04615[Rhizoctoniasolani]	CUA71400.1	5e-15
NODE_1601_length_235_cov_29.469136_g1598_i0	CTheo_3015	1.5e-131	100		lcl|KB317721.1_cds_ELU39413.1_6550 [protein=C2 domain-containing protein] [protein_id=ELU39413.1] [location=complement(join(291195..292188,292245..292342,292393..292491,292658..293083,293142..293415,293463..293586,293709..293797,294061..294090,294141..294955,295020..295256))] [gbkey=CDS]	0.14	100		hypotheticalproteinRSOLAG1IB_06192[RhizoctoniasolaniAG-1IB]	CEL53226.1	1e-12
NODE_1602_length_235_cov_22.796296_g1599_i0	CTheo_3873	8.7e-127	99		lcl|KB317698.1_cds_ELU43968.1_2009 [protein=hypothetical protein] [protein_id=ELU43968.1] [location=complement(join(414462..414619,414679..414695,414801..417197,417242..417259,417328..417548,417659..417803,417896..418019,418082..418142,418268..418387,418482..418562,418639..418733,418810..418882))] [gbkey=CDS]	0.14	100		UPF0659protein[RhizoctoniasolaniAG-1IB]	CEL63507.1	2e-22
NODE_1603_length_234_cov_204.919255_g1600_i0	CTheo_3656	5.7e-131	100		lcl|KB317765.1_cds_ELU36984.1_8987 [protein=she9/mdm33 family domain-containing protein] [protein_id=ELU36984.1] [location=62469..63173] [gbkey=CDS]	0.56	100		hypotheticalproteinBN14_03852[RhizoctoniasolaniAG-1IB]	CCO29831.1	3e-11
NODE_1604_length_234_cov_171.180124_g1601_i0	CTheo_2009	5.7e-131	100		lcl|KB317767.1_cds_ELU36931.1_9040 [protein=phenylacetyl-CoA ligase] [protein_id=ELU36931.1] [location=complement(join(69433..69667,69877..69895,70084..70149,70225..70371,70745..70811,71119..71142,71244..71685,71739..71931,72058..72278,72370..72442,72496..72518,72587..72749,72932..73045,73099..73305,73403..73684,73893..74037))] [gbkey=CDS]	0.14	100		40SribosomalproteinS9[AllomycesmacrogynusATCC38327]	KNE58630.1	2e-18
NODE_1605_length_234_cov_122.422360_g1602_i0	CTheo_6462	7.7e-118	100		lcl|KB317789.1_cds_ELU36604.1_9366 [protein=zf-C3HC4 domain-containing protein] [protein_id=ELU36604.1] [location=join(28113..28205,28252..28632,28682..28770,28817..29975)] [gbkey=CDS]	0.036	100		hypotheticalproteinA2Y71_00615[BacteroidetesbacteriumRBG_13_42_15]	OFY67663.1	1.4
NODE_1606_length_234_cov_117.428571_g1603_i0	CTheo_6845	6.2e-100	94		lcl|KB319169.1_cds_ELU35799.1_10171 [protein=hypothetical protein] [protein_id=ELU35799.1] [location=complement(join(47..580,628..717))] [gbkey=CDS]	0.56	100		putativeproteinYIL067C[SaccharomycescerevisiaeS288c][Rhizoctoniasolani]	CUA77503.1	5e-17
NODE_1607_length_234_cov_109.968944_g1604_i0	CTheo_961	4.6e-113	100		lcl|KB317696.1_cds_ELU45946.1_23 [protein=multidrug resistance protein] [protein_id=ELU45946.1] [location=complement(join(68077..68265,68327..68640,68767..68825,68914..69104))] [gbkey=CDS]	3e-64	90		hypotheticalproteinRSAG8_03151,partial[RhizoctoniasolaniAG-8WAC10335]	KDN48135.1	1e-45
NODE_1608_length_234_cov_109.503106_g1605_i0	CTheo_2261	3.5e-129	100		lcl|KB317722.1_cds_ELU39324.1_6649 [protein=hypothetical protein] [protein_id=ELU39324.1] [location=join(241264..241380,241449..241567,241619..241870,241934..242141,242191..242365,242449..242900,242998..244435,244530..244682,244736..244990,245041..245457,245533..246119)] [gbkey=CDS]	0.14	100		hypotheticalproteinRSOLAG22IIIB_09219[Rhizoctoniasolani]	CUA70945.1	2e-47
NODE_1609_length_234_cov_103.447205_g1606_i0	CTheo_6999	5.7e-131	100		lcl|KB317784.1_cds_ELU36656.1_9315 [protein=hypothetical protein] [protein_id=ELU36656.1] [location=complement(join(33475..33683,33732..33862,33935..34073,34122..34263,34345..34463,34507..34705))] [gbkey=CDS]	0.0001	77		40SribosomalproteinS11OS=Schizosaccharomycespombe(strain972/ATCC24843)GN=rps11aPE=2SV=2[RhizoctoniasolaniAG-1IB]	CEL58056.1	2e-48
NODE_161_length_432_cov_1554.774373_g158_i0	CTheo_7931	0	99		lcl|KB317713.1_cds_ELU40472.1_5498 [protein=WD40 domain-containing protein] [protein_id=ELU40472.1] [location=join(42096..42155,42215..42383,42435..42530,42592..42605,42655..42770,42834..43131,43226..43595,43650..43822)] [gbkey=CDS]	0.27	100		basicregionleucinezipperprotein[RhizoctoniasolaniAG-3Rhs1AP]_x0001_KEP52902.1basicregionleucinezipperprotein[Rhizoctoniasolani123E]	EUC57517.1	2e-20
NODE_1610_length_234_cov_82.919255_g1607_i0	CTheo_2314	5.7e-131	100		lcl|KB317700.1_cds_ELU43112.1_2873 [protein=40S ribosomal protein S11] [protein_id=ELU43112.1] [location=complement(join(800602..800693,800756..800828,800892..801022,801079..801166,801401..801412))] [gbkey=CDS]	5e-29	81		hypotheticalproteinBN14_10459[RhizoctoniasolaniAG-1IB]	CCO36325.1	7e-37
NODE_1611_length_234_cov_80.291925_g1608_i0	CTheo_8027	5.7e-131	100		lcl|KB317704.1_cds_ELU42158.1_3805 [protein=RGS domain-containing protein] [protein_id=ELU42158.1] [location=join(230019..230132,230187..230302,230378..230625,230675..230765,230817..230994,231057..231374,231422..232202,232298..232428)] [gbkey=CDS]	4e-42	84		hypotheticalproteinRSOLAG22IIIB_12548[Rhizoctoniasolani]	CUA77100.1	5e-05
NODE_1612_length_234_cov_71.633540_g1609_i0	CTheo_3663	2e-118	100		lcl|KB317702.1_cds_ELU42594.1_3374 [protein=hypothetical protein] [protein_id=ELU42594.1] [location=complement(join(538043..538278,538325..538412,538530..538541,538858..539488,539539..539648))] [gbkey=CDS]	0.56	100		putativeJdomain-containingproteinC1778,01c[RhizoctoniasolaniAG-1IB]_x0001_CEL63035.1ZuotinOS=Schizosaccharomycespombe(strain972/ATCC24843)GN=zuo1PE=1SV=2[RhizoctoniasolaniAG-1IB]	CCO35009.1	2e-42
NODE_1613_length_234_cov_65.024845_g1610_i0	CTheo_4984	5.7e-131	100		lcl|KB317720.1_cds_ELU39531.1_6437 [protein=zuotin] [protein_id=ELU39531.1] [location=join(243832..244077,244142..244217,244268..244363,244425..244543,244628..244818,244876..245143,245208..245312)] [gbkey=CDS]	3e-15	84		Survivalfactor1OS=Schizosaccharomycespombe(strain972/ATCC24843)GN=svf1PE=3SV=1[RhizoctoniasolaniAG-1IB]	CEL55930.1	4e-21
NODE_1614_length_234_cov_61.149068_g1611_i0	CTheo_5385	5.7e-131	100		lcl|KB317716.1_cds_ELU39948.1_6021 [protein=survival factor 1] [protein_id=ELU39948.1] [location=join(412399..412418,412478..412667,412787..413680,413730..413846)] [gbkey=CDS]	2e-06	96		hypotheticalproteinRSOLAG22IIIB_11133[Rhizoctoniasolani]	CUA74310.1	8e-34
NODE_1615_length_234_cov_60.074534_g1612_i0	CTheo_5343	2.6e-105	100		lcl|KB317723.1_cds_ELU39248.1_6720 [protein=DNA repair and recombination protein pif1] [protein_id=ELU39248.1] [location=complement(join(185425..186778,186832..187066,187158..187365,187422..187440,187518..187547,187677..187793,187844..188082,188136..188645,188693..188719,188776..189074,189127..189286,189500..189582,189636..189770,189828..190433,190494..190629,190728..190817))] [gbkey=CDS]	4e-05	86		hypotheticalproteinRSAG8_04505,partial[RhizoctoniasolaniAG-8WAC10335]	KDN45998.1	1e-28
NODE_1616_length_234_cov_58.322981_g1613_i0	CTheo_2708	4.4e-110	99		lcl|KB317700.1_cds_ELU43255.1_2715 [protein=HSF-type DNA-binding domain-containing protein] [protein_id=ELU43255.1] [location=complement(join(369727..369788,369954..370322,370363..371247,371305..371378,371464..371586,371642..371991))] [gbkey=CDS]	2e-10	82		cysteinyl-tRNAsynthetase[Rhizoctoniasolani]	CUA66611.1	1e-35
NODE_1617_length_234_cov_38.968944_g1614_i0	CTheo_5814	1.3e-125	99		lcl|KB317745.1_cds_ELU37714.1_8251 [protein=cysteine-tRNA ligase] [protein_id=ELU37714.1] [location=complement(join(23255..23359,23534..23567,23640..23988,24072..24213,24268..24526,24689..24804,24862..24987,25212..25880,25931..26200,26250..26346,26410..26498,26578..26643))] [gbkey=CDS]	2e-16	81		plantdual-specificityMAPkinasekinasefamilycatalyticdomainprotein[RhizoctoniasolaniAG-3Rhs1AP]_x0001_KEP51869.1plantdual-specificityMAPkinasekinasefamilycatalyticdomainprotein[Rhizoctoniasolani123E]	EUC54708.1	1e-16
NODE_1618_length_234_cov_10.509317_g1615_i0	CTheo_5423	2.1e-124	99		lcl|KB317728.1_cds_ELU38797.1_7170 [protein=MRP-L28 domain-containing protein] [protein_id=ELU38797.1] [location=complement(140965..141534)] [gbkey=CDS]	0.56	100		hypotheticalproteinAUK27_01600[DeltaproteobacteriabacteriumCG2_30_66_27]	OIP36459.1	2.8
NODE_1619_length_233_cov_302.387500_g1616_i0	CTheo_1574	2.3e-130	100		lcl|KB317699.1_cds_ELU43641.1_2327 [protein=electron transporter, transferring electrons within CoQH2-cytochrome c reductase complex] [protein_id=ELU43641.1] [location=join(295048..295076,295128..295252,295357..295703,295878..296016,296102..296136,296349..296578,296667..296832,296879..296903,296964..297087,297212..297296,297351..297414,297472..297494,297551..297609,297667..298009,298318..298453,2…	2e-10	86		antibioticbiosynthesismonooxygenase[Rhizoctoniasolani123E]	KEP46217.1	7e-40
NODE_162_length_432_cov_128.091922_g159_i0	CTheo_6474	0	100		lcl|KB317714.1_cds_ELU40234.1_5730 [protein=vesicle transport v-snare protein vti1] [protein_id=ELU40234.1] [location=join(327490..327608,327659..327749,327875..328147,328212..328438,328492..328572,328622..328709)] [gbkey=CDS]	0.068	100		hypotheticalproteinBN14_09183[RhizoctoniasolaniAG-1IB]	CCO35069.1	4e-19
NODE_1620_length_233_cov_114.181250_g1617_i0	CTheo_2854	2.3e-130	100		lcl|KB317696.1_cds_ELU44451.1_1535 [protein=hypothetical Protein] [protein_id=ELU44451.1] [location=complement(join(4564344..4565053,4565108..4565240,4565291..4565356))] [gbkey=CDS]	4e-05	79		hypotheticalproteinRSAG8_00130,partial[RhizoctoniasolaniAG-8WAC10335]	KDN51585.1	1e-30
NODE_1621_length_233_cov_104.331250_g1618_i0	CTheo_1871	2.3e-130	100		lcl|KB317705.1_cds_ELU41701.1_4263 [protein=protein phosphatase type 1] [protein_id=ELU41701.1] [location=complement(join(678527..678566,678817..678975,679042..679159,679233..679329,679375..679682,679736..679912,679972..680202,680255..680383,680445..680599,680665..680795,680904..681154,681276..681351))] [gbkey=CDS]	4e-39	83		serine/threonine-proteinphosphatasePP1[AllomycesmacrogynusATCC38327]	KNE61172.1	4e-51
NODE_1622_length_233_cov_103.893750_g1619_i0	CTheo_1999	2.3e-130	100		lcl|KB317721.1_cds_ELU39393.1_6576 [protein=COX5A domain-containing protein] [protein_id=ELU39393.1] [location=complement(join(348963..349054,349305..349460,349510..349732))] [gbkey=CDS]	4e-08	85		subunitVIofcytochromeCoxidase[Rhizoctoniasolani123E]	KEP54662.1	2e-41
NODE_1623_length_233_cov_72.168750_g1620_i0	CTheo_5894	1e-82	90		lcl|KB317795.1_cds_ELU36548.1_9423 [protein=Pkinase domain-containing protein] [protein_id=ELU36548.1] [location=complement(join(4274..4414,4636..4833,4888..5194,5262..5299,5351..5522,5579..5606,5721..5976,6047..6274))] [gbkey=CDS]	2.2	100		hypotheticalproteinBN14_09252[RhizoctoniasolaniAG-1IB]	CCO35137.1	3e-21
NODE_1624_length_233_cov_61.593750_g1621_i0	CTheo_4190	2.3e-130	100		lcl|KB317705.1_cds_ELU41648.1_4309 [protein=protein phosphatase PP2A regulatory subunit A] [protein_id=ELU41648.1] [location=complement(join(811320..811482,811651..811776,811870..812191,812587..812866,812916..813253,813305..813550,813631..813718,813775..814018,814060..814307,814375..814714,814783..814945,815026..815146,815224..815310,815424..815506,815554..815782))] [gbkey=CDS]	9e-40	83		hypotheticalproteinRSAG8_01547,partial[RhizoctoniasolaniAG-8WAC10335]	KDN50211.1	7e-42
NODE_1625_length_233_cov_60.618750_g1622_i0	CTheo_6396	2.3e-130	100		lcl|KB317706.1_cds_ELU41572.1_4401 [protein=glycerol dehydrogenase] [protein_id=ELU41572.1] [location=join(250209..250380,250441..250526,250588..250747,250798..251198,251268..251286,251346..251622,251732..252219,252305..252426)] [gbkey=CDS]	0.56	100		hypotheticalprotein[Bacilluscoahuilensis]_x0001_KUP09232.1hypotheticalproteinQ75_00965[Bacilluscoahuilensisp1.1.43]_x0001_KUP09957.1hypotheticalproteinQ73_00530[Bacilluscoahuilensism2-6]	WP_010170683.1	3.3
NODE_1626_length_233_cov_56.643750_g1623_i0	CTheo_7624	2.2e-127	99		lcl|KB317714.1_cds_ELU40234.1_5730 [protein=vesicle transport v-snare protein vti1] [protein_id=ELU40234.1] [location=join(327490..327608,327659..327749,327875..328147,328212..328438,328492..328572,328622..328709)] [gbkey=CDS]	6e-13	81		Vesicletransportv-SNAREproteinvti1OS=Schizosaccharomycespombe(strain972/ATCC24843)GN=vti1PE=2SV=2[RhizoctoniasolaniAG-1IB]	CEL54330.1	6e-43
NODE_1627_length_233_cov_46.887500_g1624_i0	CTheo_6197	3.2e-120	100		lcl|KB317744.1_cds_ELU37767.1_8202 [protein=Coa1 domain-containing protein] [protein_id=ELU37767.1] [location=complement(join(63303..63392,63441..63657,63730..63956))] [gbkey=CDS]	2.2	100		ComplexIintermediate-associatedprotein84,mitochondrial[Rhizoctoniasolani]	CUA68664.1	8e-30
NODE_1628_length_233_cov_35.612500_g1625_i0	CTheo_8000	5.5e-128	99		lcl|KB317696.1_cds_ELU45053.1_915 [protein=hypothetical protein] [protein_id=ELU45053.1] [location=join(2803138..2803272,2803326..2803875,2803953..2804056)] [gbkey=CDS]	0.036	100		hypotheticalproteinRSAG8_07323,partial[RhizoctoniasolaniAG-8WAC10335]	KDN41645.1	4e-10
NODE_1629_length_233_cov_22.137500_g1626_i0	CTheo_402	2.3e-130	100		lcl|KB317721.1_cds_ELU39407.1_6563 [protein=hypothetical protein] [protein_id=ELU39407.1] [location=join(318904..319062,319110..319285,319389..319547,319633..319745,319798..319953,320015..320476,320529..321448)] [gbkey=CDS]	0.56	100		hypotheticalproteinRSAG8_00666,partial[RhizoctoniasolaniAG-8WAC10335]	KDN51037.1	0.35
NODE_163_length_431_cov_62.251397_g160_i0	CTheo_4311	9.1e-153	100		lcl|KB317700.1_cds_ELU43249.1_2724 [protein=glycoside hydrolase family 3 protein] [protein_id=ELU43249.1] [location=join(397853..398060,398102..398306,398366..398421,398684..398786,398991..399298,399442..399585,399665..399714,399769..399823,399929..400087,400168..400234,400346..400468,400596..400643,400937..400942,400999..401073,401185..401286,401344..401436,401486..401590,401644..401857,401910..…	0.017	95		putativetransporterC1683,12[Schizosaccharomycespombe972h-][Rhizoctoniasolani]	CUA68008.1	2e-84
NODE_1630_length_233_cov_22.137500_g1627_i0	CTheo_1110	2.3e-130	100		lcl|KB317696.1_cds_ELU45859.1_108 [protein=PX domain-containing protein] [protein_id=ELU45859.1] [location=join(345122..346249,346300..346386,346435..346948,346999..347095,347146..347291,347341..347395,347462..347864,347917..348957,349013..349034,349215..349327)] [gbkey=CDS]	0.56	100		26Sproteasomesubunit,partial[ExidiaglandulosaHHB12029]	KZV97413.1	2e-45
NODE_1631_length_232_cov_163.490566_g1628_i0	CTheo_1895	4.9e-119	99		lcl|KB317700.1_cds_ELU43137.1_2830 [protein=COX7C domain-containing protein] [protein_id=ELU43137.1] [location=join(686382..686615,686853..686956,687226..687583,687640..688092)] [gbkey=CDS]	7e-19	81		hypotheticalproteinRSOLAG1IB_02858[RhizoctoniasolaniAG-1IB]	CEL58113.1	6e-35
NODE_1632_length_232_cov_124.893082_g1629_i0	CTheo_1850	5.3e-125	99		lcl|KB317705.1_cds_ELU41738.1_4240 [protein=NADH-cytochrome b5 reductase] [protein_id=ELU41738.1] [location=complement(join(618463..618681,618784..619082,619139..619424,619473..619504,619665..619741,619795..619817,619953..620061,620239..620441,620659..620719,620774..620801,620855..621269,621328..621484,621544..621625,621688..621934))] [gbkey=CDS]	3e-18	87		hypotheticalproteinRSOLAG22IIIB_02233[Rhizoctoniasolani]	CUA76761.1	2e-27
NODE_1633_length_232_cov_122.578616_g1630_i0	CTheo_339	1.4e-128	100		lcl|KB317696.1_cds_ELU45537.1_415 [protein=PCI domain-containing protein] [protein_id=ELU45537.1] [location=complement(join(1222673..1222914,1222966..1223115,1223172..1223434,1223495..1223713,1223771..1223912,1223992..1224184,1224240..1224287))] [gbkey=CDS]	2e-09	91		Eukaryotictranslationinitiationfactor3subunitMShort=eIF3m[RhizoctoniasolaniAG-1IB]	CCO28121.1	1e-39
NODE_1634_length_232_cov_120.094340_g1631_i0	CTheo_2571	2.2e-127	99		lcl|KB317709.1_cds_ELU41020.1_4954 [protein=procyclic acidic repetitive domain-containing protein] [protein_id=ELU41020.1] [location=complement(join(110176..110572,110621..110741,110822..111028,111075..111115,111241..111292,111404..111467))] [gbkey=CDS]	6e-38	83		hypotheticalproteinRSAG8_02611,partial[RhizoctoniasolaniAG-8WAC10335]	KDN48624.1	2e-45
NODE_1635_length_232_cov_109.389937_g1632_i0	CTheo_1796	8.9e-130	100		lcl|KB317696.1_cds_ELU45151.1_820 [protein=hypothetical protein] [protein_id=ELU45151.1] [location=complement(join(2447675..2447890,2447944..2448041,2448092..2448156,2448208..2449196))] [gbkey=CDS]	0.14	100		hypotheticalproteinBN14_03270[RhizoctoniasolaniAG-1IB]	CCO29262.1	2e-14
NODE_1636_length_232_cov_107.264151_g1633_i0	CTheo_2494	2.2e-127	99		lcl|KB317705.1_cds_ELU41801.1_4165 [protein=hypothetical protein] [protein_id=ELU41801.1] [location=join(419998..420088,420143..421380,421447..421581)] [gbkey=CDS]	2e-09	85		hypotheticalproteinBN14_01029[RhizoctoniasolaniAG-1IB]	CCO26996.1	1e-40
NODE_1637_length_232_cov_103.610063_g1634_i0	CTheo_6997	8.9e-130	100		lcl|KB317710.1_cds_ELU40836.1_5124 [protein=leucine aminopeptidase] [protein_id=ELU40836.1] [location=complement(join(254432..254662,254722..254847,254900..254945,254995..255158,255207..255341,255486..255611,255749..255785,255887..256473))] [gbkey=CDS]	4e-05	78		leucineaminopeptidase[RhizoctoniasolaniAG-3Rhs1AP]_x0001_KEP45818.1leucineaminopeptidase[Rhizoctoniasolani123E]	EUC58974.1	1e-41
NODE_1638_length_232_cov_90.069182_g1635_i0	CTheo_7291	1.3e-122	98		lcl|KB317726.1_cds_ELU38951.1_7018 [protein=hypothetical protein] [protein_id=ELU38951.1] [location=join(236511..236819,236881..237026,237069..237171)] [gbkey=CDS]	0.14	95		hypotheticalproteinBOTBODRAFT_181332[BotryobasidiumbotryosumFD-172SS1]	KDQ06746.1	1e-06
NODE_1639_length_232_cov_69.698113_g1636_i0	CTheo_3360	2.2e-127	99		lcl|KB317714.1_cds_ELU40276.1_5698 [protein=glutamyl-tRNA(gln) amidotransferase subunit A] [protein_id=ELU40276.1] [location=complement(join(206352..206939,207008..207291,207346..207458,207679..208520))] [gbkey=CDS]	2e-07	78		hypotheticalproteinRSAG8_12299,partial[RhizoctoniasolaniAG-8WAC10335]	KDN34600.1	1e-19
NODE_164_length_430_cov_43.075630_g161_i0	CTheo_6934	0	99		lcl|KB317738.1_cds_ELU38050.1_7922 [protein=TBC domain-containing protein] [protein_id=ELU38050.1] [location=join(87296..88107,88156..88618,88662..88726,88779..88893,88973..88993)] [gbkey=CDS]	0.017	100		Transforminggrowthfactor-beta-inducedproteinig-h3Short=Betaig-h3[RhizoctoniasolaniAG-1IB]_x0001_CEL55633.1Transforminggrowthfactor-beta-inducedproteinig-h3OS=MusmusculusGN=TgfbiPE=2SV=1[RhizoctoniasolaniAG-1IB]	CCO29631.1	6e-39
NODE_1640_length_232_cov_60.874214_g1637_i0	CTheo_1824	8.6e-127	99		lcl|KB317707.1_cds_ELU41235.1_4742 [protein=plasma membrane H(+)-ATPase 1] [protein_id=ELU41235.1] [location=complement(join(484506..484774,484817..484996,485059..486953,487004..487416,487475..487660,487711..487725,487787..487804))] [gbkey=CDS]	2e-31	89		fatty-acidamidehydrolase[RhizoctoniasolaniAG-1IB]	CEL54287.1	4e-40
NODE_1641_length_232_cov_58.044025_g1638_i0	CTheo_5023	1.9e-115	100		lcl|KB319433.1_cds_ELU35715.1_10255 [protein=hypothetical protein] [protein_id=ELU35715.1] [location=complement(join(34..57,108..209))] [gbkey=CDS]	0.14	100		plasmamembraneH+-transportingATPase[RhizoctoniasolaniAG-1IB]	CCO31202.1	2e-44
NODE_1642_length_232_cov_48.402516_g1639_i0	CTheo_79	8.9e-130	100		lcl|KB317696.1_cds_ELU44728.1_1248 [protein=pre-mRNA splicing factor] [protein_id=ELU44728.1] [location=complement(join(3757584..3757859,3757928..3758339,3758400..3758646,3758700..3758876,3758932..3759238))] [gbkey=CDS]	4e-08	78		transmembraneprotein,putative,partial[RhizoctoniasolaniAG-3Rhs1AP]	EUC61966.1	2e-07
NODE_1643_length_232_cov_13.559748_g1640_i0	CTheo_607	8.9e-130	100		lcl|KB317724.1_cds_ELU39205.1_6767 [protein=translational activator, putative] [protein_id=ELU39205.1] [location=join(6992..7217,7263..7639,7728..7901,8072..8219,8287..8663,8756..9249,9337..9818,9863..9984,10035..10218,10267..10625,10678..10824,10899..11057,11125..11310,11366..11519,11570..11688,11743..11775,11827..13017,13076..13720,13771..14045,14089..14186,14231..14592,14643..14917,14968..1583…	2.2	100		hypotheticalproteinRSAG8_00329,partial[RhizoctoniasolaniAG-8WAC10335]	KDN51781.1	9e-33
NODE_1644_length_232_cov_4.842767_g1641_i0	CTheo_3660	7.6e-118	100		lcl|KB317697.1_cds_ELU44164.1_1799 [protein=hypothetical protein] [protein_id=ELU44164.1] [location=join(756190..756219,756437..756631,756695..757339,757457..759206,759466..759527,759621..759863)] [gbkey=CDS]	0.035	100		hypotheticalproteinRSOLAG22IIIB_03694[Rhizoctoniasolani]	CUA68829.1	1e-14
NODE_1645_length_231_cov_153.873418_g1642_i0	CTheo_1057	5.5e-128	100		lcl|KB317753.1_cds_ELU37333.1_8637 [protein=CK1/CK1/CK1-G protein kinase] [protein_id=ELU37333.1] [location=join(33731..33812,33908..33927,34042..34147,34188..34280,34361..34562,34674..34812,34853..35147,35209..35592,35645..35800,35860..36038,36094..36831)] [gbkey=CDS]	0.14	100		hypotheticalproteinAN4044.2[AspergillusnidulansFGSCA4]_x0001_EAA59515.1hypotheticalproteinAN4044.2[AspergillusnidulansFGSCA4]	XP_661648.1	8.6
NODE_1646_length_231_cov_137.588608_g1643_i0	CTheo_2537	7.6e-118	97		lcl|KB317696.1_cds_ELU45824.1_140 [protein=patatin-like phospholipase domain-containing protein] [protein_id=ELU45824.1] [location=complement(join(414780..414992,415048..415445,415493..416031,416128..416378,416429..416735,416958..417219,417263..417355,417408..417432,417473..417583,417640..417838,417894..417914,417976..418667,418720..418803,418854..418964,419018..419127,419168..419190,419340..4194…	0.14	100		phosphoribosylformylglycinamidinesynthase[Methanolineasp.SDB]	KQC07900.1	0.42
NODE_1647_length_231_cov_125.537975_g1644_i0	CTheo_7610	3.5e-129	100		lcl|KB318194.1_cds_ELU36112.1_9858 [protein=RGS domain-containing protein] [protein_id=ELU36112.1] [location=complement(join(475..711,760..1263))] [gbkey=CDS]	1e-23	85		hypotheticalproteinBN14_03410[RhizoctoniasolaniAG-1IB]_x0001_CEL57902.1hypotheticalproteinRSOLAG1IB_02646[RhizoctoniasolaniAG-1IB]	CCO29398.1	1e-12
NODE_1648_length_231_cov_73.075949_g1645_i0	CTheo_80	8.5e-127	99		lcl|KB317696.1_cds_ELU45930.1_44 [protein=MRS7 family protein] [protein_id=ELU45930.1] [location=join(146390..146528,146594..146622,146689..146827,146875..146961,147045..147079,147168..147211,147401..147989,148239..148386,148443..148633,148680..148951,149002..149362,149426..149744,149797..149897)] [gbkey=CDS]	0.14	100		hypotheticalproteinBN14_06745[RhizoctoniasolaniAG-1IB]	CCO32682.1	7e-41
NODE_1649_length_231_cov_65.784810_g1646_i0	CTheo_2199	3.5e-129	100		lcl|KB317696.1_cds_ELU44580.1_1372 [protein=acetyl-CoA synthetase] [protein_id=ELU44580.1] [location=join(4085268..4085438,4085539..4085628,4085683..4085767,4085854..4086041,4086095..4086218,4086385..4086404,4086461..4086599,4086650..4086694,4086752..4087024,4087078..4087265)] [gbkey=CDS]	6e-10	82		hypotheticalproteinAG1IA_01247[RhizoctoniasolaniAG-1IA]	ELU44727.1	0.4
NODE_165_length_430_cov_31.728291_g162_i0	CTheo_3135	3.6e-152	100		lcl|KB317700.1_cds_ELU43162.1_2802 [protein=hypothetical protein] [protein_id=ELU43162.1] [location=join(616050..616232,616304..616711,616771..616852,616924..617049,617126..617168,617221..618001)] [gbkey=CDS]	5e-12	81		hypotheticalproteinRSAG8_09945,partial[RhizoctoniasolaniAG-8WAC10335]	KDN37790.1	8e-34
NODE_1650_length_231_cov_63.196203_g1647_i0	CTheo_5191	1.4e-128	100		lcl|KB317703.1_cds_ELU42303.1_3670 [protein=CDC42 rho GTPase-activating protein] [protein_id=ELU42303.1] [location=join(620997..621232,621325..621379,621515..621657,621913..622011,622071..622345,622393..622773,622829..623793)] [gbkey=CDS]	3e-15	82		hypotheticalproteinRSOLAG22IIIB_01008[Rhizoctoniasolani]	CUA72341.1	2e-38
NODE_1651_length_231_cov_59.246835_g1648_i0	CTheo_3542	3.4e-126	99		lcl|KB317700.1_cds_ELU43353.1_2619 [protein=chitin synthase export chaperone] [protein_id=ELU43353.1] [location=complement(join(100774..101043,101249..101466,101510..101594,101642..101878,101949..102053,102125..102198,102252..102387))] [gbkey=CDS]	3e-24	83		RhoGTPase-activating-likeprotein[Rhizoctoniasolani123E]	KEP51997.1	1e-38
NODE_1652_length_231_cov_58.468354_g1649_i0	CTheo_245	3.5e-129	100		lcl|KB317736.1_cds_ELU38160.1_7825 [protein=hypothetical protein] [protein_id=ELU38160.1] [location=join(205296..205303,205371..205824,206049..206266,206325..206555,206610..206971,207037..207059)] [gbkey=CDS]	0.55	100		chitinsynthaseexportchaperone[RhizoctoniasolaniAG-3Rhs1AP]_x0001_KEP52137.1chitinsynthaseexportchaperone[Rhizoctoniasolani123E]	EUC65593.1	3e-39
NODE_1653_length_231_cov_57.481013_g1650_i0	CTheo_4677	3e-117	100		lcl|KB317725.1_cds_ELU39083.1_6892 [protein=metalloendopeptidase] [protein_id=ELU39083.1] [location=join(75410..75634,75688..75745,75801..75829,75881..76007,76065..76182,76235..76421,76476..76637,76718..76837,76894..76970,77036..77138,77219..77445,77486..77726,77793..78018,78077..78309,78368..78465,78562..78585,78637..78903,78957..79116)] [gbkey=CDS]	7e-16	92		phenylcoumaranbenzylicetherreductase-likeprotein[RhizoctoniasolaniAG-1IB]	CCO31154.1	6e-24
NODE_1654_length_231_cov_54.291139_g1651_i0	CTheo_4184	3.5e-129	100		lcl|KB317705.1_cds_ELU41656.1_4317 [protein=40S ribosomal protein S6] [protein_id=ELU41656.1] [location=complement(join(829525..829546,829607..829672,829722..829832,829885..830340,830389..830440,830578..830694,830740..830839))] [gbkey=CDS]	1e-35	86		STE24endopeptidase[RhizoctoniasolaniAG-1IB]	CCO38103.1	9e-35
NODE_1655_length_231_cov_52.632911_g1652_i0	CTheo_3334	3.5e-129	100		lcl|KB317744.1_cds_ELU37730.1_8244 [protein=hypothetical protein] [protein_id=ELU37730.1] [location=join(189200..189842,189916..190155,190390..190536,190599..190858)] [gbkey=CDS]	2e-10	87		hypotheticalproteinBOTBODRAFT_39251[BotryobasidiumbotryosumFD-172SS1]	KDQ06885.1	3e-22
NODE_1656_length_231_cov_42.816456_g1653_i0	CTheo_5358	5.1e-122	99		lcl|KB317746.1_cds_ELU37633.1_8336 [protein=hypothetical protein] [protein_id=ELU37633.1] [location=join(130690..130774,130837..130994)] [gbkey=CDS]	0.55	100		hypotheticalproteinRSOLAG1IB_03256[RhizoctoniasolaniAG-1IB]	CEL59323.1	1e-50
NODE_1657_length_231_cov_38.974684_g1654_i0	CTheo_1275	3.5e-129	100		lcl|KB317698.1_cds_ELU43781.1_2199 [protein=histone deacetylase-3] [protein_id=ELU43781.1] [location=join(939057..939140,939191..939275,939325..939422,939552..940781)] [gbkey=CDS]	1e-23	81		Oxysterol-bindingprotein-likeprotein1[RhizoctoniasolaniAG-1IB]	CCO33705.1	3e-32
NODE_1658_length_231_cov_29.240506_g1655_i0	CTheo_603	3.5e-129	100		lcl|KB318067.1_cds_ELU36158.1_9812 [protein=FAD binding domain-containing protein] [protein_id=ELU36158.1] [location=join(246..343,565..829,875..964,1021..1210,1312..1571)] [gbkey=CDS]	2.2	100		histonedeacetylaseHOS2[RhizoctoniasolaniAG-1IB]_x0001_CEL54554.1hypotheticalproteinRSOLAG1IB_07158[RhizoctoniasolaniAG-1IB]	CCO30404.1	5e-45
NODE_1659_length_230_cov_139.197452_g1656_i0	CTheo_5163	1.4e-128	100		lcl|KB317711.1_cds_ELU40769.1_5212 [protein=TBC domain-containing protein] [protein_id=ELU40769.1] [location=join(101456..101562,101672..102365,102415..104551,104630..104793,104943..105332,105410..105461,105532..105608)] [gbkey=CDS]	0.0006	100		hypotheticalproteinRSOLAG1IB_05002[RhizoctoniasolaniAG-1IB]	CEL62646.1	6e-18
NODE_166_length_429_cov_102.654494_g163_i0	CTheo_7592	1.4e-151	100		lcl|KB317778.1_cds_ELU36725.1_9243 [protein=hypothetical protein] [protein_id=ELU36725.1] [location=complement(42803..43465)] [gbkey=CDS]	0.27	100		hypotheticalproteinRSOLAG22IIIB_07347[Rhizoctoniasolani]	CUA67310.1	3e-38
NODE_1660_length_230_cov_120.522293_g1657_i0	CTheo_550	1.4e-128	100		lcl|KB317702.1_cds_ELU42515.1_3464 [protein=lysyl-tRNA synthetase] [protein_id=ELU42515.1] [location=complement(join(811106..811186,811248..811323,811379..811440,811494..811651,811708..811756,811805..811855,811903..812412,812464..812776,812885..812931,812986..813150,813204..813324,813374..813549))] [gbkey=CDS]	1e-17	83		hypotheticalproteinRSAG8_01958,partial[RhizoctoniasolaniAG-8WAC10335]	KDN49256.1	2e-29
NODE_1661_length_230_cov_93.917197_g1658_i0	CTheo_3199	8.2e-124	99		lcl|KB317717.1_cds_ELU39802.1_6166 [protein=hypothetical protein] [protein_id=ELU39802.1] [location=complement(join(415916..416123,416182..418958))] [gbkey=CDS]	0.55	100		lysyl-tRNAsynthetase,classII[RhizoctoniasolaniAG-1IB]	CCO27061.1	6e-40
NODE_1662_length_230_cov_93.566879_g1659_i0	CTheo_2317	5.4e-128	100		lcl|KB317700.1_cds_ELU43095.1_2878 [protein=transcription factor] [protein_id=ELU43095.1] [location=805952..807406] [gbkey=CDS]	6e-10	82		Transcriptionfactorcbf11OS=Schizosaccharomycespombe(strain972/ATCC24843)GN=cbf11PE=1SV=1[RhizoctoniasolaniAG-1IB]	CEL58053.1	2e-24
NODE_1663_length_230_cov_92.178344_g1660_i0	CTheo_3210	1.4e-128	100		lcl|KB317752.1_cds_ELU37366.1_8603 [protein=monooxygenase] [protein_id=ELU37366.1] [location=join(92566..92606,92657..92717,92767..92909,92962..93336,93392..93451,93502..93526,93579..93668,93723..93791,93845..93911,93966..94088,94141..94341,94396..94442,94492..94645,94688..94919,94988..95135,95178..95464,95599..95891,96118..96165,96218..96282,96395..96404,96490..96521,96631..96671,96725..96800,96…	0.14	100		hypotheticalproteinRSOLAG22IIIB_04789[Rhizoctoniasolani]	CUA71844.1	6e-30
NODE_1664_length_230_cov_88.146497_g1661_i0	CTheo_4448	4.9e-119	98		lcl|KB317726.1_cds_ELU38939.1_7031 [protein=elongation factor 3] [protein_id=ELU38939.1] [location=complement(join(273407..273501,273549..274395,274461..274463))] [gbkey=CDS]	1e-08	88		hypotheticalproteinRSAG8_04240,partial[RhizoctoniasolaniAG-8WAC10335]	KDN46587.1	3e-10
NODE_1665_length_230_cov_86.248408_g1662_i0	CTheo_4833	5.4e-128	100		lcl|KB317697.1_cds_ELU44326.1_1644 [protein=hypothetical protein] [protein_id=ELU44326.1] [location=complement(join(228282..228902,228969..229147,229236..229578))] [gbkey=CDS]	0.55	100		elongationfactorEF-3[RhizoctoniasolaniAG-1IB]	CCO36391.1	1e-31
NODE_1666_length_230_cov_82.331210_g1663_i0	CTheo_873	1.4e-128	100		lcl|KB317750.1_cds_ELU37455.1_8515 [protein=Fer2 domain-containing protein] [protein_id=ELU37455.1] [location=join(121862..121970,122023..122065,122140..122249,122309..122438,122543..122623,122667..122742)] [gbkey=CDS]	0.14	100		hypotheticalproteinRSOLAG1IB_01903[RhizoctoniasolaniAG-1IB]	CEL55891.1	6e-20
NODE_1667_length_230_cov_70.598726_g1664_i0	CTheo_3368	3.4e-126	100		lcl|KB317714.1_cds_ELU40299.1_5688 [protein=E2 ubiquitin-conjugating enzyme] [protein_id=ELU40299.1] [location=join(169413..169628,169721..169802,169869..169957,170000..170098,170154..170465)] [gbkey=CDS]	2e-06	82		ubiquitin-conjugatingenzymeE2M[RhizoctoniasolaniAG-1IB]_x0001_CEL54274.1NEDD8-conjugatingenzymeUBC12OS=Yarrowialipolytica(strainCLIB122/E150)GN=UBC12PE=3SV=1[RhizoctoniasolaniAG-1IB]	CCO30145.1	3e-43
NODE_1668_length_230_cov_66.700637_g1665_i0	CTheo_2177	1.4e-128	100		lcl|KB317772.1_cds_ELU36866.1_9104 [protein=alphaherpesvirus glycoprotein E domain-containing protein] [protein_id=ELU36866.1] [location=join(2001..2179,2221..2256,2310..2558,2729..2972,3062..3300,3353..3528,3592..3785,3832..5033,5075..5504)] [gbkey=CDS]	0.55	100		hypotheticalproteinBN14_00194[RhizoctoniasolaniAG-1IB]	CCO26177.1	4e-09
NODE_1669_length_230_cov_63.751592_g1666_i0	CTheo_8527	3.4e-126	99		lcl|KB317700.1_cds_ELU43293.1_2660 [protein=vacuolar protein 8] [protein_id=ELU43293.1] [location=complement(join(214487..214664,214891..214934,214976..215259,215311..215469,215522..215644,215703..216077,216130..216258,216311..216433,216564..216659,216715..217137,217200..217286,217371..217392))] [gbkey=CDS]	2e-28	81		Vacuolarprotein8[RhizoctoniasolaniAG-1IB]	CCO27856.1	2e-40
NODE_167_length_429_cov_60.469101_g164_i0	CTheo_5511	0	99		lcl|KB317703.1_cds_ELU42390.1_3564 [protein=putative cation-transporting ATPase] [protein_id=ELU42390.1] [location=join(221915..222015,222137..222377,222438..222941,222997..223447,223499..223711,223767..223901,223952..224072,224127..224314,224371..224753,224807..224924,224978..225501,225555..225681,225737..225933,225992..226068,226120..226128,226186..226294,226344..226502)] [gbkey=CDS]	1e-09	78		beta-glucosidase[RhizoctoniasolaniAG-1IB]	CEL56705.1	2e-47
NODE_1670_length_230_cov_61.777070_g1667_i0	CTheo_2170	3.4e-126	99		lcl|KB317696.1_cds_ELU44549.1_1409 [protein=carboxylic acid transport protein] [protein_id=ELU44549.1] [location=complement(join(4200362..4200576,4200635..4201037,4201093..4201155,4201211..4201652,4201703..4201871,4201924..4202108,4202153..4202286,4202437..4202609,4202665..4202804,4202911..4203019,4203213..4203303))] [gbkey=CDS]	3e-27	81		carboxylicacidtransportprotein[RhizoctoniasolaniAG-1IA]	ELU44549.1	1e-33
NODE_1671_length_230_cov_53.541401_g1668_i0	CTheo_5379	9e-93	93		lcl|KB317738.1_cds_ELU38040.1_7931 [protein=hypothetical protein] [protein_id=ELU38040.1] [location=join(115909..116179,116223..116330,116660..116772,116984..117113,117164..117234,117371..117487,117604..117737,118002..118062,118161..118284,118360..118518,118714..118880)] [gbkey=CDS]	0.035	100		hypotheticalproteinRSAG8_01926,partial[RhizoctoniasolaniAG-8WAC10335]	KDN49861.1	1e-33
NODE_1672_length_230_cov_11.636943_g1669_i0	CTheo_7063	3e-68	100		lcl|KB317713.1_cds_ELU40386.1_5576 [protein=transporter ATM1] [protein_id=ELU40386.1] [location=complement(join(248972..249156,249209..249914,249970..250124,250178..250352,250405..250535,250781..251002,251058..251133,251208..251476,251568..251582,251636..251717,252227..252339,252489..252546,252620..253539,253696..254800))] [gbkey=CDS]	0.009	92		transporterATM1[RhizoctoniasolaniAG-3Rhs1AP]	EUC64821.1	1e-18
NODE_1673_length_229_cov_201.903846_g1670_i0	CTheo_3229	5.4e-128	100		lcl|KB317732.1_cds_ELU38429.1_7539 [protein=40S ribosomal protein S8] [protein_id=ELU38429.1] [location=complement(join(244184..244228,244400..244456,244507..244631,244699..244807,244866..244917,244971..245255,245322..245329))] [gbkey=CDS]	3e-27	82		40SribosomalproteinS8-BOS=Saccharomycescerevisiae(strainATCC204508/S288c)GN=RPS8BPE=1SV=1[RhizoctoniasolaniAG-1IB]	CEL58813.1	2e-40
NODE_1674_length_229_cov_194.583333_g1671_i0	CTheo_6669	1.2e-116	98		lcl|KB317709.1_cds_ELU40975.1_4995 [protein=phosphatidylserine decarboxylase proenzyme 2] [protein_id=ELU40975.1] [location=complement(join(242533..242579,242626..243209,243258..243639,243692..244190,244240..244425,244478..244742,244809..245038,245146..245241))] [gbkey=CDS]	0.55	100		hypotheticalproteinRSOLAG1IB_09949[RhizoctoniasolaniAG-1IB]	CEL61336.1	9e-11
NODE_1675_length_229_cov_159.525641_g1672_i0	CTheo_3105	1.9e-118	99		lcl|KB317730.1_cds_ELU38618.1_7345 [protein=RNA polymerase rpc34 subunit domain-containing protein] [protein_id=ELU38618.1] [location=complement(join(159263..160225,160275..160418,160471..160580,160628..160700,160748..160821,160874..160963,161008..161029))] [gbkey=CDS]	0.035	90		hypotheticalproteinRSAG8_05820,partial[RhizoctoniasolaniAG-8WAC10335]	KDN43827.1	1.1
NODE_1676_length_229_cov_128.307692_g1673_i0	CTheo_5635	1.3e-125	99		lcl|KB317725.1_cds_ELU39041.1_6930 [protein=hypothetical protein] [protein_id=ELU39041.1] [location=complement(join(252072..252110,252166..252315,252370..252503,252560..252683))] [gbkey=CDS]	4e-05	91		ADP-ribosylationfactorGTPase-activatingprotein2/3[RhizoctoniasolaniAG-1IB]	CCO34004.1	0.48
NODE_1677_length_229_cov_124.980769_g1674_i0	CTheo_660	5.4e-128	100		lcl|KB317709.1_cds_ELU41044.1_4932 [protein=hypothetical protein] [protein_id=ELU41044.1] [location=complement(join(47926..48638,48685..49060,49197..49328))] [gbkey=CDS]	0.55	100		hypotheticalproteinRSOLAG1IB_04928[RhizoctoniasolaniAG-1IB]	CEL62572.1	1e-31
NODE_1678_length_229_cov_120.628205_g1675_i0	CTheo_791	2.1e-127	100		lcl|KB317713.1_cds_ELU40468.1_5507 [protein=Ras domain-containing protein] [protein_id=ELU40468.1] [location=complement(join(61281..61388,61439..61513,61554..61800,61872..61986,62057..62131,62200..62245,62389..62460,62674..62809,62934..63361,63417..63479,63539..63582,63626..63701,63780..63902))] [gbkey=CDS]	1e-29	84		24kDaRas-likeproteinOS=CoprinopsiscinereaGN=CC-RASPE=3SV=1[RhizoctoniasolaniAG-1IB]	CEL55318.1	3e-29
NODE_1679_length_229_cov_112.519231_g1676_i0	CTheo_1615	2.1e-127	100		lcl|KB317699.1_cds_ELU43619.1_2362 [protein=pyruvate carboxylase] [protein_id=ELU43619.1] [location=join(414387..414521,414583..414919,414979..415512,415576..415934,415986..416183,416229..416639,416697..416779,416832..416922,416982..417187,417237..417373,417423..417643,417698..417772,417832..418223,418284..418443,418503..418682,418744..418851)] [gbkey=CDS]	8e-34	84		pyruvatecarboxylase[RhizoctoniasolaniAG-1IA]	ELU43619.1	7e-42
NODE_168_length_429_cov_17.727528_g165_i0	CTheo_4567	0	100		lcl|KB317702.1_cds_ELU42518.1_3467 [protein=phosphomevalonate kinase] [protein_id=ELU42518.1] [location=complement(join(822262..822476,822532..822676,822842..822981,823043..823223,823282..823638,823739..823877,823933..824153))] [gbkey=CDS]	0.017	100		hypotheticalproteinBN14_07856[RhizoctoniasolaniAG-1IB]	CCO33770.1	2e-74
NODE_1680_length_229_cov_112.397436_g1677_i0	CTheo_160	3.2e-123	99		lcl|KB317736.1_cds_ELU38156.1_7821 [protein=Rad60-SLD domain-containing protein] [protein_id=ELU38156.1] [location=join(192270..192415,192518..192649,192702..192887,192928..193164,193218..193363,193417..193777,193997..194032,194132..194306,194354..194766,194845..195915,196063..196130,196620..196873,196964..196992,197236..197266,197332..197513,197699..197988,198043..198291,198344..199479,199633..2…	0.14	100		No_hits_found	genbank	999999
NODE_1681_length_229_cov_112.307692_g1678_i0	CTheo_2337	5.4e-128	100		lcl|KB317706.1_cds_ELU41575.1_4386 [protein=hypothetical protein] [protein_id=ELU41575.1] [location=complement(join(213425..213460,213504..213661,213755..213836))] [gbkey=CDS]	0.14	79		hypotheticalproteinM422DRAFT_251331[SphaerobolusstellatusSS14]	KIJ45138.1	5e-40
NODE_1682_length_229_cov_108.108974_g1679_i0	CTheo_4859	2e-121	99		lcl|KB317725.1_cds_ELU39048.1_6910 [protein=mycorrhiza-upregulated peptidase C14] [protein_id=ELU39048.1] [location=join(158444..158490,158537..158620,158735..158854,158903..159344,159399..159775,159831..160696,160759..161230,161300..161767,161813..161834,161898..162357,162410..162615,162669..162845,162941..163085,163166..163274,163327..163461,163512..163595,163697..163889,163945..164079,164130..…	2.2	100		fumaratehydratase,classII[RhizoctoniasolaniAG-1IB]	CCO37211.1	3e-43
NODE_1683_length_229_cov_94.602564_g1680_i0	CTheo_7094	5.4e-128	100		lcl|KB317716.1_cds_ELU39999.1_5982 [protein=ribosomal l44 domain-containing protein] [protein_id=ELU39999.1] [location=join(195648..197131,197337..197561,197657..198065,198124..198187,198239..199261,199313..199642,199817..199889,199933..200017,200171..200293,200411..200521,200585..200695,200762..200963,201077..201111)] [gbkey=CDS]	1e-07	94		hypotheticalproteinRSAG8_02967,partial[RhizoctoniasolaniAG-8WAC10335]	KDN48375.1	4e-37
NODE_1684_length_229_cov_91.756410_g1681_i0	CTheo_832	5.4e-128	100		lcl|KB318136.1_cds_ELU36134.1_9836 [protein=hypothetical protein] [protein_id=ELU36134.1] [location=join(443..569,623..798,860..1052,1095..1321)] [gbkey=CDS]	2.2	100		ExoribonucleaseII,mitochondrialOS=Schizosaccharomycespombe(strain972/ATCC24843)GN=rpm1PE=2SV=2[RhizoctoniasolaniAG-1IB]	CEL55367.1	5e-25
NODE_1685_length_229_cov_89.634615_g1682_i0	CTheo_4057	2.1e-124	100		lcl|KB317713.1_cds_ELU40376.1_5592 [protein=ATP synthase g subunit domain-containing protein] [protein_id=ELU40376.1] [location=join(294883..295067,295111..295370,295659..295879)] [gbkey=CDS]	5e-23	88		hypotheticalproteinRSAG8_00973,partial[RhizoctoniasolaniAG-8WAC10335]	KDN50475.1	1e-43
NODE_1686_length_229_cov_82.814103_g1683_i0	CTheo_7828	3e-74	90		lcl|KB317825.1_cds_ELU36386.1_9582 [protein=peptidase C14] [protein_id=ELU36386.1] [location=complement(join(1382..1508,1561..3565,3613..5368,5414..5595,5721..5979))] [gbkey=CDS]	0.14	95		GlucoseoxidaseOS=AspergillusnigerGN=goxPE=1SV=1[RhizoctoniasolaniAG-1IB]	CEL53703.1	1e-32
NODE_1687_length_229_cov_75.000000_g1684_i0	CTheo_6539	1.2e-116	100		lcl|KB317696.1_cds_ELU44704.1_1273 [protein=SPO14 protein] [protein_id=ELU44704.1] [location=join(3833766..3833925,3834070..3834310,3834523..3834720,3834770..3835032,3835082..3835644,3835712..3835816,3835874..3836296)] [gbkey=CDS]	0.14	100		hypotheticalproteinBN14_03570[RhizoctoniasolaniAG-1IB]	CCO29554.1	1e-32
NODE_1688_length_229_cov_74.692308_g1685_i0	CTheo_6034	4.7e-116	98		lcl|KB317723.1_cds_ELU39225.1_6744 [protein=membrane transporter] [protein_id=ELU39225.1] [location=complement(join(270980..271131,271181..271394,271447..271980,272084..272390,272463..272703,273013..273056,273103..273262,273303..273518,273571..273952,274005..274196,274268..274358,274415..274605,274675..274852,274933..275033))] [gbkey=CDS]	0.55	100		Hydroxysteroiddehydrogenase-like2,partial[Mesitornisunicolor]	KFQ27998.1	2
NODE_1689_length_229_cov_67.500000_g1686_i0	CTheo_1182	3.3e-126	100		lcl|KB317696.1_cds_ELU45574.1_389 [protein=RhoGEF domain-containing protein] [protein_id=ELU45574.1] [location=complement(join(1138170..1138209,1138267..1138433,1138484..1138606,1138650..1138904,1138948..1139091,1139157..1140364,1140418..1140993,1141035..1141242,1141297..1141625,1141678..1142256,1142309..1142411,1142477..1142584,1142637..1142789,1142853..1143112,1143165..1143537,1143598..1143677,…	1e-14	86		Formin-likeprotein14[Rhizoctoniasolani]	CUA69418.1	9e-19
NODE_169_length_428_cov_141.447887_g166_i0	CTheo_7735	0	99		lcl|KB317750.1_cds_ELU37482.1_8485 [protein=DJ-1/PfpI family domain-containing protein] [protein_id=ELU37482.1] [location=complement(join(20736..20833,20899..20909,20977..21169,21228..21360,21437..21611,21657..21759,21869..21896))] [gbkey=CDS]	1e-15	80		RibosomalRNA-processingprotein12[SaccharomycescerevisiaeS288c][Rhizoctoniasolani]	CUA76354.1	9e-38
NODE_1690_length_229_cov_67.044872_g1687_i0	CTheo_6129	8.4e-127	100		lcl|KB317752.1_cds_ELU37386.1_8584 [protein=hypothetical protein] [protein_id=ELU37386.1] [location=25364..25513] [gbkey=CDS]	0.14	100		hypotheticalproteinRSOL_401290[RhizoctoniasolaniAG-3Rhs1AP]	EUC61609.1	2e-31
NODE_1691_length_229_cov_65.115385_g1688_i0	CTheo_2307	1.3e-125	99		lcl|KB317700.1_cds_ELU43101.1_2862 [protein=aldo/keto reductase family domain-containing protein] [protein_id=ELU43101.1] [location=complement(join(771128..771131,771181..771264,771382..771623,771679..771771))] [gbkey=CDS]	0.009	95		NAD/NADP-dependentindole-3-acetaldehydereductase[Rhizoctoniasolani]	CUA73893.1	1e-37
NODE_1692_length_229_cov_56.256410_g1689_i0	CTheo_6441	1.3e-125	99		lcl|KB317716.1_cds_ELU39954.1_6016 [protein=trehalose phosphorylase] [protein_id=ELU39954.1] [location=complement(join(368073..368524,368594..368726,368797..369019,369076..369317,369375..369447,369500..369640,369735..370246,370326..370757))] [gbkey=CDS]	8e-31	84		trehalosephosphorylase[RhizoctoniasolaniAG-3Rhs1AP]	EUC57658.1	5e-41
NODE_1693_length_229_cov_54.448718_g1690_i0	CTheo_8692	2.1e-124	100		lcl|KB317719.1_cds_ELU39591.1_6375 [protein=deuterolysin M35 metalloprotease] [protein_id=ELU39591.1] [location=join(323624..323702,323754..323830,323881..324106,324148..324370,324421..324699,324758..324941)] [gbkey=CDS]	0.55	100		hypotheticalproteinV565_122990[Rhizoctoniasolani123E]	KEP48499.1	1.2
NODE_1694_length_229_cov_51.333333_g1691_i0	CTheo_5360	1.2e-119	99		lcl|KB317707.1_cds_ELU41301.1_4684 [protein=hypothetical protein] [protein_id=ELU41301.1] [location=complement(join(242809..242858,242909..243050,243107..243229,243306..243545))] [gbkey=CDS]	6e-07	84		hypotheticalproteinRSAG8_03498,partial[RhizoctoniasolaniAG-8WAC10335]	KDN47708.1	7e-16
NODE_1695_length_229_cov_44.256410_g1692_i0	CTheo_2649	5.4e-128	100		lcl|KB317717.1_cds_ELU39869.1_6091 [protein=RAB GDP-dissociation inhibitor] [protein_id=ELU39869.1] [location=complement(join(207582..207768,207820..207964,208015..208183,208257..208500,208549..208660,208710..209031,209100..209215,209259..209280))] [gbkey=CDS]	0.55	100		aldehydedehydrogenase[RhizoctoniasolaniAG-1IB]	CEL56225.1	3e-29
NODE_1696_length_229_cov_41.807692_g1693_i0	CTheo_6521	4.5e-113	99		lcl|KB317721.1_cds_ELU39463.1_6498 [protein=uroporphyrin-III C-methyltransferase] [protein_id=ELU39463.1] [location=complement(join(45989..46010,46088..47289,47341..47554,47619..47827,48258..48392,48454..48493,48614..48726,48782..49108,49296..49336,49392..49556,49610..49709))] [gbkey=CDS]	0.035	92		uroporphyrin-IIIC-methyltransferase[RhizoctoniasolaniAG-1IA]	ELU39463.1	9e-26
NODE_1697_length_229_cov_27.608974_g1694_i0	CTheo_167	5.2e-125	99		lcl|KB317706.1_cds_ELU41491.1_4478 [protein=hypothetical protein] [protein_id=ELU41491.1] [location=complement(join(448826..449174,449227..449337,449391..449982,450136..451274,451401..451813))] [gbkey=CDS]	0.55	100		hypotheticalproteinBN14_01971[RhizoctoniasolaniAG-1IB]	CCO27980.1	8e-05
NODE_1698_length_228_cov_161.683871_g1695_i0	CTheo_3979	2.1e-127	100		lcl|KB317711.1_cds_ELU40777.1_5220 [protein=KilA-N domain-containing protein] [protein_id=ELU40777.1] [location=complement(join(126407..126571,126718..126730,126951..128019,128070..128188,128432..128538,128586..128966,129032..129088))] [gbkey=CDS]	0.14	100		putativeproteinRv2715/MT2788OS=MycobacteriumtuberculosisGN=Rv2715PE=3SV=1[RhizoctoniasolaniAG-1IB]	CEL60838.1	9e-16
NODE_1699_length_228_cov_143.019355_g1696_i0	CTheo_605	5.2e-125	99		lcl|KB317771.1_cds_ELU36867.1_9102 [protein=cytoplasmic protein] [protein_id=ELU36867.1] [location=complement(join(71668..71677,71759..74691,75064..76001,76063..76351,76440..76561,76618..76648))] [gbkey=CDS]	0.54	100		AAAfamilyATPase[RhizoctoniasolaniAG-3Rhs1AP]_x0001_KEP50386.1AAAfamilyATPase[Rhizoctoniasolani123E]	EUC63346.1	2e-38
NODE_17_length_845_cov_155.369171_g16_i0	CTheo_251	0	99		lcl|KB317696.1_cds_ELU45448.1_510 [protein=hypothetical protein] [protein_id=ELU45448.1] [location=complement(join(1490390..1491344,1491395..1491690))] [gbkey=CDS]	4e-11	88		transaldolase[RhizoctoniasolaniAG-1IB]	CEL62759.1	2e-171
NODE_170_length_427_cov_126.166667_g167_i0	CTheo_569	9.3e-119	100		lcl|KB317720.1_cds_ELU39509.1_6459 [protein=fungal specific transcription factor domain-containing protein] [protein_id=ELU39509.1] [location=complement(join(339126..339450,339511..339542,339606..339680,339746..339899,339964..340161,340218..340327,340382..340485,340537..340758,340843..341174,341241..341840,341914..341972))] [gbkey=CDS]	0.27	95		ProteinDJ-1OS=DaniorerioGN=park7PE=2SV=1[RhizoctoniasolaniAG-1IB]	CEL54698.1	1e-87
NODE_1700_length_228_cov_127.174194_g1697_i0	CTheo_4074	2.1e-127	100		lcl|KB317704.1_cds_ELU42126.1_3838 [protein=Major Facilitator Superfamily protein] [protein_id=ELU42126.1] [location=join(340899..340939,341000..341103,341398..341663,341803..341935,342006..342243,342292..342459,342511..342712,342768..342965,343009..343139,343190..343508)] [gbkey=CDS]	1e-07	83		MFSgeneralsubstratetransporter[RhizoctoniasolaniAG-3Rhs1AP]	EUC62539.1	3e-38
NODE_1701_length_228_cov_116.987097_g1698_i0	CTheo_4897	7.2e-115	97		lcl|KB317708.1_cds_ELU41126.1_4849 [protein=UBX domain-containing protein] [protein_id=ELU41126.1] [location=complement(join(239144..240008,240144..240622,240677..240808,240870..241001))] [gbkey=CDS]	6e-07	89		UBXdomain-containingprotein10OS=Schizosaccharomycespombe(strain972/ATCC24843)GN=ucp10PE=3SV=1[RhizoctoniasolaniAG-1IB]	CEL59889.1	2e-15
NODE_1702_length_228_cov_114.251613_g1699_i0	CTheo_7287	5.2e-125	99		lcl|KB317730.1_cds_ELU38613.1_7340 [protein=p-nitrophenyl phosphatase] [protein_id=ELU38613.1] [location=complement(join(145175..145287,145339..145442,145493..145797,145854..146000,146060..146165,146207..146358))] [gbkey=CDS]	0.14	100		hypotheticalproteinRSOLAG1IB_04675[RhizoctoniasolaniAG-1IB]	CEL61925.1	2e-21
NODE_1703_length_228_cov_112.270968_g1700_i0	CTheo_2074	3.3e-126	100		lcl|KB317701.1_cds_ELU42942.1_3033 [protein=1-phosphatidylinositol-4,5-bisphosphate phosphodiesterase 1] [protein_id=ELU42942.1] [location=join(402104..402841,402975..403311,403395..403511,403626..403951,403996..404103,404160..405033,405101..405687,405841..406358,406429..406442,407041..407153,407196..407546)] [gbkey=CDS]	0.14	100		succinatedehydrogenase[ubiquinone]flavoproteinsubunit[RhizoctoniasolaniAG-3Rhs1AP]_x0001_KEP54702.1succinatedehydrogenase[ubiquinone]flavoproteinsubunit[Rhizoctoniasolani123E]	EUC67307.1	2e-33
NODE_1704_length_228_cov_111.045161_g1701_i0	CTheo_1139	2.1e-127	100		lcl|KB317696.1_cds_ELU45763.1_224 [protein=phospholipase A-2-activating protein] [protein_id=ELU45763.1] [location=join(667185..667270,667387..667430,667644..667696,667750..667949,668006..668153,668209..668481,668646..668744,669060..669577,669627..670012,670073..670252,670293..670314,670370..670493,670541..670700,670744..670899,670949..671106,671153..671239,671295..671506,671549..671768,671826..6…	1e-17	79		6,7-dimethyl-8-ribityllumazinesynthase[RhizoctoniasolaniAG-3Rhs1AP]	EUC57870.1	6e-11
NODE_1705_length_228_cov_110.058065_g1702_i0	CTheo_2509	5.2e-125	99		lcl|KB317810.1_cds_ELU36436.1_9533 [protein=Ceramidase domain-containing protein] [protein_id=ELU36436.1] [location=complement(join(17448..17587,17647..17941,18059..18199,18336..18563,18695..18775))] [gbkey=CDS]	0.54	100		hypotheticalprotein[Streptomycesafghaniensis]_x0001_EPJ34269.1putativeInnermembraneproteinYtfF[Streptomycesafghaniensis772]	WP_020277495.1	9.9
NODE_1706_length_228_cov_108.264516_g1703_i0	CTheo_7406	2.1e-127	100		lcl|KB317734.1_cds_ELU38316.1_7655 [protein=inositol-3-phosphate synthase] [protein_id=ELU38316.1] [location=complement(join(143468..144854,144918..145303,145463..145633,145741..145941))] [gbkey=CDS]	1e-44	86		hypotheticalproteinRSAG8_10601,partial[RhizoctoniasolaniAG-8WAC10335]	KDN36819.1	1e-24
NODE_1707_length_228_cov_102.277419_g1704_i0	CTheo_2360	2.1e-127	100		lcl|KB317760.1_cds_ELU37120.1_8848 [protein=hypothetical protein] [protein_id=ELU37120.1] [location=join(86203..86274,86403..86484,86665..86865,86923..86988,87049..87277,87361..87402,87464..87932,87986..88051,88117..88389)] [gbkey=CDS]	0.14	100		hypotheticalproteinBN14_12192[RhizoctoniasolaniAG-1IB]	CCO38029.1	2e-17
NODE_1708_length_228_cov_94.212903_g1705_i0	CTheo_1937	2.1e-127	100		lcl|KB317707.1_cds_ELU41212.1_4769 [protein=fungal zn(2)-Cys(6) binuclear cluster domain-containing protein] [protein_id=ELU41212.1] [location=join(577440..577455,577514..577560,577735..578327,578393..578681,578753..578778,578845..579219,579304..579424,579507..579661,579737..579815)] [gbkey=CDS]	0.035	100		hypotheticalproteinSCHCODRAFT_49831[SchizophyllumcommuneH4-8]_x0001_EFJ03247.1hypotheticalproteinSCHCODRAFT_49831[SchizophyllumcommuneH4-8]	XP_003038149.1	2e-32
NODE_1709_length_228_cov_91.406452_g1706_i0	CTheo_3346	1.3e-122	99		lcl|KB317714.1_cds_ELU40257.1_5713 [protein=riboflavin synthase] [protein_id=ELU40257.1] [location=complement(join(255476..255883,255951..256030,256086..256308,256385..256531))] [gbkey=CDS]	4e-08	86		riboflavinsynthase,alphasubunit[RhizoctoniasolaniAG-3Rhs1AP]	EUC57395.1	5e-38
NODE_171_length_427_cov_77.384181_g168_i0	CTheo_6922	0	99		lcl|KB317719.1_cds_ELU39607.1_6364 [protein=other/TTK protein kinase] [protein_id=ELU39607.1] [location=complement(join(263530..263598,264025..264176,264222..264558,264815..265045,265384..265731,265987..267772,267842..267906,267977..268024))] [gbkey=CDS]	0.004	100		hypotheticalproteinAG1IA_03496[RhizoctoniasolaniAG-1IA]	ELU42476.1	6e-37
NODE_1710_length_228_cov_85.445161_g1707_i0	CTheo_2528	2.1e-127	100		lcl|KB317705.1_cds_ELU41853.1_4124 [protein=DEAD/DEAH box helicase, putative] [protein_id=ELU41853.1] [location=join(320493..320600,320663..320727,320849..321011,321170..321313,321370..321432,321486..321582,321634..321832,321920..321976,322044..322249,322311..323809,323859..325096,325161..325470,325525..325709,325765..325860,325945..325999,326063..326086,326144..326229,326282..327023,327080..3273…	6e-44	85		pre-mRNA-splicinghelicaseBRR2[RhizoctoniasolaniAG-1IB]	CCO27021.1	9e-45
NODE_1711_length_228_cov_84.980645_g1708_i0	CTheo_3862	2.1e-127	100		lcl|KB317748.1_cds_ELU37549.1_8413 [protein=NADH dehydrogenase] [protein_id=ELU37549.1] [location=complement(join(110091..110109,110168..110281,110340..110626,110684..110911,110962..111052,111108..111169,111221..111607,111683..111856,111912..112273,112327..112345))] [gbkey=CDS]	8e-28	83		NADHdehydrogenase[RhizoctoniasolaniAG-1IB]	CCO33858.1	1e-40
NODE_1712_length_228_cov_80.929032_g1709_i0	CTheo_903	2.1e-127	100		lcl|KB317696.1_cds_ELU45010.1_965 [protein=methionine adenosyltransferase] [protein_id=ELU45010.1] [location=complement(join(2958047..2958153,2958208..2958318,2958373..2959216,2959272..2959303,2959371..2959455))] [gbkey=CDS]	8e-28	81		No_hits_found	genbank	999999
NODE_1713_length_228_cov_80.812903_g1710_i0	CTheo_44	2e-124	99		lcl|KB317737.1_cds_ELU38099.1_7867 [protein=phosphorylase superfamily domain-containing protein] [protein_id=ELU38099.1] [location=complement(join(79684..79886,79943..80030,80080..80162,80216..80357,80417..80567,80691..81052))] [gbkey=CDS]	0.14	100		hypotheticalproteinRSAG8_02320,partial[RhizoctoniasolaniAG-8WAC10335]	KDN48967.1	1e-25
NODE_1714_length_228_cov_78.483871_g1711_i0	CTheo_791	2.8e-111	100		lcl|KB317713.1_cds_ELU40468.1_5507 [protein=Ras domain-containing protein] [protein_id=ELU40468.1] [location=complement(join(61281..61388,61439..61513,61554..61800,61872..61986,62057..62131,62200..62245,62389..62460,62674..62809,62934..63361,63417..63479,63539..63582,63626..63701,63780..63902))] [gbkey=CDS]	2e-06	84		Ras-relatedproteinRSR1[Rhizoctoniasolani]	CUA76008.1	2e-39
NODE_1715_length_228_cov_70.154839_g1712_i0	CTheo_5371	2.1e-127	100		lcl|KB317697.1_cds_ELU44177.1_1787 [protein=monocarboxylate permease] [protein_id=ELU44177.1] [location=join(707830..708090,708165..708187,708296..708320,708383..708523,708580..708777,708864..709006,709062..709708,709864..709990,710103..710130,710330..711001,711060..712022)] [gbkey=CDS]	0.14	100		PINdomainprotein[Rhizoctoniasolani123E]	KEP50669.1	2e-14
NODE_1716_length_228_cov_68.541935_g1713_i0	CTheo_4490	2.1e-127	100		lcl|KB317733.1_cds_ELU38348.1_7616 [protein=COMPASS-Shg1 domain-containing protein] [protein_id=ELU38348.1] [location=join(217571..217603,217648..217808,217866..217936,217982..218321,218371..218581)] [gbkey=CDS]	2.1	100		hypotheticalproteinAG1IA_06547[RhizoctoniasolaniAG-1IA]	ELU39410.1	0.16
NODE_1717_length_228_cov_56.619355_g1714_i0	CTheo_3834	2.1e-127	100		lcl|KB317698.1_cds_ELU43964.1_2005 [protein=ribosomal s19 domain-containing protein] [protein_id=ELU43964.1] [location=complement(join(407540..407636,407703..407816,407872..407974,408019..408061))] [gbkey=CDS]	0.54	100		spc97/spc98familydomain-containingprotein[RhizoctoniasolaniAG-1IA]	ELU38370.1	8e-19
NODE_1718_length_228_cov_56.612903_g1715_i0	CTheo_4294	5.2e-125	99		lcl|KB317731.1_cds_ELU38539.1_7426 [protein=hypothetical protein] [protein_id=ELU38539.1] [location=join(126474..126658,126734..126800,126858..126972,127146..127157,127399..127655,127721..127981)] [gbkey=CDS]	3e-15	84		hypotheticalproteinRSOLAG1IB_07990[RhizoctoniasolaniAG-1IB]	CEL56664.1	3e-44
NODE_1719_length_228_cov_55.638710_g1716_i0	CTheo_2749	2.1e-127	100		lcl|KB317750.1_cds_ELU37470.1_8506 [protein=caspase domain-containing protein] [protein_id=ELU37470.1] [location=complement(join(70427..70474,70540..70622,70678..71206,71333..71391,71446..71461,71626..71712,71762..72096,72174..72193,72243..72399,72608..72668))] [gbkey=CDS]	0.14	100		ProteinHGH1[Rhizoctoniasolani]	CUA78082.1	6e-36
NODE_172_length_427_cov_69.502825_g169_i0	CTheo_363	0	100		lcl|KB317711.1_cds_ELU40620.1_5336 [protein=FAD binding domain-containing protein] [protein_id=ELU40620.1] [location=complement(join(451332..451365,451416..452812))] [gbkey=CDS]	5e-09	79		deoxyribose-phosphatealdolase[Rhizoctoniasolani]	CUA74293.1	4e-68
NODE_1720_length_228_cov_55.612903_g1717_i0	CTheo_4127	2.1e-127	100		lcl|KB317699.1_cds_ELU43534.1_2428 [protein=cytoplasmic protein] [protein_id=ELU43534.1] [location=complement(join(581917..582121,582179..582306,582380..582673,582722..582832,582880..583068,583119..583139))] [gbkey=CDS]	0.0006	93		hypotheticalproteinBN14_06045[RhizoctoniasolaniAG-1IB]_x0001_CEL52598.1hypotheticalproteinRSOLAG1IB_05803[RhizoctoniasolaniAG-1IB]	CCO31993.1	9e-37
NODE_1721_length_228_cov_51.483871_g1718_i0	CTheo_5871	1e-107	96		lcl|KB318184.1_cds_ELU36115.1_9855 [protein=hypothetical protein] [protein_id=ELU36115.1] [location=complement(join(101..421,475..597,706..801,883..1009,1113..1193,1242..1255))] [gbkey=CDS]	3e-15	85		fungalZn(2)-cys(6)binuclearclusterdomainprotein[RhizoctoniasolaniAG-3Rhs1AP]	EUC63204.1	7e-37
NODE_1722_length_228_cov_50.264516_g1719_i0	CTheo_7175	1.2e-116	100		lcl|KB317723.1_cds_ELU39266.1_6701 [protein=hypothetical protein] [protein_id=ELU39266.1] [location=join(46075..46179,46259..46418,46477..46743,46942..47114,47168..47219,47306..47437,47491..47896,48083..48191)] [gbkey=CDS]	0.54	100		hypotheticalproteinRSAG8_04649,partial[RhizoctoniasolaniAG-8WAC10335]	KDN45816.1	8e-23
NODE_1723_length_228_cov_48.677419_g1720_i0	CTheo_4990	3.1e-120	98		lcl|KB317752.1_cds_ELU37368.1_8605 [protein=actin] [protein_id=ELU37368.1] [location=join(100268..100274,100374..100713,100842..100967,101140..101274,101329..101397,101449..102323,102378..102455,102622..102635,102768..103118)] [gbkey=CDS]	0.54	95		hypotheticalprotein[Flavisolibacterginsengisoli]_x0001_SHE66837.1hypotheticalproteinSAMN02745131_00817[FlavisolibacterginsengisoliDSM18119]	WP_072833970.1	0.49
NODE_1724_length_228_cov_47.464516_g1721_i0	CTheo_8493	1.3e-125	100		lcl|KB317696.1_cds_ELU44881.1_1090 [protein=delta 9-fatty acid desaturase protein] [protein_id=ELU44881.1] [location=join(3328589..3328734,3328824..3329167,3329220..3330274)] [gbkey=CDS]	0.035	100		heterokaryonincompatibilityproteinHet-Cprotein[RhizoctoniasolaniAG-3Rhs1AP]	EUC63966.1	7e-08
NODE_1725_length_228_cov_44.658065_g1722_i0	CTheo_6711	2e-99	97		lcl|KB317751.1_cds_ELU37425.1_8555 [protein=transglutaminase-like superfamily domain-containing protein] [protein_id=ELU37425.1] [location=join(67177..67458,67514..67799,67866..67976,68023..68081,68158..68262)] [gbkey=CDS]	9e-09	85		peptide-N4-(N-acetyl-beta-glucosaminyl)asparagineamidase[Rhizoctoniasolani]	CUA70874.1	1e-34
NODE_1726_length_228_cov_34.774194_g1723_i0	CTheo_5954	5e-85	92		lcl|KB317848.1_cds_ELU36330.1_9639 [protein=GMC oxidoreductase domain-containing protein] [protein_id=ELU36330.1] [location=join(516..573,676..832,963..1082,1157..1247,1291..1764,1898..2078,2195..2215,2265..2315,2394..2620,2689..2796)] [gbkey=CDS]	0.54	100		hypotheticalproteinM408DRAFT_326923[SerendipitavermiferaMAFF305830]	KIM32317.1	2.6
NODE_1727_length_228_cov_26.787097_g1724_i0	CTheo_4645	2.1e-127	100		lcl|KB317711.1_cds_ELU40752.1_5195 [protein=cell division control protein 16] [protein_id=ELU40752.1] [location=complement(join(36861..37115,37169..37475,37530..37682,37743..37912,37956..38121,38167..38312,38369..38460,38510..38713,38760..38820,38890..39105,39182..39547))] [gbkey=CDS]	1e-07	90		LOWQUALITYPROTEIN:hypotheticalproteinRSAG8_04736,partial[RhizoctoniasolaniAG-8WAC10335]	KDN45652.1	1e-33
NODE_1728_length_227_cov_164.051948_g1725_i0	CTheo_3331	2e-124	99		lcl|KB317733.1_cds_ELU38344.1_7626 [protein=3-hydroxyacyl-CoA-dehydrogenase] [protein_id=ELU38344.1] [location=complement(join(253830..253955,254037..254123,254174..254202,254256..254411,254689..254782,255073..255295,255352..255377,255428..255514,255771..256565))] [gbkey=CDS]	4e-14	83		putativeoxidoreductaseyxbG[RhizoctoniasolaniAG-1IB]	CCO31661.1	5e-41
NODE_1729_length_227_cov_122.967532_g1726_i0	CTheo_6755	8.4e-127	100		lcl|KB317869.1_cds_ELU36289.1_9681 [protein=elongation factor G 1] [protein_id=ELU36289.1] [location=complement(join(7290..7370,7425..7594,7680..7899,7956..8255,8312..8455,8513..8611,8670..9255,9326..9498,9663..9751,9815..10158,10200..10264))] [gbkey=CDS]	1e-11	79		elongationfactorEF-G[RhizoctoniasolaniAG-1IB]	CCO34395.1	7e-41
NODE_173_length_427_cov_52.197740_g170_i0	CTheo_5564	0	99		lcl|KB317745.1_cds_ELU37719.1_8256 [protein=Ca-transporting ATPase] [protein_id=ELU37719.1] [location=join(37451..37573,37769..38012,38126..38481,38544..38851,38921..39055,39111..39190,39239..39384,39434..39786,39904..39914,40170..40311,40366..40574,40752..41053)] [gbkey=CDS]	0.27	100		FADbindingdomain-containingprotein[RhizoctoniasolaniAG-1IA]	ELU40620.1	3e-55
NODE_1730_length_227_cov_121.954545_g1727_i0	CTheo_2713	8.4e-127	100		lcl|KB317700.1_cds_ELU43314.1_2681 [protein=efflux protein] [protein_id=ELU43314.1] [location=complement(join(285255..285431,285564..285579,285930..286113,286164..286299,286352..286534,286594..286671,286721..286796,286859..286911,286970..287150,287204..287427,287477..287830,287884..287931))] [gbkey=CDS]	1e-07	89		putativeMFS-typetransporterC1683,03cOS=Schizosaccharomycespombe(strain972/ATCC24843)GN=SPBC1683.03cPE=3SV=1[RhizoctoniasolaniAG-1IB]	CEL58277.1	4e-22
NODE_1731_length_227_cov_97.227273_g1728_i0	CTheo_8696	2.4e-102	95		lcl|KB317719.1_cds_ELU39631.1_6339 [protein=putative molybdopterin binding domain-containing protein] [protein_id=ELU39631.1] [location=complement(join(156692..157006,157193..157313,157586..157624,157677..157757,157812..158056))] [gbkey=CDS]	0.14	100		polyprotein[Mycenachlorophos]	GAT52347.1	6e-15
NODE_1732_length_227_cov_69.922078_g1729_i0	CTheo_3674	2.5e-105	96		lcl|KB320239.1_cds_ELU35513.1_10457 [protein=hypothetical protein] [protein_id=ELU35513.1] [location=join(40..62,167..218,268..384)] [gbkey=CDS]	0.54	100		Vacuolarcation/protonexchanger4[Rhizoctoniasolani]	CUA69527.1	4e-27
NODE_1733_length_227_cov_67.974026_g1730_i0	CTheo_7534	8.4e-127	100		lcl|KB317709.1_cds_ELU40995.1_4977 [protein=vitamin B6 biosynthesis protein] [protein_id=ELU40995.1] [location=join(171429..171626,171677..171805,171863..171952,172020..172143,172246..172411,172469..172622,172733..172855)] [gbkey=CDS]	3e-36	84		vitaminB6biosynthesisprotein[RhizoctoniasolaniAG-1IA]	ELU40995.1	6e-42
NODE_1734_length_227_cov_61.987013_g1731_i0	CTheo_6198	8.4e-127	100		lcl|KB317734.1_cds_ELU38322.1_7647 [protein=BTN1 protein] [protein_id=ELU38322.1] [location=join(104057..104395,104448..104783,104841..105118,105241..105391,105447..105656,105698..105948,106070..106217,106344..106397,106452..106988,107043..107267,107333..107359)] [gbkey=CDS]	6e-07	84		batten'SdiseaseCLN3[RhizoctoniasolaniAG-3Rhs1AP]	EUC61323.1	1e-29
NODE_1735_length_227_cov_59.844156_g1732_i0	CTheo_7674	8.4e-127	100		lcl|KB317730.1_cds_ELU38587.1_7380 [protein=tartrate transporter] [protein_id=ELU38587.1] [location=join(259189..259348,259686..259842,259959..260252,260302..260551,260613..260717,260772..260830,260981..261426,261555..261683,262037..262080,262129..262163,262215..262233,262287..262387,262446..262553,262609..262659,262712..262903,262984..263042,263094..263213,263266..263419,263598..263846,263899..2…	0.54	100		ribosomalRNAlargesubunitmethyltransferaseJ,partial[Rhizoctoniasolani123E]	KEP48074.1	9e-25
NODE_1736_length_227_cov_53.000000_g1733_i0	CTheo_2681	8.4e-127	100		lcl|KB317700.1_cds_ELU43238.1_2743 [protein=septin] [protein_id=ELU43238.1] [location=join(458328..458394,458446..458577,458628..458847,458900..459268,459318..459495,459558..459677)] [gbkey=CDS]	4e-23	82		Septinhomologspn3[Schizosaccharomycespombe972h-][Rhizoctoniasolani]	CUA73769.1	2e-40
NODE_1737_length_227_cov_49.805195_g1734_i0	CTheo_7452	3.3e-126	100		lcl|KB317706.1_cds_ELU41374.1_4594 [protein=LIM domain-containing protein] [protein_id=ELU41374.1] [location=join(775627..775976,776024..777050,777107..777508,777646..778356)] [gbkey=CDS]	4e-05	80		LIMdomain-containingprotein[RhizoctoniasolaniAG-1IA]	ELU41374.1	5e-28
NODE_1738_length_227_cov_47.987013_g1735_i0	CTheo_351	8.4e-127	100		lcl|KB317709.1_cds_ELU40979.1_4983 [protein=dynamin GTPase] [protein_id=ELU40979.1] [location=complement(join(195875..196123,196192..196320,196385..196584,196644..198208,198259..198805,198860..199148))] [gbkey=CDS]	2e-06	78		hypotheticalproteinRSOLAG22IIIB_03574[Rhizoctoniasolani]	CUA68536.1	1e-35
NODE_1739_length_227_cov_46.000000_g1736_i0	CTheo_1267	2e-124	99		lcl|KB317698.1_cds_ELU43754.1_2215 [protein=hypothetical protein] [protein_id=ELU43754.1] [location=complement(join(980878..980894,980944..980962,981038..981194,981256..981378,981430..981610,981666..981687))] [gbkey=CDS]	4e-17	82		hypotheticalproteinRSOL_505740[RhizoctoniasolaniAG-3Rhs1AP]_x0001_KEP52791.1hypotheticalproteinV565_040230[Rhizoctoniasolani123E]	EUC66016.1	4e-45
NODE_174_length_424_cov_70.974359_g171_i0	CTheo_365	0	100		lcl|KB317715.1_cds_ELU40104.1_5863 [protein=PEX11 domain-containing protein] [protein_id=ELU40104.1] [location=complement(join(261835..262225,262273..262323,262387..262905,263155..263257,263329..263362,263598..263787,263988..264226,264346..264459))] [gbkey=CDS]	1	100		hypotheticalproteinRSOLAG22IIIB_05425[Rhizoctoniasolani]	CUA74135.1	6e-35
NODE_1740_length_227_cov_44.000000_g1737_i0	CTheo_2902	1.3e-125	100		lcl|KB317796.1_cds_ELU36525.1_9439 [protein=cytochrome P450 domain-containing protein] [protein_id=ELU36525.1] [location=join(20585..20936,21095..21169,21278..21585,21639..22256,22487..22537,22593..22740,22796..22904,22954..23390,23631..23670,23883..24110,24190..24287,24379..24517,24575..24781,24855..24976,25030..25211)] [gbkey=CDS]	0.14	95		D-lactatedehydrogenase[Rhizoctoniasolani123E]	KEP52226.1	6e-39
NODE_1741_length_227_cov_42.720779_g1738_i0	CTheo_1686	5e-45	100		lcl|KB317700.1_cds_ELU43057.1_2911 [protein=fatty acid elongase] [protein_id=ELU43057.1] [location=join(893465..893569,893795..894060,894181..894263,894318..894403,894455..894591,894745..894862,895096..895479,895624..895716,895781..895822,895914..895959,896017..896057,896117..896186,896263..896428,896485..896497)] [gbkey=CDS]	0.54	100		No_hits_found	genbank	999999
NODE_1742_length_227_cov_33.818182_g1739_i0	CTheo_6579	8.4e-127	100		lcl|KB317743.1_cds_ELU37814.1_8154 [protein=hypothetical protein] [protein_id=ELU37814.1] [location=complement(join(72242..72250,72318..72397,72458..72524))] [gbkey=CDS]	0.54	100		hypotheticalproteinBN14_01832[RhizoctoniasolaniAG-1IB]_x0001_CEL58284.1hypotheticalproteinRSOLAG1IB_03030[RhizoctoniasolaniAG-1IB]	CCO27844.1	1e-12
NODE_1743_length_226_cov_174.758170_g1740_i0	CTheo_2357	5.1e-125	100		lcl|KB317696.1_cds_ELU45357.1_619 [protein=hypothetical protein] [protein_id=ELU45357.1] [location=complement(join(1773752..1773931,1774015..1774301,1774388..1774612,1774675..1774851,1774928..1775071,1775114..1775989,1776051..1776163,1776221..1776755,1776827..1776935))] [gbkey=CDS]	3e-21	86		transmembraneprotein,putative[RhizoctoniasolaniAG-3Rhs1AP]	EUC66258.1	6e-21
NODE_1744_length_226_cov_140.581699_g1741_i0	CTheo_6794	1.3e-125	100		lcl|KB317699.1_cds_ELU43586.1_2403 [protein=clathrin heavy chain 1] [protein_id=ELU43586.1] [location=join(517571..517595,517691..517902,517960..518125,518183..518628,518690..519172,519236..519436,519490..519768,519817..520062,520108..520179,520230..520976,521025..521706,521757..522132,522189..522320,522416..522540,522589..522656,522756..523076,523129..523305,523366..523644,523687..523827,523879.…	4e-42	84		putativeclathrinheavychain[RhizoctoniasolaniAG-1IB]	CCO28495.1	2e-46
NODE_1745_length_226_cov_133.542484_g1742_i0	CTheo_5220	2e-124	100		lcl|KB317717.1_cds_ELU39844.1_6125 [protein=hypothetical protein] [protein_id=ELU39844.1] [location=join(305561..305752,305937..306087,306137..306202,306294..306472,306525..306633,306680..306753)] [gbkey=CDS]	2e-13	90		proteinFAM32A[RhizoctoniasolaniAG-1IB]_x0001_CEL53859.1ProteinFAM32AOS=XenopustropicalisGN=fam32aPE=3SV=1[RhizoctoniasolaniAG-1IB]	CCO28276.1	4e-11
NODE_1746_length_226_cov_126.633987_g1743_i0	CTheo_2023	8e-124	99		lcl|KB318339.1_cds_ELU36062.1_9908 [protein=hypothetical protein] [protein_id=ELU36062.1] [location=join(90..372,417..459,531..549,624..856,910..1028,1082..1116)] [gbkey=CDS]	0.14	100		hypotheticalproteinBN14_03867[RhizoctoniasolaniAG-1IB]	CCO29846.1	2e-19
NODE_1747_length_226_cov_123.947712_g1744_i0	CTheo_1533	3.2e-123	99		lcl|KB317730.1_cds_ELU38673.1_7297 [protein=elongation factor 2] [protein_id=ELU38673.1] [location=join(15825..16055,16214..16268,16311..16373,16426..16626,16680..18025,18083..18529,18579..18989,19045..19086)] [gbkey=CDS]	1e-41	85		P-loopcontainingnucleosidetriphosphatehydrolaseprotein[GloeophyllumtrabeumATCC11539]_x0001_EPQ60327.1P-loopcontainingnucleosidetriphosphatehydrolaseprotein[GloeophyllumtrabeumATCC11539]	XP_007860345.1	8e-39
NODE_1748_length_226_cov_112.274510_g1745_i0	CTheo_3698	1.3e-125	100		lcl|KB317705.1_cds_ELU41761.1_4214 [protein=trehalose 6-phosphate phosphatase, glycosyltransferase family 20 protein] [protein_id=ELU41761.1] [location=complement(join(543104..543412,543467..543538,543598..543808,543972..544048,544101..544391,544444..544689,544984..545279,545342..545508,545565..545713,545764..546050,546143..546305,546362..546848,546891..547007,547170..547377,547509..547659,547712…	0.14	100		phytanoyl-CoAdioxygenase[RhizoctoniasolaniAG-1IA]	ELU45087.1	2e-28
NODE_1749_length_226_cov_100.320261_g1746_i0	CTheo_1405	8e-124	99		lcl|KB317702.1_cds_ELU42710.1_3269 [protein=iron/ascorbate oxidoreductase] [protein_id=ELU42710.1] [location=complement(join(232644..232744,232806..232862,232925..233242,233304..233388,233450..233626,233680..233757,233812..233892))] [gbkey=CDS]	0.002	90		iron/ascorbateoxidoreductase[RhizoctoniasolaniAG-1IA]	ELU42710.1	2e-28
NODE_175_length_424_cov_53.752137_g172_i0	CTheo_8017	5.9e-157	100		lcl|KB319984.1_cds_ELU35568.1_10402 [protein=hypothetical protein] [protein_id=ELU35568.1] [location=complement(join(74..118,159..428))] [gbkey=CDS]	2e-20	82		hypotheticalproteinRSOLAG22IIIB_03527[Rhizoctoniasolani]	CUA68490.1	4e-05
NODE_1750_length_226_cov_94.980392_g1747_i0	CTheo_5302	1.3e-125	100		lcl|KB317745.1_cds_ELU37679.1_8289 [protein=cell division control protein 23] [protein_id=ELU37679.1] [location=complement(join(141209..141623,141744..141852,141904..142068,142124..142487,142553..142685,142745..142838,142899..142945,143036..143299,143353..143435))] [gbkey=CDS]	0.0001	89		celldivisioncontrolprotein[RhizoctoniasolaniAG-3Rhs1AP]_x0001_KEP48071.1celldivisioncontrolprotein[Rhizoctoniasolani123E]	EUC66966.1	1e-12
NODE_1751_length_226_cov_93.549020_g1748_i0	CTheo_7484	3.3e-126	100		lcl|KB317807.1_cds_ELU36454.1_9515 [protein=serine carboxypeptidase domain-containing protein] [protein_id=ELU36454.1] [location=complement(join(26650..26673,26715..26806,26867..26991,27071..27135,27214..27334,27413..27488,27592..27938,28135..28185,28396..28476,28584..28663))] [gbkey=CDS]	0.54	100		Transmembraneprotein184homologC30D11,06c[Schizosaccharomycespombe972h-][Rhizoctoniasolani]	CUA69876.1	1e-13
NODE_1752_length_226_cov_70.352941_g1749_i0	CTheo_1175	3.3e-126	100		lcl|KB317696.1_cds_ELU45582.1_397 [protein=endopeptidase] [protein_id=ELU45582.1] [location=join(1156437..1156512,1156580..1156876,1156951..1157275,1157325..1157623,1157674..1157993,1158244..1158287,1158398..1158645,1158830..1159007,1159056..1159130,1159196..1159267,1159319..1159487,1159549..1159671,1159726..1159812,1159868..1160082,1160135..1160279,1160334..1160465)] [gbkey=CDS]	6e-07	84		saccharopepsin[RhizoctoniasolaniAG-1IB]	CEL59842.1	1e-38
NODE_1753_length_226_cov_68.026144_g1750_i0	CTheo_3086	8e-124	99		lcl|KB317719.1_cds_ELU39597.1_6371 [protein=histone deacetylase complex protein] [protein_id=ELU39597.1] [location=join(306984..307479,307528..307713,307773..307829,307881..308041,308096..308334,308388..308649,308702..309304,309651..309802,309876..310138,310229..310458)] [gbkey=CDS]	0.14	95		proteaserh-p3[Rhizoctoniasolani]	ADE09297.1	6e-21
NODE_1754_length_226_cov_64.352941_g1751_i0	CTheo_3931	1.7e-112	99		lcl|KB317771.1_cds_ELU36869.1_9101 [protein=delta-12 fatty acid desaturase protein] [protein_id=ELU36869.1] [location=join(65670..65800,65849..66443,66503..66766,66828..67030,67113..67340,67399..67426)] [gbkey=CDS]	0.14	100		hypotheticalproteinRSAG8_00105,partial[RhizoctoniasolaniAG-8WAC10335]	KDN51560.1	7e-32
NODE_1755_length_226_cov_63.379085_g1752_i0	CTheo_2444	3.3e-126	100		lcl|KB317698.1_cds_ELU44018.1_1961 [protein=hypothetical protein] [protein_id=ELU44018.1] [location=join(283130..283210,283414..283472,283557..283650,283718..283951,283999..284058,284185..284227,284349..284547,284618..284731,284798..284976,285140..285198,285284..285346)] [gbkey=CDS]	0.54	100		hypotheticalproteinRSAG8_06995,partial[RhizoctoniasolaniAG-8WAC10335]	KDN42137.1	7e-34
NODE_1756_length_226_cov_59.352941_g1753_i0	CTheo_178	3.3e-126	100		lcl|KB317696.1_cds_ELU44844.1_1125 [protein=Tom22 domain-containing protein] [protein_id=ELU44844.1] [location=3437893..3438330] [gbkey=CDS]	3e-18	83		hypotheticalproteinBN14_07954[RhizoctoniasolaniAG-1IB]	CCO33868.1	2e-36
NODE_1757_length_226_cov_59.333333_g1754_i0	CTheo_3852	3.3e-126	100		lcl|KB317748.1_cds_ELU37564.1_8428 [protein=NAD dependent epimerase/dehydratase] [protein_id=ELU37564.1] [location=complement(join(156310..156547,156606..156821,156893..157052,157144..157278,157332..157421,157478..157647,157704..157810))] [gbkey=CDS]	0.002	78		Mitochondrialimportreceptorsubunittom22AltName:Full=Mitochondrial22kDaoutermembraneprotein[RhizoctoniasolaniAG-1IB]_x0001_CEL51786.1Mitochondrialimportreceptorsubunittom22OS=Schizosaccharomycespombe(strain972/ATCC24843)GN=tom22PE=3SV=1[RhizoctoniasolaniAG-1IB]	CCO27965.1	4e-28
NODE_1758_length_226_cov_49.307190_g1755_i0	CTheo_27	8e-124	99		lcl|KB317698.1_cds_ELU43915.1_2053 [protein=hypothetical protein] [protein_id=ELU43915.1] [location=complement(join(563673..563758,563818..565147,565240..565410,565560..565604))] [gbkey=CDS]	1e-11	92		hypotheticalproteinAG1IA_02053[RhizoctoniasolaniAG-1IA]	ELU43915.1	1e-18
NODE_1759_length_226_cov_43.261438_g1756_i0	CTheo_5726	1.3e-125	100		lcl|KB317756.1_cds_ELU37254.1_8719 [protein=hypothetical protein] [protein_id=ELU37254.1] [location=complement(join(12443..12523,12590..12599,12825..12906,13023..13269,13437..13895,13959..14116,14172..14397,14475..14752,14808..15146,15452..15599))] [gbkey=CDS]	0.54	100		F-typeH+-transportingATPasesubunitB[Rhizoctoniasolani123E]	KEP51106.1	9e-30
NODE_176_length_423_cov_113.371429_g173_i0	CTheo_1292	0	100		lcl|KB317698.1_cds_ELU43791.1_2185 [protein=Snf7 domain-containing protein] [protein_id=ELU43791.1] [location=join(889526..889783,889838..889906,889965..890371,890605..890645,890710..891242,891488..891676,891787..891970,892038..892076,892129..892214,892277..892368,892426..892561)] [gbkey=CDS]	9e-29	81		CoatomersubunitdeltaAltName:Full=Archain[RhizoctoniasolaniAG-1IB]	CCO30903.1	7e-38
NODE_1760_length_226_cov_43.254902_g1757_i0	CTheo_4021	1.3e-125	100		lcl|KB317747.1_cds_ELU37615.1_8355 [protein=hypothetical protein] [protein_id=ELU37615.1] [location=complement(join(37566..38230,38309..38620,38676..38827,38881..39516,39562..39867,39926..40287))] [gbkey=CDS]	2.1	100		translocationproteinsec72[RhizoctoniasolaniAG-3Rhs1AP]_x0001_KEP51398.1translocationproteinsec72[Rhizoctoniasolani123E]	EUC59137.1	2e-44
NODE_1761_length_226_cov_40.222222_g1758_i0	CTheo_3	3.3e-126	100		lcl|KB317698.1_cds_ELU43937.1_2028 [protein=protein kinase activator Mob2] [protein_id=ELU43937.1] [location=complement(join(486303..486589,486647..486774,486947..487242))] [gbkey=CDS]	4e-17	81		Maintenanceofploidyproteinmob2OS=Schizosaccharomycespombe(strain972/ATCC24843)GN=mob2PE=1SV=1[RhizoctoniasolaniAG-1IB]	CEL52009.1	2e-45
NODE_1762_length_226_cov_39.248366_g1759_i0	CTheo_2303	3.3e-126	100		lcl|KB317700.1_cds_ELU43134.1_2855 [protein=cytoplasmic protein] [protein_id=ELU43134.1] [location=complement(join(754934..755363,755411..755695,755767..755888,755972..756153,756215..756599,756673..756855,756906..757417,757461..757647,757700..757909,757964..758296,758347..758530,758601..758957,759102..759201,759283..759423,759479..759729,759807..759859))] [gbkey=CDS]	2e-09	81		Vigilin1[Rhizoctoniasolani]	CUA73887.1	0.2
NODE_1763_length_226_cov_31.202614_g1760_i0	CTheo_6639	3.3e-126	100		lcl|KB317720.1_cds_ELU39529.1_6435 [protein=2-nitropropane dioxygenase] [protein_id=ELU39529.1] [location=join(231039..231134,231184..231246,231293..231388,231455..231595,231718..231765,231817..231879,231931..232116,232170..232184,232235..232305,232357..232414,232466..232509,232563..232694,232856..232956,233083..233621,233845..234316,234382..235333,235388..235532)] [gbkey=CDS]	1e-14	84		PutativemonooxygenaseRv1533[MycobacteriumtuberculosisH37Rv][Rhizoctoniasolani]	CUA77701.1	1e-41
NODE_1764_length_226_cov_31.189542_g1761_i0	CTheo_2470	5e-91	92		lcl|KB317772.1_cds_ELU36859.1_9112 [protein=pre-mRNA splicing factor ATP-dependent RNA helicase prp16] [protein_id=ELU36859.1] [location=join(27554..27730,27790..28225,28282..28419,28487..28857,28907..28990,29122..29674,29723..30010,30060..30191,30243..30304,30357..30567,30622..30777,30830..30977,31030..31192,31246..31406,31462..31563,31614..31757,31814..31891,31948..32000,32043..32132,32192..323…	0.14	95		P-loopnucleosidetriphosphatehydrolase[RhizoctoniasolaniAG-3Rhs1AP]_x0001_KEP54714.1P-loopnucleosidetriphosphatehydrolase[Rhizoctoniasolani123E]	EUC67293.1	2e-30
NODE_1765_length_225_cov_117.493421_g1762_i0	CTheo_4377	1.3e-125	100		lcl|KB317717.1_cds_ELU39907.1_6067 [protein=carnitine acetyl transferase] [protein_id=ELU39907.1] [location=complement(join(125484..126006,126058..126167,126221..126324,126379..126496,126558..126692,126751..126783,126837..127111,127165..127306,127360..127587,127641..127821,127877..128247))] [gbkey=CDS]	0.0001	86		carnitineO-acetyltransferase[RhizoctoniasolaniAG-1IB]	CEL53920.1	5e-41
NODE_1766_length_225_cov_109.164474_g1763_i0	CTheo_3881	5.1e-125	100		lcl|KB317738.1_cds_ELU38040.1_7931 [protein=hypothetical protein] [protein_id=ELU38040.1] [location=join(115909..116179,116223..116330,116660..116772,116984..117113,117164..117234,117371..117487,117604..117737,118002..118062,118161..118284,118360..118518,118714..118880)] [gbkey=CDS]	0.14	100		Superoxide-generatingNADPHoxidaseheavychainsubunitAOS=DictyosteliumdiscoideumGN=noxAPE=2SV=1[RhizoctoniasolaniAG-1IB]	CEL53211.1	1e-44
NODE_1767_length_225_cov_100.223684_g1764_i0	CTheo_5463	4.2e-110	100		lcl|KB317699.1_cds_ELU43386.1_2565 [protein=myosin tail domain-containing protein] [protein_id=ELU43386.1] [location=join(967270..967801,967867..968198,968277..968385,968451..968739,968800..968949,969001..969070,969416..969502)] [gbkey=CDS]	0.14	100		hypotheticalproteinRSOLAG1IB_08831[RhizoctoniasolaniAG-1IB]	CEL58785.1	0.23
NODE_1768_length_225_cov_96.750000_g1765_i0	CTheo_6350	8e-124	100		lcl|KB317760.1_cds_ELU37124.1_8835 [protein=laccase precursor] [protein_id=ELU37124.1] [location=complement(join(34652..34705,34763..34809,34946..35077,35308..35534,35606..35709,35877..35890,35945..36029,36094..36200,36257..36427,36485..37337,37385..37528,37579..37618,37678..37903,37977..38187))] [gbkey=CDS]	2.1	100		hypotheticalproteinM407DRAFT_22668[TulasnellacalosporaMUT4182]	KIO28189.1	2
NODE_1769_length_225_cov_83.230263_g1766_i0	CTheo_1391	1.3e-125	100		lcl|KB317735.1_cds_ELU38206.1_7760 [protein=PX domain-containing protein] [protein_id=ELU38206.1] [location=complement(join(227251..227431,227625..227775,227835..228080,228216..228282,228342..228467))] [gbkey=CDS]	4e-14	90		PX-domain-containingprotein[ExidiaglandulosaHHB12029]	KZV83708.1	5e-46
NODE_177_length_423_cov_112.968571_g174_i0	CTheo_196	1.9e-141	99		lcl|KB317696.1_cds_ELU45435.1_534 [protein=ubiquitin-activating enzyme E1 1] [protein_id=ELU45435.1] [location=complement(join(1544014..1544355,1544409..1544570,1544643..1544795,1544836..1544967,1545117..1545302,1545360..1545434,1545494..1545665,1545817..1546000,1546189..1546923,1546977..1547247,1547502..1547732,1547778..1547879,1547934..1548007,1548078..1548088,1548143..1548201))] [gbkey=CDS]	1e-46	84		Citrate/oxoglutaratecarrierprotein[Rhizoctoniasolani]	CUA77571.1	4e-61
NODE_1770_length_225_cov_73.921053_g1767_i0	CTheo_453	3.2e-123	99		lcl|KB317711.1_cds_ELU40737.1_5246 [protein=hypothetical protein] [protein_id=ELU40737.1] [location=join(199857..199893,200024..200261,200317..200386,200439..200542,200654..200678)] [gbkey=CDS]	0.002	95		hypotheticalproteinRSOLAG22IIIB_08882[Rhizoctoniasolani]	CUA70038.1	2e-18
NODE_1771_length_225_cov_68.888158_g1768_i0	CTheo_8086	1.3e-125	100		lcl|KB317698.1_cds_ELU43782.1_2200 [protein=glycosyltransferase family 1 protein] [protein_id=ELU43782.1] [location=complement(join(940896..941479,941557..941739,941876..942034,942090..942217,942272..942521,942602..942642,942685..943132,943215..943375,943548..943557,943639..944052,944113..944325,944378..944560,944611..944703,944918..945162,945213..945298,945361..945597,945659..945787,945843..9461…	2.1	100		Monocarboxylatetransporter3[Rhizoctoniasolani]	CUA69952.1	1e-16
NODE_1772_length_225_cov_68.848684_g1769_i0	CTheo_296	1.3e-125	100		lcl|KB317696.1_cds_ELU45571.1_449 [protein=3A domain-containing protein] [protein_id=ELU45571.1] [location=join(1313907..1313948,1313999..1314574)] [gbkey=CDS]	2e-10	86		3Adomain-containingprotein[RhizoctoniasolaniAG-1IA]	ELU45571.1	7e-22
NODE_1773_length_225_cov_46.592105_g1770_i0	CTheo_2158	1.3e-125	100		lcl|KB317745.1_cds_ELU37701.1_8273 [protein=hypothetical protein] [protein_id=ELU37701.1] [location=complement(join(100988..101203,101304..101559,101661..101809,101871..101977,102168..102372,102438..102504,102708..102878,102926..103115,103162..103276))] [gbkey=CDS]	0.54	100		hypotheticalproteinBN14_00217[RhizoctoniasolaniAG-1IB]	CCO26199.1	3e-05
NODE_1774_length_225_cov_25.328947_g1771_i0	CTheo_2869	2.8e-114	100		lcl|KB317698.1_cds_ELU44029.1_1945 [protein=hypothetical protein] [protein_id=ELU44029.1] [location=join(234486..234681,234736..235136,235234..235283,235525..235660,235711..236538)] [gbkey=CDS]	9e-06	96		hypotheticalproteinRSOLAG22IIIB_01817[Rhizoctoniasolani]	CUA75169.1	2e-09
NODE_1775_length_225_cov_20.263158_g1772_i0	CTheo_8002	1.3e-125	100		lcl|KB317707.1_cds_ELU41335.1_4633 [protein=tubulin beta chain] [protein_id=ELU41335.1] [location=complement(join(109721..109912,109972..110051,110106..110153,110208..110350,110420..110532,110597..110924,110965..111266,111324..111451,111492..111681,111736..112083,112179..112367,112641..112722,112958..113020,113286..113847,113901..114359,114416..114562,114614..114675,114731..114801,114855..114887)…	3e-24	81		hypotheticalproteinJAAARDRAFT_34738[JaapiaargillaceaMUCL33604]	KDQ57923.1	2e-41
NODE_1776_length_225_cov_16.197368_g1773_i0	CTheo_4473	3e-120	99		lcl|KB318042.1_cds_ELU36170.1_9800 [protein=60S ribosomal protein L5] [protein_id=ELU36170.1] [location=complement(join(224..425,655..906,975..1335,1394..1554,1601..1643,1688..1781))] [gbkey=CDS]	4e-42	84		60SribosomalproteinL5,partial[RhizoctoniasolaniAG-3Rhs1AP]_x0001_KEP55466.160SribosomalproteinL5[Rhizoctoniasolani123E]	EUC66279.1	8e-33
NODE_1777_length_224_cov_188.529801_g1774_i0	CTheo_3512	5.1e-125	100		lcl|KB317696.1_cds_ELU44677.1_1308 [protein=OB-fold nucleic acid binding domain-containing protein] [protein_id=ELU44677.1] [location=complement(join(3927112..3927141,3927193..3927238,3927300..3927447,3927500..3927569,3927622..3927697,3927751..3927828,3927879..3928018,3928079..3928189,3928243..3928358,3928438..3928540))] [gbkey=CDS]	4e-08	82		ReplicationfactorAprotein2AltName:Full=Single-strandedDNA-bindingproteinP30subunit[RhizoctoniasolaniAG-1IB]	CCO26079.1	3e-36
NODE_1778_length_224_cov_119.271523_g1775_i0	CTheo_2474	5.1e-125	100		lcl|KB317696.1_cds_ELU44465.1_1494 [protein=MAP kinase kinase kinase SskB, putative] [protein_id=ELU44465.1] [location=complement(join(4446035..4446807,4446858..4448578,4448630..4448851,4448901..4450579))] [gbkey=CDS]	1e-20	81		MAPkinasekinasekinase[RhizoctoniasolaniAG-3Rhs1AP]_x0001_KEP54722.1MAPkinasekinasekinase[Rhizoctoniasolani123E]	EUC67285.1	2e-15
NODE_1779_length_224_cov_118.271523_g1776_i0	CTheo_903	5.1e-125	100		lcl|KB317696.1_cds_ELU45010.1_965 [protein=methionine adenosyltransferase] [protein_id=ELU45010.1] [location=complement(join(2958047..2958153,2958208..2958318,2958373..2959216,2959272..2959303,2959371..2959455))] [gbkey=CDS]	5e-32	82		hypotheticalproteinRSAG8_02320,partial[RhizoctoniasolaniAG-8WAC10335]	KDN48967.1	3e-40
NODE_178_length_423_cov_100.565714_g175_i0	CTheo_4478	4.7e-139	99		lcl|KB317696.1_cds_ELU45379.1_591 [protein=aconitase] [protein_id=ELU45379.1] [location=complement(join(1701127..1701148,1701307..1701502,1701563..1701770,1701849..1702061))] [gbkey=CDS]	1e-24	85		Vacuolar-sortingproteinSNF7OS=Cryptococcusneoformansvar,neoformansserotypeD(strainJEC21/ATCCMYA-565)GN=SNF7PE=3SV=1[RhizoctoniasolaniAG-1IB]	CEL54571.1	2e-57
NODE_1780_length_224_cov_111.152318_g1777_i0	CTheo_617	2e-124	100		lcl|KB317736.1_cds_ELU38165.1_7830 [protein=thioredoxin reductase] [protein_id=ELU38165.1] [location=complement(join(213752..214102,214172..214258,214330..214378,214434..214792,214843..214923,214975..215292))] [gbkey=CDS]	4e-11	90		thioredoxinreductase(NADPH)[Rhizoctoniasolani]	CUA68817.1	5e-36
NODE_1781_length_224_cov_101.649007_g1778_i0	CTheo_7695	1.2e-122	100		lcl|KB317733.1_cds_ELU38349.1_7617 [protein=eukaryotic translation initiation factor 5B] [protein_id=ELU38349.1] [location=join(219138..219193,219244..219388,219446..219709,219791..219916,219980..220311,220357..220952,221004..221401,221455..221694,221798..221878,221936..222412,222467..222893,222949..223250,223342..223446,223494..223544)] [gbkey=CDS]	0.13	100		hypotheticalproteinRSOLAG1IB_09791[RhizoctoniasolaniAG-1IB]	CEL61149.1	6e-11
NODE_1782_length_224_cov_91.788079_g1779_i0	CTheo_1422	5.1e-125	100		lcl|KB317696.1_cds_ELU44520.1_1443 [protein=sulfide-quinone oxidoreductase] [protein_id=ELU44520.1] [location=complement(join(4286204..4286250,4286464..4286799,4286844..4286953,4287004..4287098,4287151..4288515,4288569..4288784,4288839..4288916,4288976..4289377,4289465..4290092,4290171..4290282,4290330..4290688,4290744..4290985,4291090..4291190,4291267..4291326,4291495..4291810,4291852..4291985,4…	0.13	100		Monothiolglutaredoxin-S6OS=Oryzasativasubsp,japonicaGN=GRXS6PE=2SV=1[RhizoctoniasolaniAG-1IB]	CEL60723.1	1e-34
NODE_1783_length_224_cov_76.463576_g1780_i0	CTheo_4368	9e-96	92		lcl|KB317705.1_cds_ELU41944.1_4027 [protein=MFS_1 domain-containing protein] [protein_id=ELU41944.1] [location=join(47764..47969,48054..48369,48426..48448,48499..48611,48664..48778,48844..48935,48990..49217,49275..49294,49475..49565,49749..50149,50347..50450,50595..50659,50708..50818,50869..51210,51346..51370,51540..51631,51723..51807,51862..51919,52063..52131)] [gbkey=CDS]	6e-07	96		MFSgeneralsubstratetransporter[Rhizoctoniasolani123E]	KEP54263.1	5e-35
NODE_1784_length_224_cov_72.198675_g1781_i0	CTheo_1154	1.2e-122	99		lcl|KB317852.1_cds_ELU36322.1_9648 [protein=hypothetical protein] [protein_id=ELU36322.1] [location=complement(join(9758..9804,9854..10034,10125..10363,10431..10568,10631..10715,10789..10963,11013..11312,11417..11524,11706..11943,12065..12112,12254..12320))] [gbkey=CDS]	0.009	100		30SribosomalproteinS3[Ardenticatenamaritima]_x0001_GAP61905.1smallsubunitribosomalproteinS3[Ardenticatenamaritima]_x0001_KPL90032.130SribosomalproteinS3[Ardenticatenamaritima]	WP_054491838.1	0.038
NODE_1785_length_224_cov_67.304636_g1782_i0	CTheo_3925	3.1e-123	100		lcl|KB317706.1_cds_ELU41475.1_4495 [protein=nucleoporin-interacting protein NIC96] [protein_id=ELU41475.1] [location=complement(join(508410..508532,508582..508776,508828..509208,509257..509513,509563..509686,509757..510060,510112..510275,510324..510686,510737..510886,510972..511296,511360..511525,511614..511798,511890..512091,512192..512723,513029..513312,513367..513450,513511..513830,513881..514…	0.53	100		tol-palsystemproteinYbgF[Halioglobussp.HI00S01]_x0001_KZX50304.1tol-palsystemproteinYbgF[Halioglobussp.HI00S01]	WP_066059773.1	3.3
NODE_1786_length_224_cov_61.794702_g1783_i0	CTheo_8334	5.1e-125	100		lcl|KB317697.1_cds_ELU44128.1_1843 [protein=hypothetical protein] [protein_id=ELU44128.1] [location=complement(join(943759..943884,944031..944243))] [gbkey=CDS]	0.034	100		hypotheticalproteinRSOL_225180,partial[RhizoctoniasolaniAG-3Rhs1AP]	EUC57557.1	1e-24
NODE_1787_length_224_cov_59.125828_g1784_i0	CTheo_333	7.4e-118	100		lcl|KB317879.1_cds_ELU36277.1_9693 [protein=GMC oxidoreductase domain-containing protein] [protein_id=ELU36277.1] [location=join(45..315,378..550,637..819,873..1150,1225..1342,1420..1670,1714..1816)] [gbkey=CDS]	2.1	100		hypotheticalproteinRSOLAG1IB_05479[RhizoctoniasolaniAG-1IB]	CEL63718.1	1e-34
NODE_1788_length_224_cov_56.019868_g1785_i0	CTheo_6589	5.1e-125	100		lcl|KB317696.1_cds_ELU44818.1_1166 [protein=GPI-anchor transamidase] [protein_id=ELU44818.1] [location=join(3546308..3546423,3546474..3546576,3546633..3546727,3546779..3546863,3546918..3547329,3547435..3547720,3547784..3547855,3547910..3548291,3548347..3548740,3549288..3549316,3549378..3549753,3549803..3549894,3550029..3550178)] [gbkey=CDS]	0.53	100		LineargramicidinsynthasesubunitDOS=BrevibacillusparabrevisGN=lgrDPE=1SV=1[RhizoctoniasolaniAG-1IB]	CEL54494.1	3e-12
NODE_1789_length_224_cov_54.761589_g1786_i0	CTheo_7004	5.1e-125	100		lcl|KB317713.1_cds_ELU40347.1_5617 [protein=alpha,alpha-trehalose-phosphate synthase TPS1 subunit] [protein_id=ELU40347.1] [location=complement(join(366452..366668,366774..366831,366896..366961,367026..367350,367403..367483,367544..367973,368057..368214,368261..368749,368809..368969,369016..369275,369323..369927))] [gbkey=CDS]	0.53	100		hypotheticalproteinRSAG8_10789,partial[RhizoctoniasolaniAG-8WAC10335]	KDN36542.1	4e-32
NODE_179_length_423_cov_69.320000_g176_i0	CTheo_3341	0	99		lcl|KB317744.1_cds_ELU37731.1_8237 [protein=alpha tubulin] [protein_id=ELU37731.1] [location=complement(join(159027..159033,159075..159339,159396..159550,159602..159774,159834..160144,160186..160404,160484..160541))] [gbkey=CDS]	2e-79	84		hypotheticalproteinRSAG8_09672,partial[RhizoctoniasolaniAG-8WAC10335]	KDN38169.1	2e-79
NODE_1790_length_224_cov_44.735099_g1787_i0	CTheo_6220	5.1e-125	100		lcl|KB317717.1_cds_ELU39815.1_6155 [protein=hypothetical protein] [protein_id=ELU39815.1] [location=join(382336..382359,382407..384089,384148..384943,385019..385526,385762..385941,386061..386101,386145..386308,386367..386507,386561..386957,387001..387153,387423..387487,387529..387578,387726..387759,387895..388010,388159..388235,388382..388441,388498..388570,388621..388670,388760..388926)] [gbkey=…	0.034	92		MediatorofRNApolymeraseIItranscriptionsubunit13-like[Rhizoctoniasolani]	CUA77187.1	2e-14
NODE_1791_length_224_cov_41.814570_g1788_i0	CTheo_4998	1.2e-122	99		lcl|KB317701.1_cds_ELU42822.1_3146 [protein=ubiquitin-conjugating enzyme E2 2] [protein_id=ELU42822.1] [location=complement(join(796317..796455,796507..796581,796649..796793,796850..796976,797031..797033))] [gbkey=CDS]	4e-08	80		hypotheticalproteinPHSY_004627[PseudozymahubeiensisSY62]_x0001_GAC97043.1hypotheticalproteinPHSY_004627[PseudozymahubeiensisSY62]	XP_012190630.1	7e-47
NODE_1792_length_223_cov_128.000000_g1789_i0	CTheo_3114	2e-124	100		lcl|KB317704.1_cds_ELU42070.1_3893 [protein=APC/C activator protein CDC20 (Cell division control protein 20)] [protein_id=ELU42070.1] [location=complement(join(526738..527040,527104..527600,527660..529058,529134..529265))] [gbkey=CDS]	1e-26	83		Fizzy-relatedproteinhomolog[Rhizoctoniasolani]	CUA71652.1	8e-40
NODE_1793_length_223_cov_127.140000_g1790_i0	CTheo_4632	2e-124	100		lcl|KB317807.1_cds_ELU36460.1_9510 [protein=pyrolysin] [protein_id=ELU36460.1] [location=join(3267..3374,3436..3642,3706..4018,4062..4452,4499..4764,4822..4901,4956..5535,5594..6375,6757..8379)] [gbkey=CDS]	2.1	100		DnaJ-relatedproteinspj1[Schizosaccharomycespombe972h-][Rhizoctoniasolani]	CUA73400.1	8e-37
NODE_1794_length_223_cov_123.060000_g1791_i0	CTheo_2308	1.2e-122	100		lcl|KB317724.1_cds_ELU39184.1_6785 [protein=potassium ion transporter (Trk1), putative] [protein_id=ELU39184.1] [location=join(62057..62269,62528..62583,62665..63699,63770..63828,64092..64529,64726..65090,65145..65257,65473..65586,65642..65941,66071..66090,66143..66405,66465..66607,66738..67068)] [gbkey=CDS]	2.1	100		hypotheticalproteinRSAG8_06069,partial[RhizoctoniasolaniAG-8WAC10335]	KDN43480.1	1e-27
NODE_1795_length_223_cov_117.566667_g1792_i0	CTheo_3535	3.9e-104	94		lcl|KB317697.1_cds_ELU44324.1_1642 [protein=aminopeptidase] [protein_id=ELU44324.1] [location=complement(join(224370..224460,224555..224583,224663..224724,224782..224926,224983..225003,225064..225142,225200..225302,225363..225545,225596..226508))] [gbkey=CDS]	0.13	100		dolichol-phosphatemannosyltransferase[RhizoctoniasolaniAG-3Rhs1AP]_x0001_KEP50797.1dolichol-phosphatemannosyltransferase[Rhizoctoniasolani123E]	EUC65604.1	2e-40
NODE_1796_length_223_cov_108.693333_g1793_i0	CTheo_2552	7.9e-124	100		lcl|KB317697.1_cds_ELU44185.1_1795 [protein=Rab4] [protein_id=ELU44185.1] [location=complement(join(736994..737861,737912..738120,738185..738313,738392..738634))] [gbkey=CDS]	0.009	92		hypotheticalproteinRSAG8_07925,partial[RhizoctoniasolaniAG-8WAC10335]	KDN40750.1	2e-36
NODE_1797_length_223_cov_96.493333_g1794_i0	CTheo_6240	2e-124	100		lcl|KB317717.1_cds_ELU39936.1_6038 [protein=hypothetical protein] [protein_id=ELU39936.1] [location=join(33481..33588,33679..34261,34315..34439,34500..35199,35313..37309,37366..37494,37549..37887)] [gbkey=CDS]	0.13	95		hypotheticalproteinV565_084380[Rhizoctoniasolani123E]	KEP50214.1	1e-09
NODE_1798_length_223_cov_64.646667_g1795_i0	CTheo_909	4.4e-113	97		lcl|KB317702.1_cds_ELU42629.1_3348 [protein=phosphatidate cytidylyltransferase] [protein_id=ELU42629.1] [location=join(457534..457655,457716..458233,458347..458579,458639..458717,458804..458871,459002..459190,459266..459424,459484..459670,459736..459884)] [gbkey=CDS]	0.53	100		hypotheticalproteinRSOLAG1IB_00139[RhizoctoniasolaniAG-1IB]	CEL51604.1	1e-06
NODE_1799_length_223_cov_61.546667_g1796_i0	CTheo_8208	2e-124	100		lcl|KB317706.1_cds_ELU41637.1_4334 [protein=tuberin] [protein_id=ELU41637.1] [location=complement(join(9264..10250,10310..12969,13078..13289,13369..13561,13616..15238,15305..15539))] [gbkey=CDS]	0.0006	96		Tuberoussclerosis2proteinhomologOS=Schizosaccharomycespombe(strain972/ATCC24843)GN=tsc2PE=1SV=1[RhizoctoniasolaniAG-1IB]	CEL58596.1	1e-33
NODE_18_length_832_cov_847.200264_g17_i0	CTheo_6522	0	97		lcl|KB317763.1_cds_ELU37049.1_8923 [protein=hypothetical protein] [protein_id=ELU37049.1] [location=join(41689..41935,41986..42345,42411..43428,43487..43514)] [gbkey=CDS]	0.13	100		hypotheticalproteinRSOL_474810[RhizoctoniasolaniAG-3Rhs1AP]	EUC66363.1	4e-60
NODE_180_length_422_cov_152.681948_g177_i0	CTheo_6934	0	98		lcl|KB317697.1_cds_ELU44105.1_1865 [protein=hypothetical protein] [protein_id=ELU44105.1] [location=join(1022153..1022215,1022276..1022458,1022534..1022725,1022786..1022916,1022967..1023039,1023097..1023304,1023363..1024291,1024532..1024897)] [gbkey=CDS]	1	100		3-isopropylmalatedehydratase[RhizoctoniasolaniAG-1IB]	CEL63824.1	1e-79
NODE_1800_length_223_cov_60.620000_g1797_i0	CTheo_316	2e-124	100		lcl|KB317696.1_cds_ELU45500.1_471 [protein=membrane protein] [protein_id=ELU45500.1] [location=complement(join(1365485..1365498,1365545..1366235,1366295..1366488,1366552..1367382,1367435..1367476,1367529..1367615,1367663..1368169,1368220..1368481))] [gbkey=CDS]	1e-17	84		membraneprotein[RhizoctoniasolaniAG-1IA]	ELU45500.1	1e-39
NODE_1801_length_223_cov_46.800000_g1798_i0	CTheo_6748	4.9e-122	100		lcl|KB318780.1_cds_ELU35913.1_10057 [protein=oligonucleotide/oligosaccharide-binding (OB)-fold domain-containing protein] [protein_id=ELU35913.1] [location=join(273..419,465..589,638..806)] [gbkey=CDS]	2e-06	84		pre-mRNA-splicingfactorATP-dependentRNAhelicaseDHX15/PRP43[RhizoctoniasolaniAG-1IB]	CCO30307.1	4e-34
NODE_1802_length_223_cov_43.040000_g1799_i0	CTheo_5726	2e-124	100		lcl|KB317699.1_cds_ELU43401.1_2580 [protein=TPR_2 domain-containing protein] [protein_id=ELU43401.1] [location=complement(join(1002919..1002993,1003046..1003318))] [gbkey=CDS]	0.13	100		TPR_2domain-containingprotein[RhizoctoniasolaniAG-1IA]	ELU43401.1	1e-37
NODE_1803_length_223_cov_41.053333_g1800_i0	CTheo_1880	2e-124	100		lcl|KB317705.1_cds_ELU41698.1_4274 [protein=ribosomal protein large subunit 13] [protein_id=ELU41698.1] [location=complement(join(719287..719319,719378..719554,719614..720030))] [gbkey=CDS]	7e-25	81		glutamyl-tRNAsynthetase[Rhizoctoniasolani]	CUA75032.1	3e-83
NODE_1804_length_223_cov_28.746667_g1801_i0	CTheo_5274	4.2e-110	100		lcl|KB317706.1_cds_ELU41483.1_4484 [protein=hypothetical protein] [protein_id=ELU41483.1] [location=join(478039..479076,479465..479676,479740..480055)] [gbkey=CDS]	0.53	100		60SribosomalproteinL13[RhizoctoniasolaniAG-1IB]	CCO26893.1	1e-30
NODE_1805_length_223_cov_24.626667_g1802_i0	CTheo_1928	4.9e-122	99		lcl|KB317744.1_cds_ELU37769.1_8204 [protein=RNA polymerase II-associated protein] [protein_id=ELU37769.1] [location=complement(join(64715..64781,64878..64907,64974..65537,65598..65694,65736..65943,66013..66569,66624..67371,67429..67812,67862..67962,68009..68158,68201..68299,68361..68589))] [gbkey=CDS]	2e-10	86		hypotheticalproteinRSOLAG22IIIB_07328[Rhizoctoniasolani]	CUA67287.1	1e-37
NODE_1806_length_222_cov_131.107383_g1803_i0	CTheo_2919	9.8e-105	95		lcl|KB317706.1_cds_ELU41560.1_4410 [protein=mpv17/PMP22 family domain-containing protein] [protein_id=ELU41560.1] [location=complement(join(287014..287106,287160..287201,287260..287319,287383..287465,287518..287799,287859..287952))] [gbkey=CDS]	1e-10	80		Tetratricopeptiderepeatprotein1[RhizoctoniasolaniAG-1IB]	CCO30610.1	3e-28
NODE_1807_length_222_cov_123.852349_g1804_i0	CTheo_558	4.2e-110	100		lcl|KB317702.1_cds_ELU42459.1_3479 [protein=nuclear prelamin A recognition factor-like protein] [protein_id=ELU42459.1] [location=join(843986..844111,844164..844241,844372..844792,844841..845865)] [gbkey=CDS]	6e-07	82		integralmembraneprotein,Mpv17/PMP23familyprotein[Rhizoctoniasolani123E]	KEP51935.1	3e-40
NODE_1808_length_222_cov_122.637584_g1805_i0	CTheo_3421	7.9e-124	100		lcl|KB317715.1_cds_ELU40200.1_5777 [protein=FACT complex subunit SPT16] [protein_id=ELU40200.1] [location=join(34269..34331,34380..34490,34548..34632,34689..34813,34871..35092,35136..35492,35578..35855,35973..36057,36129..36479,36525..36695,36754..37086,37334..37507,37563..37883,37936..38277,38345..38473)] [gbkey=CDS]	0.13	100		nuclearprelaminArecognitionfactor-likeprotein[RhizoctoniasolaniAG-1IA]	ELU42459.1	7e-23
NODE_1809_length_222_cov_108.100671_g1806_i0	CTheo_7015	7.9e-124	100		lcl|KB317734.1_cds_ELU38323.1_7648 [protein=hypothetical protein] [protein_id=ELU38323.1] [location=join(110149..110374,110432..110639,110991..111318,111371..111451,111512..111565,111625..111994,112063..112223,112316..112520,112666..112730)] [gbkey=CDS]	0.13	100		No_hits_found	genbank	999999
NODE_181_length_422_cov_143.166189_g178_i0	CTheo_6789	0	100		lcl|KB317718.1_cds_ELU39785.1_6193 [protein=glycoside hydrolase family 18 and carbohydrate-binding module family 5 protein] [protein_id=ELU39785.1] [location=complement(join(76075..76243,76403..76472,76519..76945,76990..77276,77328..77436,77498..77530,77585..77668,77764..77854,77915..78084,78160..78225,78312..78375,78426..78471,78560..78727,78793..79002,79133..79358,79412..79568,79785..79842,8023…	0.26	100		LOWQUALITYPROTEIN:hypotheticalproteinRSAG8_03076,partial[RhizoctoniasolaniAG-8WAC10335]	KDN48060.1	2e-91
NODE_1810_length_222_cov_107.456376_g1807_i0	CTheo_694	1.9e-121	99		lcl|KB317726.1_cds_ELU38974.1_6993 [protein=ribosome biogenesis protein Ria1, putative] [protein_id=ELU38974.1] [location=join(175050..175343,175391..175475,175532..175573,175625..175832,175890..175964,176099..176184,176350..176640,176691..176830,176889..177430,177548..178409,178461..178503,178558..178761,178886..179303,179357..179553,179611..179739,179808..180322)] [gbkey=CDS]	1e-20	84		DNAmismatchrepairproteinMutS[CarboxydothermushydrogenoformansZ-2901][Rhizoctoniasolani]	CUA73015.1	0.004
NODE_1811_length_222_cov_102.718121_g1808_i0	CTheo_6934	1.1e-113	98		lcl|KB317700.1_cds_ELU43058.1_2912 [protein=vacuolar protein sorting-associated protein vps13] [protein_id=ELU43058.1] [location=complement(join(903444..904328,904383..904586,904627..905078,905128..905519,905575..906197,906251..907501,907561..907773,907832..907951,907993..908109,908159..908257,908311..908415,908468..908586,908639..908747,908795..909033,909085..909138,909204..909270))] [gbkey=CDS]	0.53	95		P-loopnucleosidetriphosphatehydrolase[Rhizoctoniasolani123E]	KEP54030.1	1e-34
NODE_1812_length_222_cov_96.073826_g1809_i0	CTheo_433	7.9e-124	100		lcl|KB317723.1_cds_ELU39266.1_6701 [protein=hypothetical protein] [protein_id=ELU39266.1] [location=join(46075..46179,46259..46418,46477..46743,46942..47114,47168..47219,47306..47437,47491..47896,48083..48191)] [gbkey=CDS]	0.53	100		hypotheticalproteinI317_07656[KwoniellaheveanensisCBS569]	OCF38569.1	2e-14
NODE_1813_length_222_cov_74.409396_g1810_i0	CTheo_7437	7.9e-124	100		lcl|KB317701.1_cds_ELU42791.1_3181 [protein=MSP (Major sperm protein) domain-containing protein] [protein_id=ELU42791.1] [location=complement(join(922403..922529,922576..922633,922753..922821,922881..922969,923137..923239,923289..923358,923547..923612,923764..924427,924524..924738,924794..924909,924972..925032,925084..925175,925227..925269))] [gbkey=CDS]	1e-14	82		hypotheticalproteinBN14_02345[RhizoctoniasolaniAG-1IB]	CCO28350.1	4e-31
NODE_1814_length_222_cov_73.322148_g1811_i0	CTheo_3791	4.2e-110	100		lcl|KB317717.1_cds_ELU39825.1_6149 [protein=SDA1 domain-containing protein] [protein_id=ELU39825.1] [location=complement(join(363145..363179,363239..363245,363302..363513,363584..363659,363708..363885,363965..364355,364497..364746))] [gbkey=CDS]	2e-28	84		Vesicle-associatedmembraneprotein-associatedproteinC16G5,05cShort=VAMP-associatedproteinC16G5.05c[RhizoctoniasolaniAG-1IB]	CCO32401.1	3e-31
NODE_1815_length_222_cov_56.812081_g1812_i0	CTheo_2919	7.9e-124	100		lcl|KB317706.1_cds_ELU41560.1_4410 [protein=mpv17/PMP22 family domain-containing protein] [protein_id=ELU41560.1] [location=complement(join(287014..287106,287160..287201,287260..287319,287383..287465,287518..287799,287859..287952))] [gbkey=CDS]	0.002	83		Proteinsda1[Schizosaccharomycespombe972h-][Rhizoctoniasolani]	CUA77184.1	8e-20
NODE_1816_length_222_cov_55.677852_g1813_i0	CTheo_7940	7e-115	98		lcl|KB317732.1_cds_ELU38459.1_7511 [protein=Med12 domain-containing protein] [protein_id=ELU38459.1] [location=join(157530..157603,157664..157858,157948..157999,158054..158277,158478..158493,158590..158608,158690..159003,159063..159240,159281..159468,159534..159715,159795..160007,160082..160364,160415..160843,160903..161080,161121..161354,161447..161697,161745..162627,162681..162958,163007..16339…	2.1	100		hypotheticalproteinBN14_00688[RhizoctoniasolaniAG-1IB]_x0001_CEL57441.1hypotheticalproteinRSOLAG1IB_02180[RhizoctoniasolaniAG-1IB]	CCO26659.1	6e-28
NODE_1817_length_222_cov_42.362416_g1814_i0	CTheo_2451	7.9e-124	100		lcl|KB317722.1_cds_ELU39349.1_6620 [protein=Lactonase domain-containing protein] [protein_id=ELU39349.1] [location=complement(join(117291..117498,117568..118345,118608..118858,118907..119049,119200..119280,119354..119470))] [gbkey=CDS]	0.53	100		hypotheticalproteinRSOLAG22IIIB_09637[Rhizoctoniasolani]	CUA71507.1	6e-09
NODE_1818_length_222_cov_25.838926_g1815_i0	CTheo_6593	3.1e-123	100		lcl|KB317872.1_cds_ELU36288.1_9683 [protein=hypothetical protein] [protein_id=ELU36288.1] [location=complement(join(4727..4843,4894..5089,5144..5242,5298..5737,5819..5930,5989..6410,6467..6688,6748..6989,7050..7953))] [gbkey=CDS]	0.13	100		SH3domain-containingprotein[RhizoctoniasolaniAG-1IA]	ELU44879.1	3e-16
NODE_1819_length_221_cov_136.141892_g1816_i0	CTheo_6951	1.9e-121	100		lcl|KB317718.1_cds_ELU39750.1_6221 [protein=fungal zn(2)-Cys(6) binuclear cluster domain-containing protein] [protein_id=ELU39750.1] [location=join(159066..159212,159264..159407,159456..159590,159730..160209,160272..160745)] [gbkey=CDS]	7e-22	83		hypotheticalproteinBN14_07271[RhizoctoniasolaniAG-1IB]	CCO33198.1	1e-13
NODE_182_length_422_cov_70.590258_g179_i0	CTheo_4171	0	97		lcl|KB317706.1_cds_ELU41598.1_4373 [protein=nucleoporin] [protein_id=ELU41598.1] [location=complement(join(168077..168187,168243..168485,168539..168739,168794..168911,168962..170130,170178..170241,170292..170518,170593..172382,172433..172654,172706..172843,172900..173374,173450..173589,173630..173692,173761..173976,174027..174107,174173..174280,174350..174482))] [gbkey=CDS]	0.26	100		profilin[AuriculariasubglabraTFB-10046SS5]_x0001_EJD38331.1profilin[AuriculariasubglabraTFB-10046SS5]	XP_007353523.1	2e-26
NODE_1820_length_221_cov_123.655405_g1817_i0	CTheo_993	1.2e-122	100		lcl|KB317729.1_cds_ELU38694.1_7275 [protein=hypoxia induced protein conserved region domain-containing protein] [protein_id=ELU38694.1] [location=complement(join(210115..210656,210725..210753,210881..211053))] [gbkey=CDS]	0.13	100		putativetranscriptionalregulatoryproteinC3C7,04OS=Schizosaccharomycespombe(strain972/ATCC24843)GN=SPAC3C7.04PE=3SV=1[RhizoctoniasolaniAG-1IB]	CEL53566.1	3e-34
NODE_1821_length_221_cov_116.310811_g1818_i0	CTheo_1055	4.7e-119	99		lcl|KB317696.1_cds_ELU45849.1_136 [protein=hypothetical protein] [protein_id=ELU45849.1] [location=join(403234..403542,403712..403854,403941..404082,404183..404292,404345..404423,404478..404645)] [gbkey=CDS]	4e-08	82		aminoacidadenylationdomain-containingprotein[Nonomuraeawenchangensis]	SES94776.1	0.065
NODE_1822_length_221_cov_115.459459_g1819_i0	CTheo_5492	7e-115	99		lcl|KB317732.1_cds_ELU38476.1_7494 [protein=DUF221 family protein] [protein_id=ELU38476.1] [location=complement(join(89593..89745,89823..90175,90216..90287,90426..90590,90645..90749,90871..91298,91463..91641,91685..91747,91800..91840,91901..92245,92296..92707,92756..92844,92906..93046,93124..93149,93211..93377,93432..93510,93573..93727))] [gbkey=CDS]	0.0005	87		hypotheticalproteinRSOLAG22IIIB_00547[Rhizoctoniasolani]	CUA70197.1	7e-37
NODE_1823_length_221_cov_109.513514_g1820_i0	CTheo_7571	1.8e-118	99		lcl|KB317745.1_cds_ELU37716.1_8253 [protein=cytoplasmic protein] [protein_id=ELU37716.1] [location=complement(join(27615..28283,28425..28854,28918..29081,29213..29400,29558..30057,30107..30246,30321..30428,30480..31068,31123..31619))] [gbkey=CDS]	0.53	100		sterol24-C-methyltransferase[RhizoctoniasolaniAG-3Rhs1AP]_x0001_KEP55767.1sterol24-C-methyltransferase[Rhizoctoniasolani123E]	EUC65169.1	4e-69
NODE_1824_length_221_cov_107.939189_g1821_i0	CTheo_193	7.5e-121	99		lcl|KB317696.1_cds_ELU44862.1_1105 [protein=multidrug resistance-associated ABC transporter] [protein_id=ELU44862.1] [location=join(3366788..3366836,3366898..3367155,3367285..3367385,3367438..3367712,3367810..3368106,3368154..3368304,3368359..3368499)] [gbkey=CDS]	2e-13	83		No_hits_found	genbank	999999
NODE_1825_length_221_cov_106.966216_g1822_i0	CTheo_8315	3.1e-123	100		lcl|KB317707.1_cds_ELU41334.1_4639 [protein=alpha/beta hydrolase family domain-containing protein] [protein_id=ELU41334.1] [location=complement(join(132796..133248,133302..133405,133545..133849,133897..134222,134320..134436,134734..134896,135165..135592,135648..135729,135938..136186,136238..136600,136653..136699))] [gbkey=CDS]	0.0001	83		ABCtransporterCfamilymember2[Rhizoctoniasolani]	CUA78257.1	7e-35
NODE_1826_length_221_cov_105.047297_g1823_i0	CTheo_4461	3.1e-123	100		lcl|KB317696.1_cds_ELU45375.1_609 [protein=DnaJ domain-containing protein] [protein_id=ELU45375.1] [location=complement(join(1742993..1743238,1743290..1743632,1743696..1743778,1743846..1743952,1744026..1744220,1744429..1744489,1744554..1744689,1744750..1744816,1744949..1745120))] [gbkey=CDS]	1e-11	86		hypotheticalproteinRSOLAG22IIIB_06319[Rhizoctoniasolani]	CUA76514.1	3e-22
NODE_1827_length_221_cov_102.986486_g1824_i0	CTheo_8315	3.1e-123	100		lcl|KB317763.1_cds_ELU37054.1_8909 [protein=OPT oligopeptide transporter, putative] [protein_id=ELU37054.1] [location=join(10719..10819,10878..11014,11065..11218,11267..13134,13196..13404)] [gbkey=CDS]	0.034	100		putativeJdomain-containingproteinC2E1P5,03OS=Schizosaccharomycespombe(strain972/ATCC24843)GN=SPAC2E1P5.03PE=3SV=1[RhizoctoniasolaniAG-1IB]	CEL63843.1	1e-38
NODE_1828_length_221_cov_80.013514_g1825_i0	CTheo_6462	3.1e-123	100		lcl|KB317697.1_cds_ELU44126.1_1844 [protein=40S ribosomal protein S9] [protein_id=ELU44126.1] [location=complement(join(944555..944745,944865..944994,945043..945097,945153..945176,945226..945326,945424..945462))] [gbkey=CDS]	2e-28	90		hypotheticalproteinRSAG8_06628,partial[RhizoctoniasolaniAG-8WAC10335]	KDN42671.1	2e-31
NODE_1829_length_221_cov_76.986486_g1826_i0	CTheo_4311	3.1e-123	100		lcl|KB319752.1_cds_ELU35639.1_10331 [protein=hypothetical protein] [protein_id=ELU35639.1] [location=complement(join(47..76,127..190,244..434,497..553))] [gbkey=CDS]	1e-10	83		40SribosomalproteinS9[Rhizoctoniasolani]	ABE68882.1	1e-41
NODE_183_length_420_cov_58.979827_g180_i0	CTheo_53	0	99		lcl|KB317696.1_cds_ELU44698.1_1267 [protein=glutamate-tRNA ligase] [protein_id=ELU44698.1] [location=join(3815710..3815770,3815872..3816179,3816236..3816398,3816456..3816586,3816642..3816848,3816915..3817270,3817313..3817489,3817691..3817867,3817924..3818074,3818134..3818877)] [gbkey=CDS]	2e-20	78		Copiaprotein[Rhizoctoniasolani]	CUA73168.1	3e-104
NODE_1830_length_221_cov_75.959459_g1827_i0	CTheo_6434	7.5e-121	99		lcl|KB317773.1_cds_ELU36827.1_9143 [protein=nuclear pore protein seh1] [protein_id=ELU36827.1] [location=join(51413..51516,51562..51844,51889..52245,52295..52640,52733..52768,52822..53018,53147..53323)] [gbkey=CDS]	3e-30	83		hypotheticalproteinAG1IA_10331[RhizoctoniasolaniAG-1IA]	ELU35639.1	2e-36
NODE_1831_length_221_cov_72.493243_g1828_i0	CTheo_264	7.5e-121	99		lcl|KB317749.1_cds_ELU37513.1_8462 [protein=mps one binder kinase activator-like 4] [protein_id=ELU37513.1] [location=join(78098..78145,78196..78713,78766..79630)] [gbkey=CDS]	0.53	100		NucleoporinSEH1AltName:Full=NuclearporeproteinSEH1[RhizoctoniasolaniAG-1IB]	CCO32046.1	1e-40
NODE_1832_length_221_cov_70.729730_g1829_i0	CTheo_2102	1.2e-122	100		lcl|KB317722.1_cds_ELU39296.1_6682 [protein=glycosyltransferase family 15 protein] [protein_id=ELU39296.1] [location=join(344286..344363,344421..344800,344843..345100,345153..345226,345352..345453,345506..345598,345651..345751,345809..345977,346062..346116,346183..346192,346308..346536,346599..346881,346929..347031)] [gbkey=CDS]	0.53	100		hypotheticalproteinV565_006080[Rhizoctoniasolani123E]	KEP55378.1	9e-16
NODE_1833_length_221_cov_66.452703_g1830_i0	CTheo_4811	3.1e-123	100		lcl|KB317730.1_cds_ELU38648.1_7322 [protein=DNA-binding protein SMUBP-2] [protein_id=ELU38648.1] [location=complement(join(83115..83133,83181..83318,83378..83418,83472..83742,83794..84209,84407..84458,84507..84907,85033..85258,85402..85475,85524..85709,85809..86033))] [gbkey=CDS]	0.53	100		Homeoboxdomain-containingprotein[RhizoctoniasolaniAG-1IA]	ELU37220.1	1e-42
NODE_1834_length_221_cov_64.493243_g1831_i0	CTheo_4126	3.1e-123	100		lcl|KB317699.1_cds_ELU43533.1_2427 [protein=IMP cyclohydrolase/phosphoribosylaminoimidazolecarboxamidefo rmyltransferase] [protein_id=ELU43533.1] [location=complement(join(577734..577961,578093..578322,578382..578591,578640..578856,579240..579760,579818..579932,579984..580159,580217..580450,580508..581049,581177..581303,581357..581372,581525..581668))] [gbkey=CDS]	1e-10	78		putativemembraneproteinC6F6,13c[Schizosaccharomycespombe972h-][Rhizoctoniasolani]	CUA72881.1	0.11
NODE_1835_length_221_cov_62.432432_g1832_i0	CTheo_1601	3.1e-123	100		lcl|KB317731.1_cds_ELU38538.1_7433 [protein=TMA7 domain-containing protein] [protein_id=ELU38538.1] [location=join(152424..152563,152626..153498,153558..153594)] [gbkey=CDS]	0.002	95		phosphoribosylaminoimidazolecarboxamideformyltransferase/IMPcyclohydrolase[Rhizoctoniasolani]	CUA78083.1	2e-38
NODE_1836_length_221_cov_58.236486_g1833_i0	CTheo_5812	1.8e-118	99		lcl|KB317744.1_cds_ELU37746.1_8236 [protein=SNARE associated domain-containing protein] [protein_id=ELU37746.1] [location=join(152512..153248,153315..153324,153378..153782,153865..154155)] [gbkey=CDS]	0.13	95		No_hits_found	genbank	999999
NODE_1837_length_221_cov_51.763514_g1834_i0	CTheo_1969	1.6e-109	97		lcl|KB317751.1_cds_ELU37405.1_8567 [protein=hypothetical protein] [protein_id=ELU37405.1] [location=complement(92050..92211)] [gbkey=CDS]	2.1	100		Dedicatorofcytokinesisprotein3AltName:Full=Modifierofcelladhesion[RhizoctoniasolaniAG-1IB]	CCO31347.1	9e-29
NODE_1838_length_221_cov_49.945946_g1835_i0	CTheo_1150	3.1e-123	100		lcl|KB317706.1_cds_ELU41442.1_4533 [protein=hypothetical protein] [protein_id=ELU41442.1] [location=join(616943..617304,617363..617416,617517..617601,617747..618358)] [gbkey=CDS]	0.034	100		hypotheticalproteinRSOLAG22IIIB_00395[Rhizoctoniasolani]	CUA70050.1	3e-36
NODE_1839_length_221_cov_20.797297_g1836_i0	CTheo_5777	3.7e-101	100		lcl|KB317705.1_cds_ELU41875.1_4089 [protein=SPC25 domain-containing protein] [protein_id=ELU41875.1] [location=complement(join(210141..210398,210458..210551,210604..210773,210818..210928))] [gbkey=CDS]	4e-11	84		No_hits_found	genbank	999999
NODE_184_length_419_cov_151.280347_g181_i0	CTheo_3584	0	99		lcl|KB317704.1_cds_ELU42110.1_3860 [protein=AAA domain-containing protein] [protein_id=ELU42110.1] [location=join(418412..418450,418550..418928,419019..419047,419100..419213,419261..419356,419411..419508,419564..419646,419775..419937,420057..420085,420138..420296,420354..420502,420856..421128)] [gbkey=CDS]	1	100		ribonucleaseH2subunitA[Rhizoctoniasolani]	CUA68430.1	4e-35
NODE_1840_length_220_cov_149.598639_g1837_i0	CTheo_3024	1.2e-122	100		lcl|KB317740.1_cds_ELU37939.1_8034 [protein=Trp-Asp repeats containing protein] [protein_id=ELU37939.1] [location=complement(join(140266..140403,140460..140815,140897..141012,141078..141202,141302..141870,141937..142095,142146..142847,142907..143012))] [gbkey=CDS]	1e-14	91		microsomalsignalpeptidase25kDasubunit[RhizoctoniasolaniAG-3Rhs1AP]	EUC65185.1	7e-35
NODE_1841_length_220_cov_132.775510_g1838_i0	CTheo_2044	1.1e-116	99		lcl|KB317708.1_cds_ELU41142.1_4829 [protein=Sel1 domain-containing protein] [protein_id=ELU41142.1] [location=join(148801..148932,149234..149409,149586..149693,149767..149774,149848..151154,151204..151377,151432..151587,151634..151675,151719..151779,151924..152174)] [gbkey=CDS]	5e-35	84		divisionprotein[RhizoctoniasolaniAG-3Rhs1AP]	EUC65716.1	1e-24
[truncated: 1,334 more rows]

## Sheet: Sheet2_INS57
Supplementary Excel file 2: De novo transcriptome assembly using the non-cacao RNASeq reads from the field collected VSD infected cacao stems (Sample no. INS57)
No of non-cacao reads aligned in the assembly: 186,578
[truncated: 1,232 more rows]

## Sheet: Sheet3_INS23
Supplementary Excel file 2: De novo transcriptome assembly using the non-cacao RNASeq reads from the field collected VSD infected cacao stems (Sample no. INS23)
[truncated: 1,161 more rows]

## Sheet: Sheet4_INS19
Supplementary Excel file 2: De novo transcriptome assembly using the non-cacao RNASeq reads from the field collected VSD infected cacao stems (Sample no. INS19)
[truncated: 428 more rows]

[truncated: 1 more sheets: Sheet5_Ct_Variants]
